# Supplementary material for: Biomarker discovery in progressive supranuclear palsy from human cerebrospinal fluid
Source: Clin Proteomics. 2024 Sep 28;21:56. doi: 10.1186/s12014-024-09507-3 (PMC11437921; doi:10.1186/s12014-024-09507-3)
Supplement: Supplementary file 1 — Supplementary Material 1 [file 12014_2024_9507_MOESM1_ESM.xlsx]

## Sheet: Sheet1
	Term	Count	%	P-Value	Benjamini	Gene Symbol
PSP vs	Axon guidance	12	6.6	8e-06	0.0013	CAMK2B, SEMA6B, ROBO2, SEMA6C, SEMA7A, EPHA6, SEMA6A, SEMA4D, SEMA4B, SEMA3G, SEMA3F, L1CAM
HC	Lysosome	8	4.4	0.0009	0.068	CTSA, CTSO, ATP6AP1, LAMP2, GBA, AP1B1, IDS, ACP2
	Metabolic pathways	31	16.9	0.002	0.093	GALNT13, B4GALT1, AMY2B, GLO1, GBA, XYLT1, DLST, PLOD1, EXTL2, GANAB, MGAT5, CHST10, ST8SIA5, IDS, ACP2, MGAT2, A4GALT, EXTL3, CHST8, B3GALNT1, TPI1, ATP6AP1, GOT1, MDH2, PRDX6, MINPP1, VNN1, BTD, ALDH1A1, B3GNT2, HPRT1
	Cell adhesion molecules	8	4.4	0.002	0.093	CNTNAP2, NLGN2, SLITRK2, NRXN1, SLITRK4, NRXN2, PTPRM, L1CAM
	Glycosphingolipid biosynthesis - lacto and neolacto series	4	2.2	0.004	0.12	B3GALNT1, B4GALT1, B3GNT2, A4GALT
	Other types of O-glycan biosynthesis	4	2.2	0.02	0.44	LFNG, GALNT13, B4GALT1, XXYLT1
	N-Glycan biosynthesis	4	2.2	0.02	0.44	GANAB, B4GALT1, MGAT5, MGAT2
	Glycosaminoglycan biosynthesis - chondroitin sulfate / dermatan sulfate	3	1.6	0.02	0.44	CHST12, CHST15, XYLT1
	Renin-angiotensin system	3	1.6	0.03	0.5	CTSA, ATP6AP2, PREP
	Glycosaminoglycan biosynthesis - heparan sulfate / heparin	3	1.6	0.03	0.5	EXTL2, XYLT1, EXTL3
	Amphetamine addiction	4	2.2	0.05	0.67	CAMK2B, GRIA2, PDYN, GRIA4
	Various types of N-glycan biosynthesis	3	1.6	0.08	1	CHST8, B4GALT1, MGAT2
	Type I diabetes mellitus	3	1.6	0.09	1	PTPRN2, PTPRN, CPE
PSP vs	Cell adhesion molecules	8	5.4	0.0004	0.056	NLGN3, NFASC, SLITRK2, NRXN1, SLITRK4, NRXN2, PTPRM, CDH15
PD	Cholesterol metabolism	5	3.4	0.001	0.066	APOC2, APOC1, APOC3, LCAT, APOE
	Glycosphingolipid biosynthesis - lacto and neolacto series	4	2.7	0.002	0.072	B3GALNT1, B4GALT1, B3GNT2, A4GALT
	Glycosaminoglycan biosynthesis - keratan sulfate	3	2	0.007	0.21	B4GALT1, CHST1, B3GNT2
	Other types of O-glycan biosynthesis	4	2.7	0.008	0.21	LFNG, GALNT13, B4GALT1, XXYLT1
	Metabolic pathways	23	15.5	0.01	0.23	CHST8, B3GALNT1, ST6GALNAC1, GALNT13, B4GALT1, ATP6AP1, AMY2B, GBA, XYLT1, GALC, MINPP1, EXTL2, BTD, IMPAD1, MGAT5, CHST10, ALDH1A1, ST8SIA5, B3GNT2, ACP2, MGAT1, B4GALNT1, A4GALT
	Glycosaminoglycan biosynthesis - chondroitin sulfate / dermatan sulfate	3	2	0.01	0.25	CHST12, CHST15, XYLT1
	Glycosaminoglycan biosynthesis - heparan sulfate / heparin	3	2	0.02	0.31	EXTL2, XYLT1, HS6ST1
	Lysosome	5	3.4	0.03	0.42	GALC, ATP6AP1, LAMP2, GBA, ACP2
	Various types of N-glycan biosynthesis	3	2	0.05	0.6	CHST8, B4GALT1, MGAT1
	Prostate cancer	4	2.7	0.05	0.64	PDGFRA, SPINT1, HSP90B1, FGFR1
	N-Glycan biosynthesis	3	2	0.07	0.78	B4GALT1, MGAT5, MGAT1
	Sphingolipid metabolism	3	2	0.08	0.8	GALC, GBA, B4GALNT1
PSP vs	Cell adhesion molecules	16	6.6	6.7e-09	1.2e-06	NTNG1, NLGN3, CNTNAP2, NLGN1, NLGN2, NRXN1, NRXN3, NRXN2, PTPRM, L1CAM, NFASC, SLITRK2, SLITRK4, NRCAM, CDH15, LRRC4B
PD+HC	Axon guidance	14	5.8	2.1e-06	0.00019	SEMA6B, NTNG1, ROBO2, CAMK2B, SEMA6C, SEMA7A, EPHA6, SEMA6A, SEMA4D, SEMA4B, SEMA3G, SEMA3F, L1CAM, EPHB3
	Cholesterol metabolism	7	2.9	8.8e-05	0.0053	APOC2, APOC3, LCAT, APOE, PLTP, LIPA, LDLR
	Lysosome	9	3.7	0.00065	0.029	CTSA, PLA2G15, CTSO, ATP6AP1, LAMP2, AP1B1, IDS, ACP2, LIPA
	Various types of N-glycan biosynthesis	5	2.1	0.0031	0.11	CHST8, B4GALT1, MGAT1, MGAT2, B4GALNT4
	Other types of O-glycan biosynthesis	5	2.1	0.0047	0.13	LFNG, GALNT13, B4GALT1, GALNT18, XXYLT1
	Glycosaminoglycan biosynthesis - heparan sulfate / heparin	4	1.7	0.0048	0.13	EXTL2, XYLT1, HS6ST1, EXTL3
	Glycosphingolipid biosynthesis - lacto and neolacto series	4	1.7	0.0068	0.15	B3GALNT1, B4GALT1, B3GNT2, A4GALT
	N-Glycan biosynthesis	5	2.1	0.0072	0.15	GANAB, B4GALT1, MGAT5, MGAT1, MGAT2
	Metabolic pathways	33	13.7	0.019	0.35	ST6GALNAC1, GALNT13, B4GALT1, AMY2B, GALNT18, XYLT1, PLOD1, EXTL2, GANAB, MGAT5, CHST10, ST8SIA5, IDS, MGAT1, B4GALNT1, ACP2, MGAT2, A4GALT, EXTL3, B4GALNT4, CHST8, B3GALNT1, TPI1, ATP6AP1, GOT1, MDH2, PRDX6, MINPP1, VNN1, BTD, ALDH1A1, B3GNT2, HPRT1
	Glycosaminoglycan biosynthesis - chondroitin sulfate / dermatan sulfate	3	1.7	0.037	0.61	CHST12, CHST15, XYLT1
	Renin-angiotensin system	3	1.2	0.043	0.66	CTSA, ATP6AP2, PREP
	Amphetamine addiction	4	1.7	0.079	1	CAMK2B, GRIA2, PDYN, GRIA4
	Mucin type O-glycan biosynthesis	3	1.2	0.096	1	ST6GALNAC1, GALNT13, GALNT18
