# Supplementary material for: Biomarker discovery in progressive supranuclear palsy from human cerebrospinal fluid
Source: Clin Proteomics. 2024 Sep 28;21:56. doi: 10.1186/s12014-024-09507-3 (PMC11437921; doi:10.1186/s12014-024-09507-3)
Supplement: Supplementary file 2 — Supplementary Material 2 [file 12014_2024_9507_MOESM2_ESM.xlsx]

## Sheet: Batch1
Accession	Description	Gene Symbol	Exp. q-value: Combined	Sum PEP Score	Coverage [%]	# Peptides	# PSMs	# Unique Peptides	# Protein Groups	# AAs	MW [kDa]	calc. pI	Score Sequest HT: Sequest HT	# Peptides (by Search Engine): Sequest HT	# Razor Peptides	Abundances (Grouped): 126_PD	Abundances (Grouped): 127N_PD	Abundances (Grouped): 127C_HC	Abundances (Grouped): 128N_HC	Abundances (Grouped): 128C_HC	Abundances (Grouped): 129N_HC	Abundances (Grouped): 129C_HC	Abundances (Grouped): 130N_PD	Abundances (Grouped): 130C_HC	Abundances (Grouped): 131N_PD	Abundances (Grouped): 131C_MP	Modifications
115	K1H6_HUMAN	K1H6	0	41.432	13	6	21	2	1	467	52.2	4.94	75.04	6	1	642.9	608.7	602.8	606.5	642.4	873.5	682	9253.8	782.1	1060	629.2
119	K1HB_HUMAN	K1HB	0	67.474	22	9	33	3	1	404	46.2	4.84	123.7	9	0	628.7	692.7	635.2	744.6	647.3	885.5	805.1	5276.1	945	912.2	1063.5
140	KRHB5_HUMAN	KRHB5	0	83.378	23	15	39	0	1	507	55.8	6.55	124.19	15	0
141	KRHB6_HUMAN	KRHB6	0	100.076	23	16	56	1	1	486	53.5	5.66	196.14	16	2	523	531.1	554.5	682.9	567.4	831.6	614.2	15907	303.4	1305	690.1
153	ALBU_HUMAN	ALBU	0	1905.77	92	104	30789	7	1	609	69.3	6.28	115783	104	112	6.76728e+06	7.64468e+06	5.37882e+06	6.3154e+06	7.00314e+06	7.43771e+06	8.59663e+06	6.00068e+06	7.28964e+06	5.29086e+06	8.90043e+06
154	ANT3_HUMAN	ANT3	0	653.532	70	40	1163	40	1	464	52.6	6.71	4831.73	40	0	268343	273828	288062	223666	284968	295331	304994	235487	258032	208580	317295
156	B2MG_HUMAN	B2MG	0	86.079	60	6	207	6	1	119	13.7	6.52	727.55	6	0	86835.6	71410.4	77576.3	117643	50347.1	76959	68766.6	74936.6	85267.1	86678.3	108366
158	CAH1_HUMAN	CAH1	0	98.857	40	8	42	8	1	260	28.7	7.12	170.01	8	0	3647	3545.2	3710.8	3953.3	29005.9	14197.1	33033.2	4098.6	5663.6	3829.4	28366.2	Acetyl [N-Term]
164	CRP_HUMAN	CRP	0	21.115	17	3	8	3	1	224	25	5.63	27.75	3	0	1231.1	730.2	2316.4	615.4	1132.7	1778.7	1062.6	1019.2	5476.7	902.9	1050.9
169	GELS_HUMAN	GELS	0	647.987	63	40	1036	31	1	782	85.6	6.28	4107.89	40	10	339081	279217	332510	292985	284814	339180	249902	300702	268034	323845	435933
173	HBB_HUMAN	HBB	0	254.884	97	16	362	10	1	146	15.9	7.28	1470.9	16	6	30053.8	30386.7	32769.6	28401.9	393566	155694	358688	38640.5	54382.9	28819.2	236875
174	IGF2_HUMAN	IGF2	0	51.166	36	6	40	6	1	180	20.1	9.32	126.35	6	0	17546.8	19434.2	16629.6	16279.5	15667.1	20434.9	15218.1	17544.1	19135.7	19353.6	21597.7
176	KCRM_HUMAN	KCRM	0	32.496	19	6	9	5	1	381	43.1	7.25	27.28	6	0	876.5	792.8	869.6	943.2	1525.3	2193.1	818.9	635.8	1024.2	594.6	1266.8
179	LYSC_HUMAN	LYSC	0	65.85	68	9	50	9	1	148	16.5	9.16	158.23	9	0	15120.7	12921.3	20981.4	12068.8	13937.2	15147	13975.8	12052.3	13938.6	21525.4	34837.2
180	MYG_HUMAN	MYG	0	58.336	54	7	12	6	1	153	17	7.68	50.16	7	1	1372.9	1233.1	1164.6	1468.1	2482.5	3584.2	1401.5	1048.9	1243.8	1088.7	1965.5
181	NEDD8_HUMAN	NEDD8	0	12.154	31	2	5	2	1	81	9.1	8.43	18.38	2	0	736	581.4	978.5	881.7	619.7	578.2	609	670.8	661.6	928.8	641.5
185	PPIA_HUMAN	PPIA	0	90.977	65	9	57	1	1	164	17.9	7.81	178.69	9	12	20598.4	17536.2	23605.5	20947.6	17752.9	17216.7	17791.6	18456.7	20843.2	23262.8	21444.2
186	PRDX1_HUMAN	PRDX1	0	93.059	63	13	43	12	1	199	22.1	8.13	150.22	13	0	15987.1	14475	20553.9	15969.1	14044.2	13575	14554.3	15631.4	14850.7	19737.6	17549.1
195	TRFE_HUMAN	TRFE	0	1193.49	75	68	7577	2	1	698	77	7.12	28484.1	68	75	2.33509e+06	1.79954e+06	2.20497e+06	2041846	1.88672e+06	1.93733e+06	2.02812e+06	1.88475e+06	2.03121e+06	1.86649e+06	2.40749e+06
A0A024R3B9	Alpha-crystallin B chain OS=Homo sapiens OX=9606 GN=CRYAB PE=1 SV=1	CRYAB	0	11.665	29	3	4	3	1	108	12.2	8.46	12.48	3	0	629.4	466.9	680.9	605.1	584	795.5	520.3	577.7	649.2	569.2	855
A0A024R6I7	Alpha-1-antitrypsin OS=Homo sapiens OX=9606 GN=SERPINA1 PE=1 SV=1	SERPINA1	0	890.114	80	45	4456	3	1	418	46.7	5.59	18524.8	45	0	3679.4	3408	4107.3	3371.5	53975.2	4008.4	9273.3	3009.1	74325.4	3784.5	29384.8
A0A024RCQ8	HCG1999928, isoform CRA_a OS=Homo sapiens OX=9606 GN=PPT2 PE=1 SV=1	PPT2	0.001	7.075	5	1	1	1	1	302	34.3	6.33	4.32	1	0
A0A075B6H7	Probable non-functional immunoglobulin kappa variable 3-7 OS=Homo sapiens OX=9606 GN=IGKV3-7 PE=5 SV=1	IGKV3-7	0	8.68	28	3	28	2	1	116	12.8	5.25	73.57	3	1	24539.7	14673.7	17970	10269.7	16641.8	30151.3	10607.4	15167.5	16347.4	10112.5	17021.1
A0A075B6H9	Immunoglobulin lambda variable 4-69 OS=Homo sapiens OX=9606 GN=IGLV4-69 PE=1 SV=1	IGLV4-69	0.003	5.137	14	2	5	1	1	119	12.8	6.51	13.8	2	0	1149.1	1306.7	847.1	949.3	1290.8	1549.8	1224	1147.4	1489.7	705.9	1575.2
A0A075B6I0	Immunoglobulin lambda variable 8-61 OS=Homo sapiens OX=9606 GN=IGLV8-61 PE=3 SV=7	IGLV8-61	0	24.579	20	3	19	3	1	122	12.8	4.55	66.37	3	0	3698.8	7977.9	7230.4	10221.8	10990.7	15778.7	21597.8	17004.4	8904.8	7638.4	12031
A0A075B6I1	Immunoglobulin lambda variable 4-60 OS=Homo sapiens OX=9606 GN=IGLV4-60 PE=3 SV=1	IGLV4-60	0.006	3.268	14	1	3	1	1	120	13	6.25	8.82	1	0
A0A075B6J9	Immunoglobulin lambda variable 2-18 OS=Homo sapiens OX=9606 GN=IGLV2-18 PE=3 SV=2	IGLV2-18	0.005	3.845	11	1	2	1	1	118	12.4	4.82	5.88	1	0	1468.1	1000.7	1033.8	1059.8	1225.7	1213.2	1551.2	1226	1232.9	1287.1	1102
A0A075B6K0	Immunoglobulin lambda variable 3-16 OS=Homo sapiens OX=9606 GN=IGLV3-16 PE=3 SV=2	IGLV3-16	0	10.139	18	2	15	1	1	115	12.5	4.65	37.54	2	0	1313.8	1008.6	1671.5	824.7	1011.8	1948.9	1051.3	869.5	4559.9	977.9	1716
A0A075B6K2	Immunoglobulin lambda variable 3-12 OS=Homo sapiens OX=9606 GN=IGLV3-12 PE=3 SV=2	IGLV3-12	0	20.846	23	2	6	1	1	115	12.4	5.67	19.73	2	0	222.6	360.2	249.2	258.7	191.5	342.5	211.5	290.8	206.2	229.6	269.1
A0A075B6K4	Immunoglobulin lambda variable 3-10 OS=Homo sapiens OX=9606 GN=IGLV3-10 PE=3 SV=2	IGLV3-10	0	23.805	29	4	17	4	1	115	12.4	4.83	56.1	4	0	5846.4	4470.1	4710.3	3723.7	5652.5	4958.3	5673.8	4864.9	5499.3	2585.2	4761.2
A0A075B6P5	Immunoglobulin kappa variable 2-28 OS=Homo sapiens OX=9606 GN=IGKV2-28 PE=3 SV=1	IGKV2-28	0	42.169	34	5	40	1	1	120	12.9	5.94	146.94	5	0	68.8	57	45.6	39.5	92.2	57.3	131.7	40	71.5	48.7	61.1
A0A075B6Q5	Immunoglobulin heavy variable 3-64 OS=Homo sapiens OX=9606 GN=IGHV3-64 PE=3 SV=1	IGHV3-64	0	20.813	19	2	10	2	1	118	12.9	7.85	30.3	2	0	2462.4	1039.1	1487.2	1127.1	2084.1	2383.3	1688.2	1149.2	1453.8	1313.9	1934.8
A0A075B6R9	Probable non-functional immunoglobulin kappa variable 2D-24 OS=Homo sapiens OX=9606 GN=IGKV2D-24 PE=5 SV=1	IGKV2D-24	0	25.369	17	3	19	2	1	120	13.1	8.87	64.7	3	0	11871.5	23639.8	8603	5983.3	12233.2	11594.2	13901.8	9523.6	7665.4	7704.4	7135.6
A0A075B6S5	Immunoglobulin kappa variable 1-27 OS=Homo sapiens OX=9606 GN=IGKV1-27 PE=3 SV=1	IGKV1-27	0	29.016	38	2	7	1	1	117	12.7	8.29	37.64	2	0	390.6	402.4	233.7	210.6	837.9	740.7	417.3	227	356.5	242.7	297.1
A0A075B7B6	Immunoglobulin heavy variable 4/OR15-8 (non-functional) (Fragment) OS=Homo sapiens OX=9606 GN=IGHV4OR15-8 PE=4 SV=1	IGHV4OR15-8	0	7.899	15	3	5	3	1	117	13	9.6	14.24	3	0	9729.1	4816.1	4992.9	3447.1	3501.4	4685.5	8075.7	1641.4	2183	2798.2	3886.8
A0A075B7B8	Immunoglobulin heavy variable 3/OR16-12 (non-functional) (Fragment) OS=Homo sapiens OX=9606 GN=IGHV3OR16-12 PE=1 SV=1	IGHV3OR16-12	0	33.075	26	3	93	2	1	117	12.9	6.51	247.23	3	0	17245.4	22686.7	11076.5	9689.4	13492.4	24523.3	12893.9	13883	13490	7484.1	12222.5
A0A075B7D0	Immunoglobulin heavy variable 1/OR15-1 (non-functional) (Fragment) OS=Homo sapiens OX=9606 GN=IGHV1OR15-1 PE=1 SV=1	IGHV1OR15-1	0	17.075	26	3	23	2	1	117	13	9.13	62.73	3	0	6626.9	3717.4	5531.3	1687.2	5030.7	2580.7	1902	1908	3248.1	2296.6	3649
A0A075B7D8	Immunoglobulin heavy variable 3/OR15-7 (pseudogene) (Fragment) OS=Homo sapiens OX=9606 GN=IGHV3OR15-7 PE=1 SV=1	IGHV3OR15-7	0.003	4.841	9	1	6	1	1	119	13.1	8.28	12.74	1	0	1934.1	2183.2	1567.9	1397.3	1568.5	2427.7	1433.9	1547.2	1876	1009.8	1450.1
A0A075B7E8	Immunoglobulin heavy variable 3/OR16-13 (non-functional) (Fragment) OS=Homo sapiens OX=9606 GN=IGHV3OR16-13 PE=1 SV=1	IGHV3OR16-13	0	21.391	26	4	76	3	1	117	12.9	8.31	193.13	4	0	2700.9	6659	1997.8	2138.9	3060.3	3294.6	3774.1	2361.7	2245.1	1753.5	2572.5
A0A087WSY4	Immunoglobulin heavy variable 4-30-2 OS=Homo sapiens OX=9606 GN=IGHV4-30-2 PE=3 SV=1	IGHV4-30-2	0	24.01	19	2	27	1	1	118	13	9.67	132.91	2	0	3989.2	902.1	955.3	963.8	1199.1	1514.8	937.5	862.5	861.3	924.1	703.1
A0A087WSY6	Immunoglobulin kappa variable 3D-15 OS=Homo sapiens OX=9606 GN=IGKV3D-15 PE=3 SV=6	IGKV3D-15	0	28.507	32	3	15	2	1	115	12.5	5.19	55.3	3	0	2377.6	2410.7	2168	1640.1	2756.2	6597.1	1858.6	2058.7	2563.2	1070.9	1890.7
A0A087WSZ0	Immunoglobulin kappa variable 1D-8 OS=Homo sapiens OX=9606 GN=IGKV1D-8 PE=3 SV=6	IGKV1D-8	0	11.457	21	2	6	1	1	117	12.8	7.74	17.53	2	0
A0A087WTA8	Collagen alpha-2(I) chain OS=Homo sapiens OX=9606 GN=COL1A2 PE=1 SV=1	COL1A2	0	298.236	19	23	137	23	1	1364	129.1	9.01	529.1	23	0	40613.1	32200.7	38147.6	37969.9	29654.4	38683.5	25713.3	33965.8	39214.7	34130.6	47888.5
A0A087WTF6	Neural cell adhesion molecule 1 OS=Homo sapiens OX=9606 GN=NCAM1 PE=1 SV=1	NCAM1	0	563.526	48	37	782	1	1	848	93.3	4.87	3191.42	37	0	8699.9	7547.1	7548.7	8651.7	6380.6	7273.2	7863.4	7725.6	6621.8	9412.5	10388
A0A087WTQ6	Protein sidekick-1 OS=Homo sapiens OX=9606 GN=SDK1 PE=1 SV=1	SDK1	0	9.396	1	3	3	3	1	2213	241.9	6.49	8.59	3	0	425.9	429.9	482.4	483.7	421.3	422.3	390.1	452.6	406.1	508.2	693.3
A0A087WU43	Cadherin-1 OS=Homo sapiens OX=9606 GN=CDH1 PE=1 SV=1	CDH1	0	56.214	14	7	15	7	1	647	71.2	4.94	61.61	7	0	2421.6	2835.7	2340.2	2447.4	2381.2	2679.6	3178.3	2851	2368.7	2600.5	3202.9
A0A087WU95	Protein FAM171B OS=Homo sapiens OX=9606 GN=FAM171B PE=1 SV=1	FAM171B	0	9.055	8	2	2	2	1	238	26.6	9.51	7.72	2	0	103	80.5	90.8	76.5	101.9	74.9	89.7	73.2	73.2	87.1	88.6
A0A087WUI2	Heterogeneous nuclear ribonucleoproteins A2/B1 OS=Homo sapiens OX=9606 GN=HNRNPA2B1 PE=1 SV=1	HNRNPA2B1	0.005	4.041	6	1	1	1	1	261	29.8	4.97	3.72	1	0	257.5	253.8	202.4	268	265.2	245.5	271	299.4	232.1	276.2	226
A0A087WVC6	Receptor-type tyrosine-protein phosphatase eta OS=Homo sapiens OX=9606 GN=PTPRJ PE=1 SV=1	PTPRJ	0	53.964	9	8	16	8	1	1342	146.5	5.62	57.66	8	0	3902.9	4096	3900.1	5119.1	3360.2	3360.4	3900.4	3698	3306.7	4594.4	4041.9
A0A087WVM2	CD177 antigen OS=Homo sapiens OX=9606 GN=CD177 PE=1 SV=1	CD177	0	23.087	17	5	8	5	1	437	46.4	6.01	28.33	5	0	650.9	1964.4	1070.3	1114.6	1668.5	1968.3	1926.8	1415.4	1368.9	1239.1	1493.4
A0A087WVQ6	Clathrin heavy chain OS=Homo sapiens OX=9606 GN=CLTC PE=1 SV=1	CLTC	0.006	3.244	1	1	1	1	1	1679	191.9	5.69	3.1	1	0	192.1	248.2	191.2	195.3	215.9	181	212.3	198.2	201.8	189.4	185.8
A0A087WWT2	Neuritin OS=Homo sapiens OX=9606 GN=NRN1 PE=1 SV=1	NRN1	0	51.04	29	3	20	3	1	168	18.1	8.18	81.51	3	0	8484.6	7565.2	8787.1	10625.3	8042.6	7006.4	7235.9	8321.6	7535.6	10481	8567.3
A0A087WXK5	ATP-binding cassette sub-family A member 2 OS=Homo sapiens OX=9606 GN=ABCA2 PE=1 SV=1	ABCA2	0	31.295	2	5	18	5	1	2466	272.8	6.86	52.55	5	0	8895	7751.6	10068.2	9672	5193.4	7681	6134.3	8603.6	9242	11168.3	9277
A0A087WXM8	Basal cell adhesion molecule OS=Homo sapiens OX=9606 GN=BCAM PE=1 SV=1	BCAM	0	137.003	32	15	33	15	1	588	63.7	6.1	135.77	15	0	7856.3	7618.5	11799.6	8405	7023.6	7832.2	7138.4	8383	8476.6	9538.6	8069.4
A0A087WYL5	Seizure 6-like protein 2 OS=Homo sapiens OX=9606 GN=SEZ6L2 PE=1 SV=1	SEZ6L2	0	262.793	27	21	101	21	1	923	99.1	4.87	376.19	21	0	30191	23843.4	30807.7	34869.4	26055.4	23329.3	25007	28305.4	24671	37874	29115.7
A0A087WYT3	Prostaglandin E synthase 3 OS=Homo sapiens OX=9606 GN=PTGES3 PE=1 SV=1	PTGES3	0.002	6.274	13	2	2	2	1	164	19.1	4.55	6.04	2	0
A0A087WYV9	SYNJ2BP-COX16 readthrough OS=Homo sapiens OX=9606 GN=SYNJ2BP-COX16 PE=4 SV=1	SYNJ2BP-COX16	0.002	5.222	5	1	2	1	1	182	20.5	6.1	9.19	1	0	1355.2	1218.7	1399.4	1365.6	927	1081.6	1048.4	1253	1411.8	1727	1207.8
A0A087WYX9	Collagen alpha-2(V) chain OS=Homo sapiens OX=9606 GN=COL5A2 PE=1 SV=1	COL5A2	0	22.009	7	6	8	6	1	1112	106.9	6.33	22.35	6	0	1255	905.5	1415	1434.9	981.2	1142.6	774.9	1112.3	1088.4	1296	1595.2
A0A087WZ51	Tumor protein D54 OS=Homo sapiens OX=9606 GN=TPD52L2 PE=1 SV=1	TPD52L2	0	12.047	14	1	1	1	1	152	16.3	4.92	8.06	1	0	143.3	116.2	155.6	154.5	132.9	116.1	124.1	122.9	140.1	198.4	124.6
A0A087WZF1	Lipoma-preferred partner OS=Homo sapiens OX=9606 GN=LPP PE=1 SV=1	LPP	0.003	5.133	4	1	1	1	1	590	63.3	7.23	4.56	1	0	55.2	59.5	57	65	59.8	43.9	60.8	50.9	58.6	50.9	62.6
A0A087WZQ7	Beta-soluble NSF attachment protein OS=Homo sapiens OX=9606 GN=NAPB PE=1 SV=1	NAPB	0	8.28	6	1	1	1	1	302	33.9	5.47	4.11	1	0
A0A087WZR0	Proprotein convertase subtilisin/kexin type 6 OS=Homo sapiens OX=9606 GN=PCSK6 PE=1 SV=1	PCSK6	0	13.553	5	3	5	3	1	962	105.3	7.83	16.06	3	0	1150.8	833	1129.5	1044	903.8	996.1	920.5	1272.6	1149.9	1369.1	1027.8
A0A087WZS0	Ly-6/neurotoxin-like protein 1 (Fragment) OS=Homo sapiens OX=9606 GN=LYNX1 PE=1 SV=1	LYNX1	0	35.727	37	3	51	3	1	82	9.2	8.19	163.08	3	0	23469.6	16350.5	21248.4	27043.9	16094.9	17644.4	15215.8	18644.5	16156.7	25106.5	19221.4
A0A087X089	C-C motif chemokine OS=Homo sapiens OX=9606 GN=CCL14 PE=1 SV=1	CCL14	0	12.356	24	2	5	2	1	115	13.1	8.57	21.16	2	0	1484.7	1446	1328.2	1094.5	1272.4	1646.3	1511.3	1227.9	1317.5	2143	1746
A0A087X097	Cadherin-23 OS=Homo sapiens OX=9606 GN=CDH23 PE=1 SV=1	CDH23	0	11.421	1	2	3	2	1	3354	369.3	4.67	12.53	2	0	311.4	309.1	350	373.8	303.7	393.6	290.6	379.3	306.1	416.6	384.1
A0A087X0K0	Collagen alpha-1(XV) chain OS=Homo sapiens OX=9606 GN=COL15A1 PE=1 SV=1	COL15A1	0	48.274	6	7	15	7	1	1374	140	4.98	63.42	7	0	6960.9	8697.3	9561.2	7754.8	5102.3	8614	6452.6	9371.7	6430.1	8289.5	8110.8
A0A087X0K1	Calcium-binding protein 39 OS=Homo sapiens OX=9606 GN=CAB39 PE=1 SV=1	CAB39	0	14.375	10	3	4	3	1	339	39.4	7.11	13.47	3	0	909.1	844.1	1141.9	896.1	820.8	779	859.7	837.4	974.5	1048.1	908.1
A0A087X0M8	Neural cell adhesion molecule L1-like protein OS=Homo sapiens OX=9606 GN=CHL1 PE=1 SV=1	CHL1	0	634.37	46	39	530	2	1	1171	130.7	5.8	2039.33	39	0	3812.1	3329.5	4658.1	4541.8	2578.9	2906.3	3432.3	4232.7	3613.5	5450.9	4650.3
A0A087X0Q4	Immunoglobulin kappa variable 2-40 OS=Homo sapiens OX=9606 GN=IGKV2-40 PE=1 SV=1	IGKV2-40	0	76.982	60	6	51	2	1	104	11.4	4.49	191.33	6	4	23879.5	30155.4	18496	12638.2	20177.3	23623.2	17153.8	15431.2	17424.7	12766.8	18474
A0A087X0R6	Sorting nexin-12 OS=Homo sapiens OX=9606 GN=SNX12 PE=1 SV=1	SNX12	0.001	6.764	9	2	2	2	1	172	19.8	7.78	6.8	2	0	709.3	645.1	735.2	727	607.5	608.2	557.1	650.2	757.9	926.1	696.3
A0A087X1G7	Selenoprotein F OS=Homo sapiens OX=9606 GN=SELENOF PE=1 SV=1	SELENOF	0	20.338	15	2	6	2	1	164	17.9	5.03	20.49	2	0	1070.4	1038.7	1029.2	1034.6	1091.9	1003.4	1033.2	1042.3	1148.5	1238.3	1024.3
A0A087X1T7	Aggrecan core protein OS=Homo sapiens OX=9606 GN=ACAN PE=1 SV=1	ACAN	0	100.812	8	18	49	18	1	2473	255.4	4.13	177.19	18	0	10248.9	6373.3	14487	7096.6	7274.3	7875.2	7324.1	6223.4	10077.2	6719.7	9024.5
A0A087X1V2	Neural cell adhesion molecule 1 (Fragment) OS=Homo sapiens OX=9606 GN=NCAM1 PE=1 SV=6	NCAM1	0	141.473	44	8	142	1	1	228	25.1	5.01	545.1	8	0	82.9	57	71.2	75.3	44.3	55.6	52.8	65.7	73.4	85.8	113.9
A0A087X240	Ephrin-A5 OS=Homo sapiens OX=9606 GN=EFNA5 PE=1 SV=1	EFNA5	0	41.051	35	7	23	7	1	188	21.7	6.52	49.76	7	0	9149.8	6445.8	10782.5	11142	6045.6	6726.3	7006.6	8999.3	6884.5	11381.5	7635.1
A0A087X253	AP complex subunit beta OS=Homo sapiens OX=9606 GN=AP2B1 PE=1 SV=1	AP2B1	0	92.87	11	9	32	7	1	913	101.3	5.29	128.95	9	3	10106.5	8908.8	11353.5	12204.9	9412.2	8644	9635.2	9998.4	8794.9	13736	9589.8
A0A087X2I4	Proteasome subunit beta OS=Homo sapiens OX=9606 GN=PSMB6 PE=1 SV=1	PSMB6	0.008	3.109	5	1	1	1	1	213	23.1	4.75	2.67	1	0
A0A096LPE2	SAA2-SAA4 readthrough OS=Homo sapiens OX=9606 GN=SAA2-SAA4 PE=4 SV=1	SAA2-SAA4	0	37.915	31	5	51	4	1	208	23.3	8.98	130.03	5	1	26496.4	16697.7	25958.1	16693.4	33503.2	29236.8	43708.2	13542.2	40003.6	22186	38792.7
A0A0A0MR02	Voltage-dependent anion-selective channel protein 2 (Fragment) OS=Homo sapiens OX=9606 GN=VDAC2 PE=1 SV=1	VDAC2	0	15.899	7	1	3	1	1	282	30.3	7.81	13.88	1	0	454.1	450.5	514.5	410	605	516	482.1	511.7	519.8	545.6	545.8
A0A0A0MR54	Scavenger receptor class F member 1 OS=Homo sapiens OX=9606 GN=SCARF1 PE=1 SV=1	SCARF1	0.005	3.763	2	1	1	1	1	744	78.6	6.77	3.47	1	0	55	42.9	52.5	72.8	52.9	51.7	37.2	48.7	35.6	67.2	79.9
A0A0A0MS14	Immunoglobulin heavy variable 1-45 OS=Homo sapiens OX=9606 GN=IGHV1-45 PE=3 SV=1	IGHV1-45	0	9.922	9	1	5	1	1	117	13.5	9.1	14.7	1	0	1048.1	1207.4	1117	1055.4	1045.9	2130.7	1878.5	835	838.3	670.5	924.8
A0A0A0MS15	Immunoglobulin heavy variable 3-49 OS=Homo sapiens OX=9606 GN=IGHV3-49 PE=3 SV=1	IGHV3-49	0	46.229	57	6	32	5	1	119	13	8.62	107.69	6	1	9145.6	10597.3	9479	5968.9	12043.4	13792.2	8408.8	7167.2	11100.3	5167.7	8989.4
A0A0A0MSA0	Laminin subunit alpha-3 OS=Homo sapiens OX=9606 GN=LAMA3 PE=1 SV=1	LAMA3	0	11.205	1	3	4	2	1	3277	360	7.24	12.46	3	0	896.7	893.5	782.6	797.6	608.5	886.1	885.3	840.4	860.7	762.4	1129.5
A0A0A0MSA9	Poliovirus receptor OS=Homo sapiens OX=9606 GN=PVR PE=1 SV=1	PVR	0	47.393	13	6	27	6	1	392	42.9	6.83	98.81	6	0	13897.4	13960	14900.7	14908.5	12875.3	11318.1	12938.6	13839.1	12117.7	14789.5	11072.9
A0A0A0MSC8	Slit homolog 3 protein OS=Homo sapiens OX=9606 GN=SLIT3 PE=1 SV=1	SLIT3	0	11.944	2	2	2	2	1	1393	153.7	7.39	8.02	2	0	169.5	157.9	206.8	206.5	169.4	171	164	183.3	223.9	198	197.1
A0A0A0MSK5	Torsin-1A-interacting protein 1 OS=Homo sapiens OX=9606 GN=TOR1AIP1 PE=1 SV=1	TOR1AIP1	0.001	6.535	3	1	1	1	1	462	52.4	7.06	4.7	1	0	177	237.7	187.8	213.3	250.2	230.2	228	196.3	208.8	211.4	216.7
A0A0A0MSQ0	Plastin-3 OS=Homo sapiens OX=9606 GN=PLS3 PE=1 SV=1	PLS3	0	41.637	11	6	17	1	1	617	69.3	5.94	62.53	6	0	129.7	114.5	130	143.1	124	127.4	134.4	103.2	141.3	117.7	146.2
A0A0A0MT26	Sodium/potassium-transporting ATPase subunit alpha-3 OS=Homo sapiens OX=9606 GN=ATP1A3 PE=1 SV=1	ATP1A3	0	51.783	9	10	13	5	1	1226	133.2	6.1	51.53	10	5	2297.2	1915.4	2403.4	2412	1762.6	2238	1759.3	2420.9	2239.2	2621.9	2518.3
A0A0A0MT32	Lysosomal acid lipase/cholesteryl ester hydrolase OS=Homo sapiens OX=9606 GN=LIPA PE=1 SV=1	LIPA	0	27.902	20	5	13	5	1	283	32.5	7.84	41.68	5	0	3394.4	4725.4	4485.9	3948.8	3867.3	5717.6	3780.5	4783.2	3097.8	3723.6	3588.7
A0A0A0MT69	Immunoglobulin kappa joining 4 (Fragment) OS=Homo sapiens OX=9606 GN=IGKJ4 PE=1 SV=1	IGKJ4	0.005	3.872	67	1	4	1	1	12	1.2	8.84	11.84	1	0	5359.3	4082.5	3398.9	3427	2328.3	10714.5	1106.6	4197.1	5095.2	1541.4	4591.7
A0A0A0MT89	Immunoglobulin kappa joining 1 OS=Homo sapiens OX=9606 GN=IGKJ1 PE=4 SV=2	IGKJ1	0.003	5.114	67	1	4	1	1	12	1.4	8.84	12.84	1	0	2676.8	2099.3	5797.2	1132.8	1868.9	3680.1	1265.5	1624.6	1853.5	1492.7	1717.9
A0A0A0MTB9	Retinol-binding protein 1 OS=Homo sapiens OX=9606 GN=RBP1 PE=1 SV=1	RBP1	0	22.184	37	4	7	4	1	91	10.6	4.79	26.6	4	0	1813.7	1936.4	1868.2	2103.9	1943.4	2025.8	1821.3	2223.4	2025.1	2581.5	2026.8
A0A0A0MTC7	Laminin subunit alpha-4 OS=Homo sapiens OX=9606 GN=LAMA4 PE=1 SV=1	LAMA4	0	121.357	19	23	35	23	1	1816	201.7	6.29	127.29	23	0	4632.3	4810	5369.6	4653.1	4675.7	5269.4	4312.4	5029.2	5427.3	5201.4	5045.1
A0A0A0MTJ5	Inactive tyrosine-protein kinase transmembrane receptor ROR1 OS=Homo sapiens OX=9606 GN=ROR1 PE=1 SV=1	ROR1	0	35.069	9	6	14	6	1	882	98.3	7.01	49.58	6	0	2684.9	2782.3	2742.1	3389.6	2547.4	2795.8	2734.4	2766.4	2673.3	2735.1	2901.1
A0A0A6YY99	Protein TNFSF12-TNFSF13 OS=Homo sapiens OX=9606 GN=TNFSF12-TNFSF13 PE=3 SV=1	TNFSF12-TNFSF13	0	19.875	10	3	4	2	1	330	36.6	9.86	14.42	3	1	547.6	569.3	605	688.4	557	512.5	570.3	537.4	528	568.2	630.7
A0A0A6YYA0	Protein TMED7-TICAM2 OS=Homo sapiens OX=9606 GN=TMED7-TICAM2 PE=3 SV=1	TMED7-TICAM2	0	32.136	30	4	9	4	1	188	21.2	6.2	40.39	4	0	2476.1	2349.6	2765.7	2650.8	2440.1	2253.7	2159.8	2567	2501.1	3068.9	2684.9
A0A0B4J1R6	Transketolase OS=Homo sapiens OX=9606 GN=TKT PE=1 SV=1	TKT	0	57.769	27	10	14	10	1	457	49.9	7.91	51.65	10	0	2678.7	2507.5	2760.5	2007.4	2263.5	2425.8	2534.8	2786.4	2327	3098.5	2585.3
A0A0B4J1U3	Immunoglobulin lambda variable 1-36 OS=Homo sapiens OX=9606 GN=IGLV1-36 PE=1 SV=5	IGLV1-36	0.001	6.725	14	1	2	1	1	117	12.5	4.78	8.02	1	0	52.1	55	43.4	54	66.9	57.7	62.7	41.7	49.3	47	51.8
A0A0B4J1U7	Immunoglobulin heavy variable 6-1 OS=Homo sapiens OX=9606 GN=IGHV6-1 PE=3 SV=1	IGHV6-1	0	27.598	34	3	7	3	1	121	13.5	9.2	27.67	3	0	5445.7	2635.8	1937	3812.9	2034.5	5143.9	14427.6	4441.4	4367.3	2623.5	3868.4
A0A0B4J1V0	Immunoglobulin heavy variable 3-15 OS=Homo sapiens OX=9606 GN=IGHV3-15 PE=3 SV=1	IGHV3-15	0	51.142	32	5	31	3	1	119	12.9	8.62	104.66	5	2	13293.8	15263.1	8905.6	8658.4	17562.5	16014.4	14422.5	11454.9	14216.3	8069.8	14397.3
A0A0B4J1V1	Immunoglobulin heavy variable 3-21 OS=Homo sapiens OX=9606 GN=IGHV3-21 PE=1 SV=1	IGHV3-21	0	27.999	35	3	97	1	1	117	12.8	8.28	271.99	3	0
A0A0B4J1V2	Immunoglobulin heavy variable 2-26 OS=Homo sapiens OX=9606 GN=IGHV2-26 PE=3 SV=1	IGHV2-26	0	18.944	24	3	6	3	1	119	13.2	8.29	18.63	3	0	6072.2	4170.4	2052	1816.4	3033.1	6209.4	3973	2162.6	4413.5	4648.1	4626.2
A0A0B4J1V6	Immunoglobulin heavy variable 3-73 OS=Homo sapiens OX=9606 GN=IGHV3-73 PE=3 SV=1	IGHV3-73	0	29.393	24	3	24	1	1	119	12.8	9.17	78.08	3	0	2605.4	2565	1550.9	3333.7	3014.8	3518.9	2443.5	2039.8	2553	1493.9	2678.3
A0A0B4J1X8	Immunoglobulin heavy variable 3-43 OS=Homo sapiens OX=9606 GN=IGHV3-43 PE=3 SV=1	IGHV3-43	0	28.414	37	3	82	2	1	118	13.1	5.41	245.6	3	0	9530.7	6730.2	9809.8	5798.2	5345.8	12090.4	5149.1	6087.2	6796.2	3971.8	5492.5
A0A0B4J1Y8	Immunoglobulin lambda variable 9-49 OS=Homo sapiens OX=9606 GN=IGLV9-49 PE=1 SV=1	IGLV9-49	0	22.041	30	4	13	3	1	123	13	7.28	38.69	4	1	5231.1	3658.3	5521.8	3811.1	4343.7	6772.6	9760.6	3906.2	7200.1	3495.7	11993.4
A0A0B4J231	Immunoglobulin lambda-like polypeptide 5 OS=Homo sapiens OX=9606 GN=IGLL5 PE=1 SV=1	IGLL5	0	166.174	46	10	349	5	1	215	23.1	8.84	1553.84	10	5	80962.8	82791.8	72017.5	65057.7	97930.8	114032	112432	73155.7	101794	45295.2	121896
A0A0B4J278	Alpha-1-antitrypsin (Fragment) OS=Homo sapiens OX=9606 GN=SERPINA1 PE=1 SV=1	SERPINA1	0	32.686	56	4	106	1	1	144	15.7	4.74	450.8	4	0	34.2	59.8	55.4	45.8	81	52.2	71.5	40.3	45.6	50	53.2
A0A0B4J2D5	Glutamine amidotransferase-like class 1 domain-containing protein 3B, mitochondrial OS=Homo sapiens OX=9606 GN=GATD3B PE=1 SV=1	GATD3B	0.003	4.613	4	1	1	1	1	268	28.1	8.27	4.21	1	0	164.5	138.6	163.2	186.8	95.4	164.2	122.8	203.8	151.5	135.7	205.1
A0A0B4J2D9	Immunoglobulin kappa variable 1D-13 OS=Homo sapiens OX=9606 GN=IGKV1D-13 PE=3 SV=1	IGKV1D-13	0	18.753	14	1	12	1	1	117	12.6	7.84	54.55	1	0	654	699.3	1519.6	813.4	4968.2	1343.9	1377.9	656.1	2462.8	663.6	953.8
A0A0B4J2H0	Immunoglobulin heavy variable 1-69D OS=Homo sapiens OX=9606 GN=IGHV1-69D PE=1 SV=1	IGHV1-69D	0	33.496	39	3	33	1	1	117	12.7	8.47	87.07	3	0	108.2	114	110	122.6	112.2	124.4	127.6	117	117.7	95.5	92.8
A0A0C4DFN5	Chromosome 10 open reading frame 61 OS=Homo sapiens OX=9606 GN=TCTN3 PE=1 SV=1	TCTN3	0	9.79	4	1	1	1	1	625	68	8.03	5.47	1	0	157.2	162.6	171.4	212.9	163.2	152.6	166.7	158.7	129.7	157.5	168.1
A0A0C4DG76	Hephaestin OS=Homo sapiens OX=9606 GN=HEPH PE=1 SV=1	HEPH	0	12.019	3	3	4	3	1	1160	130.7	5.99	12.55	3	0	558.7	559.2	618.7	617.6	573.3	554.4	537.4	498	504.2	614.3	497.5
A0A0C4DGB6	Serum albumin OS=Homo sapiens OX=9606 GN=ALB PE=1 SV=1	ALB	0	1834.62	91	100	29631	3	1	604	69.2	6.37	112041	100	0	8607.5	7511.5	8497.8	8016.8	8532.6	14111.3	6392.7	8910	7036.5	4469	10019
A0A0C4DGH5	Cullin-associated NEDD8-dissociated protein 1 (Fragment) OS=Homo sapiens OX=9606 GN=CAND1 PE=1 SV=1	CAND1	0.002	5.376	3	2	3	2	1	770	85.4	5.5	5.71	2	0
A0A0C4DGK4	Neurexin-3-beta OS=Homo sapiens OX=9606 GN=NRXN3 PE=1 SV=1	NRXN3	0	152.59	33	9	97	1	1	398	43.9	9.25	427.63	9	0	256.6	206.2	259.2	231.6	282.7	217.7	197.1	232.1	315.6	265	687.6
A0A0C4DGZ8	Glycoprotein Ib (Platelet), alpha polypeptide OS=Homo sapiens OX=9606 GN=GP1BA PE=1 SV=1	GP1BA	0.001	6.849	3	2	3	2	1	626	68.9	6.68	8.94	2	0	328.9	253.6	257.8	220	310.5	314.7	286.3	213.1	233.9	232.8	301.4
A0A0C4DH21	Complement factor H-related protein 4 OS=Homo sapiens OX=9606 GN=CFHR4 PE=1 SV=1	CFHR4	0	30.187	25	6	8	1	1	331	37.3	5.26	27.22	6	0
A0A0C4DH25	Immunoglobulin kappa variable 3D-20 OS=Homo sapiens OX=9606 GN=IGKV3D-20 PE=3 SV=1	IGKV3D-20	0	46.928	28	4	113	1	1	116	12.5	4.59	472.41	4	0	966.9	928.7	699.7	674.7	844.1	1522.4	550.5	739.5	1487.6	550.8	837.5
A0A0C4DH29	Immunoglobulin heavy variable 1-3 OS=Homo sapiens OX=9606 GN=IGHV1-3 PE=3 SV=1	IGHV1-3	0	43.759	41	4	43	2	1	117	13	9.55	129.1	4	0	986.6	941.3	569.9	854.3	829.1	1053.8	991.7	481.9	461.3	633.8	739.2
A0A0C4DH31	Immunoglobulin heavy variable 1-18 OS=Homo sapiens OX=9606 GN=IGHV1-18 PE=3 SV=1	IGHV1-18	0	38.165	30	3	40	1	1	117	12.8	8.84	122.99	3	0	1449.6	854.8	809	668.6	1407.8	1610.7	901	894.9	1056.6	860.5	953.3
A0A0C4DH32	Immunoglobulin heavy variable 3-20 OS=Homo sapiens OX=9606 GN=IGHV3-20 PE=3 SV=2	IGHV3-20	0	21.407	19	2	67	1	1	117	12.7	7.87	179.37	2	0	257.4	205	198.9	176.5	206.3	304.9	204.7	216.7	208.7	174.9	305.9
A0A0C4DH33	Immunoglobulin heavy variable 1-24 OS=Homo sapiens OX=9606 GN=IGHV1-24 PE=3 SV=1	IGHV1-24	0	36.813	40	3	14	2	1	117	12.8	5.16	55.16	3	0	585.1	494.5	376.2	424.4	457.5	438.4	519.7	389.9	469.3	452.8	412.7
A0A0C4DH34	Immunoglobulin heavy variable 4-28 OS=Homo sapiens OX=9606 GN=IGHV4-28 PE=3 SV=1	IGHV4-28	0	21.119	26	3	48	3	1	117	13.1	9.29	106.07	3	0	45642.9	14630.5	21000.4	14255.7	15560.9	30228.4	13162.8	21172.2	19267	13702.6	15882.4
A0A0C4DH35	Probable non-functional immunoglobulin heavy variable 3-35 OS=Homo sapiens OX=9606 GN=IGHV3-35 PE=5 SV=1	IGHV3-35	0	14.732	21	2	16	2	1	117	12.8	7.88	55.54	2	0	3701	5208.1	3362.3	3534.3	7389	6916.6	4161.5	3977.6	3182	2911.4	3898.9
A0A0C4DH36	Probable non-functional immunoglobulin heavy variable 3-38 OS=Homo sapiens OX=9606 GN=IGHV3-38 PE=5 SV=1	IGHV3-38	0	20.053	19	2	16	2	1	116	12.8	9.25	47.25	2	0	5205.2	4630.8	8010.6	3158.5	4399.5	7379.6	6476.8	5626.2	4697.5	3217.4	5147.8
A0A0C4DH38	Immunoglobulin heavy variable 5-51 OS=Homo sapiens OX=9606 GN=IGHV5-51 PE=3 SV=1	IGHV5-51	0	80.966	47	4	94	2	1	117	12.7	8.27	337.15	4	3	22705.1	18172.4	12130.8	13346.3	19138.1	28225.1	48203.3	16637	17120.5	13541.4	17891.7
A0A0C4DH43	Immunoglobulin heavy variable 2-70D OS=Homo sapiens OX=9606 GN=IGHV2-70D PE=3 SV=1	IGHV2-70D	0	21.999	30	3	8	2	1	119	13.3	8.29	30.24	3	3	1166.1	8152.5	1927.3	8250.2	2007.2	20487.2	2211.3	2175.6	1649.7	2282.4	3412.9
A0A0C4DH67	Immunoglobulin kappa variable 1-8 OS=Homo sapiens OX=9606 GN=IGKV1-8 PE=3 SV=1	IGKV1-8	0	25.669	43	3	5	2	1	115	12.5	9.01	19.51	3	1	350.1	311.4	194.1	317.9	419.2	494.3	414.9	330.3	284.9	251.4	276
A0A0C4DH73	Immunoglobulin kappa variable 1-12 OS=Homo sapiens OX=9606 GN=IGKV1-12 PE=3 SV=1	IGKV1-12	0	42.364	29	2	24	2	1	117	12.6	8.31	85.94	2	0	2769.5	2547	2064.6	2201.8	3569.6	3550.8	2788.2	2076.2	2444.4	1963.7	2365
A0A0D9SEN1	Prolyl endopeptidase FAP OS=Homo sapiens OX=9606 GN=FAP PE=1 SV=1	FAP	0.002	5.396	2	2	4	1	1	759	87.5	6.55	13.91	2	0
A0A0D9SF30	Neural cell adhesion molecule 1 (Fragment) OS=Homo sapiens OX=9606 GN=NCAM1 PE=1 SV=1	NCAM1	0	102.907	29	11	82	5	1	468	47.1	4.68	347.39	11	0	2326.1	1600.9	2386.9	2637.9	1525.6	1802.3	1635.1	2150.5	1980	2427	2436.4
A0A0D9SF36	Neurexin-1-beta (Fragment) OS=Homo sapiens OX=9606 GN=NRXN1 PE=1 SV=4	NRXN1	0	125.212	57	12	109	1	1	213	23	6.32	309.72	12	0	1254.1	1103.7	1354.8	1355.2	775.5	1087.8	1173.9	1193.2	1131.3	1322.6	1084.5
A0A0D9SF98	Neural cell adhesion molecule 1 (Fragment) OS=Homo sapiens OX=9606 GN=NCAM1 PE=1 SV=1	NCAM1	0	225.506	50	15	261	1	1	357	38.7	5.12	980.89	15	0	11147.3	7936.6	12340.5	14434.3	4952.4	7928	8366	11378.2	8800.8	14532.4	11149.7
A0A0D9SFB1	Dynamin-1 OS=Homo sapiens OX=9606 GN=DNM1 PE=1 SV=1	DNM1	0.002	5.785	1	1	2	1	1	835	94	6.64	5.39	1	0	184.7	177.3	176.5	197.6	187.7	174.9	177.1	178.2	184.8	241.5	177.9
A0A0D9SFF4	Neurexin-1-beta OS=Homo sapiens OX=9606 GN=NRXN1 PE=1 SV=1	NRXN1	0	138.302	40	12	79	1	1	459	50.5	6.34	311.63	12	0	541.1	559.5	762.7	591.9	558.1	455.6	669.1	525.9	487.6	724.2	619.8
A0A0D9SFU4	Leucine-rich glioma-inactivated protein 1 OS=Homo sapiens OX=9606 GN=LGI1 PE=1 SV=1	LGI1	0	38.873	17	9	14	9	1	533	61.1	8.32	49.27	9	0	3062.2	3498.1	3504.3	3362.7	3317.3	3617.3	3230	3854.8	3436.3	4207.9	4173.3
A0A0D9SG88	Complement factor H OS=Homo sapiens OX=9606 GN=CFH PE=1 SV=1	CFH	0	432.425	75	31	423	1	1	449	51	7.09	1611.15	31	0	496.3	449.6	502.6	379.9	485.1	528.7	504.9	426	513.5	382.2	458.1
A0A0G2JIW1	Heat shock 70 kDa protein 1B OS=Homo sapiens OX=9606 GN=HSPA1B PE=1 SV=1	HSPA1B	0	116.143	36	17	40	10	1	642	70.1	5.66	132.43	17	4	4995.4	4476.4	5303.9	5484.2	4560.4	4827.1	4266.2	3930.2	4783.5	5178.7	5826
A0A0G2JJE4	Myelin-oligodendrocyte glycoprotein (Fragment) OS=Homo sapiens OX=9606 GN=MOG PE=1 SV=1	MOG	0	57.242	28	5	33	5	1	179	20.6	7.91	123.41	5	0	5657.6	5137.1	6415.8	7452.7	5409.7	5028.7	4721	5838.8	4982.8	7195.5	7518.6
A0A0G2JK28	Complement C2 (Fragment) OS=Homo sapiens OX=9606 GN=C2 PE=1 SV=1	C2	0	224.468	42	15	126	1	1	353	39.3	6.33	456.7	15	0
A0A0G2JLB3	Glucosylceramidase OS=Homo sapiens OX=9606 GN=GBA PE=1 SV=1	GBA	0	58.218	25	11	20	11	1	536	59.6	7.42	64	11	0	4622.8	4419.3	4696	4390.5	4391	4810	4401	5049.9	4278.8	5130.6	4134.2
A0A0G2JMC9	Leukocyte immunoglobulin-like receptor subfamily A member 2 OS=Homo sapiens OX=9606 GN=LILRA2 PE=1 SV=1	LILRA2	0	13.849	3	2	4	2	1	490	53.4	7.06	15.71	2	0	850.3	568.3	1132.3	1286.8	901.6	1052.9	654.5	876.8	847.5	1121.8	1273.8
A0A0G2JMH6	HLA-DRA OS=Homo sapiens OX=9606 GN=HLA-DRA PE=1 SV=1	HLA-DRA	0	39.938	26	5	17	5	1	254	28.6	5	62.72	5	0	3706.6	5284.3	3268.2	4466.7	4175.1	3372	7098.5	5541.2	2999.2	7128.6	3107.7
A0A0G2JMM7	Osteoclast-associated immunoglobulin-like receptor OS=Homo sapiens OX=9606 GN=OSCAR PE=1 SV=1	OSCAR	0	14.922	11	2	5	2	1	268	29.3	8.27	18.66	2	0	884.2	952.9	1009.4	1096.6	977.6	819.3	925	819.7	1065.9	943.6	901.4
A0A0G2JMX7	Microtubule-associated protein OS=Homo sapiens OX=9606 GN=MAPT PE=1 SV=1	MAPT	0	8.572	5	2	3	2	1	776	80.9	7.11	10.2	2	0	53.8	45	88.9	58.7	35.6	45.9	40.8	49.2	47.6	55.6	72.6
A0A0G2JNH7	Ephrin type-B receptor 6 OS=Homo sapiens OX=9606 GN=EPHB6 PE=1 SV=1	EPHB6	0	75.205	13	11	25	11	1	1022	110.7	6.65	102.76	11	0	7292.2	5116.1	7385.4	8598.4	6122.1	5089.5	6282.2	6235.6	5647.7	9230.6	6742.6
A0A0G2JNR0	Leukocyte immunoglobulin-like receptor subfamily B member 5 (Fragment) OS=Homo sapiens OX=9606 GN=LILRB5 PE=1 SV=1	LILRB5	0.009	2.892	6	1	1	1	1	160	17.4	4.94	2.57	1	0
A0A0G2JNU6	Leukocyte-associated immunoglobulin-like receptor 1 OS=Homo sapiens OX=9606 GN=LAIR1 PE=1 SV=1	LAIR1	0	23.388	13	3	7	3	1	276	30.3	5.64	24.09	3	0	4364.9	3797.5	4749	7242.9	4208.3	4728.8	3604.9	3683.4	4190.2	5080.3	5451.2
A0A0G2JNZ7	Epithelial discoidin domain-containing receptor 1 OS=Homo sapiens OX=9606 GN=DDR1 PE=1 SV=1	DDR1	0	151.933	21	15	58	15	1	767	85.4	6.96	224.28	15	0	11902.5	12365.7	16373.8	13055.9	10765.3	9949.8	12631.7	13992.9	9341.3	15198.2	13751.8
A0A0G2JPU4	Leukocyte immunoglobulin-like receptor subfamily B member 4 OS=Homo sapiens OX=9606 GN=LILRB4 PE=1 SV=1	LILRB4	0	21.714	11	5	15	5	1	449	49.3	6.67	28.44	5	0	3662	3014.6	3623.8	3336.2	2281.6	3631.1	2097	3017.5	3815	3341.1	3937.3
A0A0G2JRQ6	Ig-like domain-containing protein (Fragment) OS=Homo sapiens OX=9606 PE=1 SV=4		0	8.799	14	3	9	3	1	117	12.7	8.29	25.07	3	0	9196.7	2473.5	3293.5	2296.6	2689.6	5480.9	1655.6	2147.4	2709.2	1679.3	2951.9
A0A0G2JS82	AP-2 complex subunit alpha-2 (Fragment) OS=Homo sapiens OX=9606 GN=AP2A2 PE=1 SV=1	AP2A2	0	18.563	6	3	3	3	1	917	101.6	6.86	11.34	3	0	468.6	472.7	479.9	648.1	655.8	453.2	581.2	442.3	550.2	576.7	510.1
A0A0J9YW62	IGv domain-containing protein (Fragment) OS=Homo sapiens OX=9606 PE=1 SV=1		0.003	4.929	14	2	10	1	1	118	13.2	9.29	28.45	2	0
A0A0J9YX35	Immunoglobulin heavy variable 3-64D OS=Homo sapiens OX=9606 GN=IGHV3-64D PE=3 SV=1	IGHV3-64D	0	24.53	19	2	20	2	1	117	12.8	7.85	62.94	2	0	6932.6	14299	4795.2	4020.6	6284.9	11100.4	12606.1	6482.6	6538.6	4388.1	6784.6
A0A0J9YXB8	Prosaposin (Fragment) OS=Homo sapiens OX=9606 GN=PSAP PE=1 SV=1	PSAP	0	117.064	58	9	74	1	1	167	18.8	4.88	251.83	9	0
A0A0J9YXF2	Paraoxonase 2, isoform CRA_a OS=Homo sapiens OX=9606 GN=PON2 PE=1 SV=1	PON2	0	16.348	11	2	4	2	1	375	41.5	5.72	18.35	2	0	279.2	310.5	330.4	337.2	363.6	232.2	316.2	216.7	256.5	254.6	265.1
A0A0J9YXX1	Immunoglobulin heavy variable 5-10-1 OS=Homo sapiens OX=9606 GN=IGHV5-10-1 PE=3 SV=1	IGHV5-10-1	0	33.818	26	3	43	1	1	117	12.8	8.28	130.15	3	0	308.2	654.5	298.9	208.8	277.1	996.1	1388.4	307.5	359.6	277.7	466.6
A0A0J9YY99	Ig-like domain-containing protein (Fragment) OS=Homo sapiens OX=9606 PE=1 SV=1		0	43.524	37	5	115	2	1	117	13	8.92	321.78	5	4	57639	46164	41621.3	28404.5	53916.1	65090.2	44993.2	42603.6	40981.8	24003.2	52152.3
A0A0U1RQC5	Neurexin-3-beta OS=Homo sapiens OX=9606 GN=NRXN3 PE=1 SV=1	NRXN3	0	784.404	40	53	377	2	1	1664	183.2	5.74	1534	53	59	116590	104330	140016	152987	104015	93115.8	112584	120667	102915	164987	118159
A0A0U1RQV3	EGF-containing fibulin-like extracellular matrix protein 1 (Fragment) OS=Homo sapiens OX=9606 GN=EFEMP1 PE=1 SV=1	EFEMP1	0	304.2	88	19	425	1	1	280	31.7	6.62	1574.17	19	0	602.1	622.2	520.2	750.1	526.6	680.9	604.2	775.2	708.6	790.6	782.4
A0A0U1RRJ0	Neurexin-3-beta OS=Homo sapiens OX=9606 GN=NRXN3 PE=1 SV=1	NRXN3	0	781.092	43	52	379	1	1	1571	173.5	6.15	1536.71	52	0	3217.9	2781.9	3641.5	3953.9	2828.6	2503.4	3188	3093.5	2539.1	4496	2886.8
A0A0U1RRK7	Neurexin-1-beta OS=Homo sapiens OX=9606 GN=NRXN1 PE=1 SV=1	NRXN1	0	543.713	60	43	322	1	1	903	99.6	6.28	1122.12	43	0	719.7	611	826.3	772.4	481.4	560.1	628.4	704.5	627.9	920.8	681.4
A0A0U1RRL7	Protein MMP24OS OS=Homo sapiens OX=9606 GN=MMP24OS PE=1 SV=1	MMP24OS	0	12.594	37	1	2	1	1	71	7.7	4.72	8.74	1	0
A0A140T8Y4	HLA class I histocompatibility antigen, A alpha chain OS=Homo sapiens OX=9606 GN=HLA-A PE=1 SV=1	HLA-A	0	69.687	23	6	20	0	1	371	41.6	6.54	82.59	6	1	272.2	278.3	413.6	663.4	390	451.7	675.7	414.6	693.4	251.3	338.3
A0A140T953	HLA class I histocompatibility antigen, B alpha chain (Fragment) OS=Homo sapiens OX=9606 GN=HLA-B PE=1 SV=1	HLA-B	0	35.289	20	4	11	0	1	246	27.7	6.44	40.81	4	0
A0A140T9M0	HLA class I histocompatibility antigen, C alpha chain OS=Homo sapiens OX=9606 GN=HLA-C PE=1 SV=1	HLA-C	0	72.138	24	8	24	2	1	372	41.5	6.47	103.11	8	3	1469.8	1777.1	1291.4	2035.1	1977.7	2277	1808.8	1983.4	1672.4	1445.8	1638.3
A0A140T9S5	VWA7 OS=Homo sapiens OX=9606 GN=VWA7 PE=1 SV=1	VWA7	0	65.19	14	9	21	9	1	891	96	6.16	78.61	9	0	1789	1481.4	1606	2150.4	1408	1577.6	1694.8	1482.9	1398.7	1748.1	1571.2
A0A140TA29	Complement C4-B OS=Homo sapiens OX=9606 GN=C4B PE=1 SV=1	C4B	0	1574.58	65	101	2509	0	1	1698	187.5	7.33	9378.45	101	0
A0A140TA32	Complement C4-A OS=Homo sapiens OX=9606 GN=C4A PE=1 SV=1	C4A	0	1557.81	65	100	2486	0	1	1698	187.6	7.12	9211.41	100	0
A0A140TA68	Receptor-type tyrosine-protein phosphatase C (Fragment) OS=Homo sapiens OX=9606 GN=PTPRC PE=1 SV=1	PTPRC	0	25.423	11	5	8	5	1	505	56	6.6	24.76	5	0	1375.3	1355.4	1530.9	1598.5	1252.6	1402.6	1262.1	1459.2	1502.3	1507.9	1393.3
A0A1B0GTY3	A disintegrin and metalloproteinase with thrombospondin motifs 2 OS=Homo sapiens OX=9606 GN=ADAMTS2 PE=1 SV=2	ADAMTS2	0	56.766	8	6	15	6	1	1094	121.3	7.31	65.08	6	0	2340	1898.8	2545.3	2138	1782.9	1938.3	1807.3	2218.4	2169.4	2636.2	2017.9
A0A1B0GVD5	Cathepsin D OS=Homo sapiens OX=9606 GN=CTSD PE=1 SV=1	CTSD	0	394.76	61	21	348	21	1	409	44.2	6.54	1333.87	21	0	78740.3	94619.4	102900	89515.1	70996.9	105055	78450	103420	77316.2	104465	82454.4
A0A1B0GVW0	Renin receptor OS=Homo sapiens OX=9606 GN=ATP6AP2 PE=1 SV=1	ATP6AP2	0	164.041	45	14	78	14	1	345	38.4	5.54	285.97	14	0	27273.9	22015.5	27133.1	30672.8	23499.4	23668.2	24434.8	27002.8	27695.2	33170.5	23071
A0A1B0GW14	Potassium voltage-gated channel subfamily KQT member 2 OS=Homo sapiens OX=9606 GN=KCNQ2 PE=1 SV=1	KCNQ2	0.008	3.12	2	1	24	1	1	671	73.9	8.78	58.38	1	0	16039.5	6981.2	8483	6240	10312.3	12372.3	10185.6	8279.3	10206.9	6340.3	6171.7
A0A1B0GW23	ABHD14A-ACY1 readthrough (Fragment) OS=Homo sapiens OX=9606 GN=ABHD14A-ACY1 PE=4 SV=1	ABHD14A-ACY1	0	50.813	11	5	22	1	1	586	65.4	6.67	86.11	5	4	4418.5	4322.3	4693.8	5151.5	4417.4	3892.3	4267.9	3518.9	5813	3989.7	4383.6
A0A1B0GW68	Acid ceramidase OS=Homo sapiens OX=9606 GN=ASAH1 PE=1 SV=1	ASAH1	0	132.898	49	16	53	16	1	374	42.3	8.12	174.07	16	0	11759.9	13805.2	12813.1	11836.7	11261	19200.5	11786.5	13730.8	9839.1	16770.8	12607.3
A0A1C7CYX9	Dihydropyrimidinase-related protein 2 OS=Homo sapiens OX=9606 GN=DPYSL2 PE=1 SV=1	DPYSL2	0	22.812	10	4	4	4	1	677	73.5	6.35	17.12	4	0	157	157.2	200.4	181.9	187.2	165	184.8	172	163.6	200.4	190
A0A1D5RMU6	Neurexin-1-beta OS=Homo sapiens OX=9606 GN=NRXN1 PE=1 SV=1	NRXN1	0	804.063	53	59	439	2	1	1499	164.6	5.88	1657.36	59	69	129599	118905	159975	158832	118273	113971	130236	134381	122370	183215	128408
A0A1W2PPI7	Tripartite motif-containing protein 3 OS=Homo sapiens OX=9606 GN=TRIM3 PE=1 SV=1	TRIM3	0.008	2.994	2	1	6	1	1	703	76.1	8.02	14.63	1	0	998.3	2416.5	650.9	791.8	1113.3	1000.8	976.7	790.4	661.9	544.9	740.7
A0A1W2PQ11	Contactin-2 OS=Homo sapiens OX=9606 GN=CNTN2 PE=1 SV=1	CNTN2	0	555.617	47	39	307	39	1	1085	118.2	7.55	1325.02	39	0	85487.3	87150.9	102278	102800	70820.3	75768	62659.3	92855.9	74873.6	114114	88543.6
A0A1W2PRL5	Adaptin ear-binding coat-associated protein 1 OS=Homo sapiens OX=9606 GN=NECAP1 PE=1 SV=1	NECAP1	0	9.631	11	1	1	1	1	254	28	8.37	6.21	1	0	47.2	51.2	42.2	52.1	60.9	53.1	65.1	45.4	51.2	47.7	74.9
A0A1W2PRS4	Junctional adhesion molecule-like OS=Homo sapiens OX=9606 GN=JAML PE=1 SV=1	JAML	0	12.388	13	3	5	3	1	220	25.3	6.99	15.87	3	0	1380.8	752.2	1165.5	880.6	842.1	721.8	1195.7	950.6	799.2	840.9	1097.8
A0A1W2PRT9	HLA class I histocompatibility antigen, A alpha chain OS=Homo sapiens OX=9606 GN=HLA-A PE=1 SV=1	HLA-A	0	57.748	23	7	22	2	1	362	40.4	6.71	84.66	7	2	2433	5231.5	2826	6028.2	2395	3416.6	1904.6	2791.9	2071.8	3796	4471.7
A0A1W2PRU0	Alpha-endosulfine OS=Homo sapiens OX=9606 GN=ENSA PE=1 SV=1	ENSA	0	14.14	22	2	3	2	1	119	13.1	6.18	10.43	2	0	227.6	163.1	263.9	257.1	115.3	190.4	99.4	220.2	174.3	219	309.3
A0A1X7SBT7	Neuronal pentraxin receptor OS=Homo sapiens OX=9606 GN=NPTXR PE=1 SV=1	NPTXR	0	235.432	40	19	170	19	1	500	52.8	6.21	624.26	19	0	41841.6	40114.3	53302.8	65407.3	38951	35640.8	41993	45352.4	32304.2	58492.6	48352.8
A0A286YEY5	Immunoglobulin heavy constant alpha 2 (Fragment) OS=Homo sapiens OX=9606 GN=IGHA2 PE=1 SV=1	IGHA2	0	152.565	50	12	253	6	1	391	42.3	5.63	1005.35	12	0	6077.3	18172.5	13655.1	12929.8	17397.4	27152.2	8855.7	10356.6	37563.4	5755.3	23423.6
A0A286YFF7	Palmitoyl-protein thioesterase 1 OS=Homo sapiens OX=9606 GN=PPT1 PE=1 SV=1	PPT1	0	25.882	19	4	7	4	1	335	37.1	6.52	25.42	4	0	1220.7	1178.3	1467	1522.2	980.1	2277.4	743.9	1644.2	1195.8	1542.2	2151.7
A0A286YFJ8	Immunoglobulin heavy constant gamma 4 (Fragment) OS=Homo sapiens OX=9606 GN=IGHG4 PE=1 SV=1	IGHG4	0	263.442	59	17	951	8	1	396	43.8	6.24	3751.65	17	0	20928.2	95323.7	52039.9	54617.3	31407.3	58345.5	24746.3	22542.2	43453.8	10629.5	55441.8
A0A2Q2TTZ9	Immunoglobulin kappa variable 1-33 OS=Homo sapiens OX=9606 GN=IGKV1D-33 PE=1 SV=1	IGKV1D-33	0	76.872	54	3	133	3	1	108	11.8	5.34	505.41	3	0	26591.2	17851.5	15286	14996.9	21309.4	24421.9	19062.1	15856.5	16592.7	13278.6	15570.1	Acetyl [N-Term]
A0A2R8Y4Z1	Protein HEG homolog 1 (Fragment) OS=Homo sapiens OX=9606 GN=HEG1 PE=1 SV=1	HEG1	0	32.477	12	3	5	2	1	351	36.3	4.92	24.89	3	0	559.2	455	630.7	761	537.8	481.9	456.9	627.3	574.5	769	640.8
A0A2R8Y504	Epsilon-sarcoglycan OS=Homo sapiens OX=9606 GN=SGCE PE=1 SV=1	SGCE	0	162.161	33	13	78	13	1	500	56.7	7.42	277.2	13	0	17081.9	17005.7	19676.9	20748.3	15096.7	15110.5	14573.5	18521.4	17494.2	22056.5	17960.7
A0A2R8Y5S7	Radixin OS=Homo sapiens OX=9606 GN=RDX PE=1 SV=1	RDX	0	95.311	25	15	36	4	1	590	69.3	6.27	109.71	15	0	256.2	243.1	285.1	280.6	281.6	212.1	239.1	231.6	225.5	251.3	239.6
A0A2R8Y5V9	Tropomyosin alpha-4 chain OS=Homo sapiens OX=9606 GN=TPM4 PE=1 SV=1	TPM4	0	35.063	23	6	9	2	1	248	28.6	4.7	34.84	6	2	1541.1	1159.1	1615.6	1239.8	1127	1259	1367.2	1181.3	1622.5	1305.2	1775
A0A2R8YDD5	Transporter OS=Homo sapiens OX=9606 GN=SLC6A1 PE=1 SV=1	SLC6A1	0.001	7.557	3	2	8	2	1	608	68	8.06	25.33	2	0	1385.1	1282.5	1730.2	1652.7	1447.7	2268.7	1279.8	1673.3	1360.2	1514.2	3321.3
A0A2R8YDT1	Glutamine synthetase OS=Homo sapiens OX=9606 GN=GLUL PE=1 SV=1	GLUL	0.005	3.752	2	1	1	1	1	507	57.1	8.37	3.28	1	0	117.4	91.7	152.2	85.9	48.9	73.9	63.8	75	119	145.5	111.8
A0A2R8YFL3	Interferon gamma receptor 1 OS=Homo sapiens OX=9606 GN=IFNGR1 PE=1 SV=1	IFNGR1	0.006	3.264	2	1	2	1	1	448	50.1	4.96	6.32	1	0	846.7	786.8	944.5	1082.6	500.3	732	750.7	866.1	746.8	982.9	854.3
A0A2U3TZL5	CD59 glycoprotein (Fragment) OS=Homo sapiens OX=9606 GN=CD59 PE=1 SV=1	CD59	0	67.879	43	8	69	8	1	120	13.3	6.25	267.64	8	0	42676.5	32799.5	42189.1	52036.6	29356.7	41614.5	31010.9	40613	34410.9	45674	39822.8
A0A2U3TZS7	Amino acid transporter OS=Homo sapiens OX=9606 GN=SLC1A2 PE=1 SV=1	SLC1A2	0	10.999	4	2	4	2	1	570	61.7	6.67	9.23	2	0	723.3	778	703.7	884.8	467.4	716.4	605.3	773	677.9	915	777.1
A0A3B3IQ16	JmjC domain-containing protein 8 OS=Homo sapiens OX=9606 GN=JMJD8 PE=1 SV=1	JMJD8	0.006	3.38	3	1	1	1	1	285	31.7	7.53	2.96	1	0	255.6	410.3	326.9	301	228.6	254.4	209.7	307.6	315.9	319.5	273.7
A0A3B3IRL9	Glycoprotein integral membrane protein 1 OS=Homo sapiens OX=9606 GN=GINM1 PE=1 SV=1	GINM1	0	26.519	19	4	11	4	1	216	23.8	5.12	41.67	4	0	3340.8	3107.8	3398.7	3555.4	2887.8	2806.5	2964.2	3348.3	3193.3	4249.8	3194.4
A0A3B3IRM5	Glutathione S-transferase (Fragment) OS=Homo sapiens OX=9606 GN=GSTM5 PE=1 SV=1	GSTM5	0	8.914	13	3	5	1	1	189	22.4	5.52	15.86	3	0	81.6	63.3	53.8	44.4	56.5	100.7	47.5	106.4	74.9	53.5	66.9
A0A3B3IRY8	Ephrin type-B receptor 1 OS=Homo sapiens OX=9606 GN=EPHB1 PE=1 SV=1	EPHB1	0	14.072	4	2	2	2	1	1055	117.9	6.05	10.07	2	0	121.9	97.1	151.2	156.1	88.1	102.2	87.3	114.4	103.8	154.8	157.5
A0A3B3ISD1	Fibroblast growth factor receptor OS=Homo sapiens OX=9606 GN=FGFR1 PE=1 SV=1	FGFR1	0	134.014	14	11	99	1	1	818	91.3	6.15	321.19	11	0	2431.8	2600.7	2909.3	2548.3	2854.5	2447.3	2132.2	2671.2	2659.9	3257.6	2660.9
A0A3B3ISS6	Transmembrane glycoprotein NMB OS=Homo sapiens OX=9606 GN=GPNMB PE=1 SV=1	GPNMB	0	52.089	11	5	11	5	1	588	65.9	7.3	43.27	5	0	2458.7	2396.7	2713.5	2718.5	2181.3	1853.8	3424.7	2759.6	1794.4	4286.3	2957
A0A3B3ISV3	Collagen alpha-1(IV) chain (Fragment) OS=Homo sapiens OX=9606 GN=COL4A1 PE=1 SV=1	COL4A1	0	42.831	15	4	18	4	1	386	39.8	7.58	73.78	4	0	1344.5	1182.1	1446	1397.5	1003.6	1237.6	1241.5	1231.8	1500.2	1308.3	1580.1
A0A3B3ISX9	Tenascin-X OS=Homo sapiens OX=9606 GN=TNXB PE=1 SV=1	TNXB	0	771.823	31	89	266	89	1	4491	485.1	5.34	1021.54	89	0	47075.5	46049.9	61281.3	53491.9	47872.5	51118.6	47248.5	50600.7	66424	50223.2	52878.9
A0A3B3IT09	Collectrin domain-containing protein OS=Homo sapiens OX=9606 PE=4 SV=1		0.001	6.416	13	1	1	1	1	126	14.3	9.99	4.14	1	0	55.1	60.3	74.2	67.1	78	67.2	73.5	81.3	64.6	82.2	63.9
A0A3B3ITY6	Calsyntenin-1 (Fragment) OS=Homo sapiens OX=9606 GN=CLSTN1 PE=1 SV=1	CLSTN1	0	233.813	55	21	182	1	1	373	41.4	6.67	769.38	21	0	11215.7	8458.1	13442.6	14054.6	8693.6	8264.9	9945	11131	8478.8	16018.9	6456.9
A0A3B3IUA8	Guanine nucleotide-binding protein G(i) subunit alpha-1 OS=Homo sapiens OX=9606 GN=GNAI1 PE=1 SV=1	GNAI1	0	16.375	11	1	2	1	1	148	16.7	9.5	10.61	1	0	83.6	98	69.9	102.5	103.2	75.7	103.5	83.9	99.8	87.2	91.9
A0A3B3IUC4	Alpha-galactosidase OS=Homo sapiens OX=9606 GN=GLA PE=1 SV=1	GLA	0	41.11	16	6	12	6	1	470	53.2	5.86	43.07	6	0	2678.2	3133.8	2737.4	2968.9	3046	3084.2	2946.1	2880.1	2729.7	3050.8	2938.7
A0A494BZU5	Interferon alpha/beta receptor 1 OS=Homo sapiens OX=9606 GN=IFNAR1 PE=1 SV=1	IFNAR1	0	11.986	16	3	3	3	1	236	26.5	8.48	11.21	3	0	502.9	525.4	578.6	659.2	575	512.5	515.1	481.9	413.8	586.5	456.2
A0A494BZZ2	Tropomyosin alpha-1 chain OS=Homo sapiens OX=9606 GN=TPM1 PE=1 SV=1	TPM1	0	29.03	26	6	9	1	1	251	28.8	4.83	29.97	6	0
A0A494C039	Hypoxia up-regulated protein 1 OS=Homo sapiens OX=9606 GN=HYOU1 PE=1 SV=1	HYOU1	0	217.205	31	23	73	1	1	1000	111.3	5.22	302.54	23	0	54.1	55.2	72.4	63.4	53.9	53.4	40.4	68.1	61.3	86.7	58.1
A0A494C0F5	V-set and immunoglobulin domain-containing protein 4 OS=Homo sapiens OX=9606 GN=VSIG4 PE=1 SV=1	VSIG4	0	48.015	32	6	23	6	1	296	32.8	8.28	88.73	6	0	4306.1	2880.9	3457.7	4288.6	3067.3	3538.8	3311.1	3539.7	4189.1	4340.9	4048.7
A0A494C0G5	Agrin OS=Homo sapiens OX=9606 GN=AGRN PE=1 SV=1	AGRN	0	370.474	34	47	122	1	1	1940	203	6.55	464.87	47	0	3267.1	2880.6	3255.1	3752.9	3169	2613.8	3145.4	3022	2921.6	3687.2	2864.9
A0A494C0S9	C3 and PZP-like alpha-2-macroglobulin domain-containing protein 8 OS=Homo sapiens OX=9606 GN=CPAMD8 PE=1 SV=1	CPAMD8	0	46.616	7	10	14	7	1	1932	211.2	6.6	40.49	10	3	1117.6	1020.4	938.2	1036.6	920.2	1012.4	994	1122.1	947.7	1126.3	1206.7
A0A494C0U4	Receptor-type tyrosine-protein phosphatase zeta OS=Homo sapiens OX=9606 GN=PTPRZ1 PE=1 SV=1	PTPRZ1	0	369.206	15	29	224	29	1	2059	227.6	4.92	826.27	29	0	70031	67378.9	93619.5	86150.8	62552.2	55852.6	66520.9	84210.1	61310.9	106287	80918.1
A0A494C1K9	Notch homolog 2 N-terminal-like protein C OS=Homo sapiens OX=9606 GN=NOTCH2NLC PE=4 SV=1	NOTCH2NLC	0	36.828	23	5	9	2	1	293	31.5	5.95	37.86	5	0	345.6	330.3	1502.1	1201.2	440.7	471.7	397.4	383.1	1715	321.2	656.1
A0A499FJI4	E3 ubiquitin-protein ligase MYCBP2 OS=Homo sapiens OX=9606 GN=MYCBP2 PE=1 SV=1	MYCBP2	0.005	3.576	0	2	2	2	1	4640	509.8	7.03	2.84	2	0	819.2	843.5	793.6	755.9	840.7	1208.4	805.5	960.6	843.9	779	950.1
A0A4W8ZXM2	Immunoglobulin heavy variable 3-72 OS=Homo sapiens OX=9606 GN=IGHV3-72 PE=1 SV=1	IGHV3-72	0	68.091	52	5	114	3	1	101	11.2	7.97	424.91	5	0	21612	19106.4	14828.3	15518	22885.6	24184.5	19089.2	17664.7	17227.9	11156.9	17277.6	Acetyl [N-Term]
A0A4W9A917	Immunoglobulin heavy constant gamma 3 (Fragment) OS=Homo sapiens OX=9606 GN=IGHG3 PE=1 SV=1	IGHG3	0	355.87	64	25	1404	9	1	377	41.3	7.9	4694.03	25	9	171005	205046	138849	98708	257347	380748	205831	249742	154231	109732	252479
A0A590UJ98	Low-density lipoprotein receptor-related protein 8 OS=Homo sapiens OX=9606 GN=LRP8 PE=1 SV=1	LRP8	0	121.915	26	14	24	1	1	834	92.1	5.24	115.59	14	0
A0A590UJI0	UPF0606 protein KIAA1549L OS=Homo sapiens OX=9606 GN=KIAA1549L PE=1 SV=1	KIAA1549L	0	120.731	7	13	46	4	1	2146	229.4	8.35	154.14	13	10	14089.1	8409.1	17478.2	19035.5	9431	11595.2	8311.7	13590.1	10703.6	17299	18844.8
A0A590UJK8	Cell division control protein 42 homolog OS=Homo sapiens OX=9606 GN=CDC42 PE=1 SV=1	CDC42	0	11.132	13	2	3	2	1	166	18.5	6	8.63	2	0	1027.8	884.2	1036.8	976.1	972.5	990.1	936.2	1155.7	1040.9	1074.9	1275.7
A0A5F9UP49	45 kDa calcium-binding protein OS=Homo sapiens OX=9606 GN=SDF4 PE=4 SV=1	SDF4	0	156.365	50	16	85	16	1	355	40.9	4.86	284.25	16	0	29930.2	26119.1	33054.4	32160.9	24731.4	27081.3	24644.8	33274.7	29041.7	37966.4	32719.7
A0A5F9ZHM4	L-lactate dehydrogenase B chain OS=Homo sapiens OX=9606 GN=LDHB PE=4 SV=1	LDHB	0	211.638	44	15	121	14	1	341	37.4	6.25	471.95	15	1	55306.1	48244.1	58661	61145.1	40894.1	48236.5	44071.4	56575.2	44730.5	72374.2	49729.5
A0A5F9ZHM8	Argininosuccinate lyase (Fragment) OS=Homo sapiens OX=9606 GN=ASL PE=4 SV=1	ASL	0.005	3.859	4	1	1	1	1	347	38.7	5.72	2.07	1	0	54.4	51.9	55.1	47.3	40.8	61.4	66.4	50.8	55.6	37.1	95.1
A0A5F9ZHM9	Calcium/calmodulin-dependent protein kinase type II subunit alpha OS=Homo sapiens OX=9606 GN=CAMK2A PE=4 SV=1	CAMK2A	0	90.929	21	7	33	6	1	467	53	7.08	149.72	7	0	3160.2	3105.2	4931.9	4172.9	3139.2	2393.7	4541.8	3100	2135.8	4542.8	3103.4
A0A5F9ZHR3	Nesprin-1 OS=Homo sapiens OX=9606 GN=SYNE1 PE=4 SV=1	SYNE1	0.009	2.751	1	1	22	1	1	1424	165.1	6.6	0	1	0	1883.6	1471.8	1867.4	1379.6	1531.5	2174.6	1544.4	1833.4	2385	1575.7	2376.8
A0A5F9ZI26	Myelin protein P0 OS=Homo sapiens OX=9606 GN=MPZ PE=4 SV=1	MPZ	0	21.53	10	3	7	3	1	312	34.5	9.72	24.66	3	0	2227.8	3111.3	2647.5	1714.8	1334	3452.1	1738.4	4252.8	1528.3	2386.3	2804.4
A0A5H1ZRQ7	Immunoglobulin lambda constant 7 (Fragment) OS=Homo sapiens OX=9606 GN=IGLC7 PE=4 SV=1	IGLC7	0	92.804	67	6	277	2	1	106	11.3	8.29	1351.66	6	0	18783	1584.8	3811.7	3965.2	5874.3	9443.4	1603.6	1430.4	4769.3	3528.6	8150.8
A0A5H1ZRS2	Immunoglobulin kappa variable 2D-28 OS=Homo sapiens OX=9606 GN=IGKV2D-28 PE=4 SV=1	IGKV2D-28	0	97.158	46	5	92	1	1	102	11	5.24	373.83	5	0	5226.3	5761.2	2730.9	3113.3	4270.4	4469.2	4153.9	3304.9	3485.3	3400.1	3418	Acetyl [N-Term]
A0A5H1ZRS9	Immunoglobulin kappa variable 2D-29 OS=Homo sapiens OX=9606 GN=IGKV2D-29 PE=4 SV=1	IGKV2D-29	0	68.351	54	4	44	2	1	102	11.2	5.94	197.28	4	1	5801	10428.1	4407.4	3591	2717.9	6455.8	3461.3	4603	6406.7	3306.2	4779.7
A1L4H1	Soluble scavenger receptor cysteine-rich domain-containing protein SSC5D OS=Homo sapiens OX=9606 GN=SSC5D PE=1 SV=3	SSC5D	0	159.382	19	18	43	18	1	1573	165.6	6.13	163.67	18	0	6696.4	6810.1	5584.7	7775.8	6883.7	7199.7	6896.1	6489.6	6831.4	7253.3	7268.3
A2A2V1	Major prion protein (Fragment) OS=Homo sapiens OX=9606 GN=PRNP PE=1 SV=1	PRNP	0	54.412	37	7	144	7	1	249	27.3	9	404.21	7	0	34078.9	30213.9	36690.3	42183.4	32289.6	30838	29455	33494.9	32210	47974.8	45775.6
A2A3C4	Adhesion G protein-coupled receptor B2 (Fragment) OS=Homo sapiens OX=9606 GN=ADGRB2 PE=1 SV=1	ADGRB2	0	65.502	6	5	41	5	1	847	92	6.01	159.58	5	0	11686.6	8284.9	12453.6	16243	8138.3	9424.9	7973	11330.5	9748.1	13572	12525.4
A2AEA2	HLA class I histocompatibility antigen, C alpha chain OS=Homo sapiens OX=9606 GN=HLA-C PE=1 SV=2	HLA-C	0	93.672	31	9	29	1	1	372	41.3	6.15	126.84	9	8	4816.9	5586.8	4445.7	6032.5	7493.6	9026.8	4793.5	7522.9	6584.8	5275.1	6288.5
A2RRB5	IRX5 protein OS=Homo sapiens OX=9606 GN=IRX5 PE=2 SV=1	IRX5	0.006	3.312	14	1	7	1	1	146	15.1	8.95	13.6	1	0	6760.5	3022.5	3389.9	2552.9	3911.9	5446.1	3714.4	3095.3	4187.5	2982.5	2614.4
A2RU67	Protein FAM234B OS=Homo sapiens OX=9606 GN=FAM234B PE=1 SV=1	FAM234B	0	13.584	4	2	5	2	1	622	67	5.02	14.07	2	0	450.4	371.5	663.5	608.1	262.8	405.1	278.3	543.2	287.3	575.6	632.4
A5D6W6	Fat storage-inducing transmembrane protein 1 OS=Homo sapiens OX=9606 GN=FITM1 PE=2 SV=1	FITM1	0.006	3.27	3	1	1	1	1	292	32.2	9.79	0	1	0	95.6	109.7	110.6	125.5	113	80.5	107.2	126.6	80.8	137.8	93.5
A6H8L4	ADAM17 protein OS=Homo sapiens OX=9606 GN=ADAM17 PE=1 SV=1	ADAM17	0	39.938	29	5	12	5	1	258	29.9	7.64	49.06	5	0	2075.6	2005.6	2147.6	2029.2	1819.5	2059.1	2025.5	1933.3	2059.4	2125.3	1952.3
A6NC89	Contactin-associated protein-like 3 OS=Homo sapiens OX=9606 GN=CNTNAP3 PE=1 SV=2	CNTNAP3	0	40.811	6	6	11	6	1	1207	132.1	7.65	39.23	6	0	1549.7	1239.3	1878.1	1466.9	1203.3	1380.2	1333.4	1456.1	1725.7	1551.5	1622.8
A6NFX8	ADP-sugar pyrophosphatase OS=Homo sapiens OX=9606 GN=NUDT5 PE=1 SV=1	NUDT5	0	20.05	12	2	5	2	1	232	25.9	5.19	23.58	2	0	695.1	658.5	752.4	797.8	789.3	678.5	748.5	680.1	674.9	739	650.2
A6NGN9	IgLON family member 5 OS=Homo sapiens OX=9606 GN=IGLON5 PE=1 SV=4	IGLON5	0	68.247	38	9	27	8	1	336	36.8	7.34	126.09	9	0	5012.2	4863.9	5795	6060.7	4245.7	4678.5	4391	5516.7	4610.6	6879.1	5604.3
A6NHX0	Cytosolic arginine sensor for mTORC1 subunit 2 OS=Homo sapiens OX=9606 GN=CASTOR2 PE=1 SV=3	CASTOR2	0.006	3.409	6	1	1	1	1	329	36	5.16	3.76	1	0
A6NL88	Protein shisa-7 OS=Homo sapiens OX=9606 GN=SHISA7 PE=2 SV=3	SHISA7	0	14.218	4	2	6	2	1	538	56.2	10.02	23.35	2	0	561.9	458.5	651.5	706.5	350.5	588.2	504.6	593.6	588	703.8	747.9
A6NLU5	V-set and transmembrane domain-containing protein 2B OS=Homo sapiens OX=9606 GN=VSTM2B PE=3 SV=2	VSTM2B	0	87.526	20	6	39	6	1	285	30.3	8.07	152.72	6	0	12959.5	10505.2	16085.2	17021.8	11244.8	13235.5	9960.7	12406	12877.4	17621.8	18042.9
A6XMV8	Protease serine 2 preproprotein OS=Homo sapiens OX=9606 GN=PRSS2 PE=1 SV=1	PRSS2	0	26.964	12	2	21	2	1	246	26.7	5.14	30.82	2	0	2239.9	2650.9	2565.9	3220.9	2803	2927.3	2949.6	2937.2	2839.5	3193.8	2271.6
A6XND1	Insulin-like growth factor binding protein 3 isoform b OS=Homo sapiens OX=9606 GN=IGFBP3 PE=1 SV=1	IGFBP3	0	76.71	46	11	48	11	1	263	29	8.46	154.32	11	0	14416.5	13295	13484.1	15416.1	11790.8	16462.8	13112.3	11730.8	21433.1	16428.4	16932.8
A8MTF8	Protein FAM3B OS=Homo sapiens OX=9606 GN=FAM3B PE=1 SV=2	FAM3B	0	8.86	7	2	4	2	1	258	28.3	8.73	6.84	2	0	1169.7	1779.5	2398.9	1693.7	1309.2	1569.6	1406.5	1245.8	3278.7	1767.3	2350.1
A8MUD9	60S ribosomal protein L7 OS=Homo sapiens OX=9606 GN=RPL7 PE=1 SV=1	RPL7	0.002	5.891	12	2	3	1	1	208	24.4	10.67	7.66	2	0
A8MZ54	Syntaxin-1A OS=Homo sapiens OX=9606 GN=STX1A PE=1 SV=1	STX1A	0	12.735	10	2	3	2	1	280	31.6	5.07	11.04	2	0	222.8	190.8	208.2	295.9	172.2	174.1	239.2	201.4	186.7	252.4	227.3
A9UJN9	Platelet-derived growth factor subunit B (Fragment) OS=Homo sapiens OX=9606 GN=PDGFB PE=1 SV=1	PDGFB	0	25.777	29	3	19	3	1	136	15.5	8.51	71.34	3	0	4824.6	3650.9	4952.7	5894.9	2890.3	4116.3	3520.1	4400.2	4330	5410.9	5503.4
B1AHL2	Fibulin-1 OS=Homo sapiens OX=9606 GN=FBLN1 PE=1 SV=1	FBLN1	0	478.4	51	29	542	10	1	721	78.3	5.39	2065.09	29	20	116875	112628	140298	129706	99355.7	119996	103929	123828	125288	128617	132226
B1AHM8	Fibulin-1 (Fragment) OS=Homo sapiens OX=9606 GN=FBLN1 PE=1 SV=1	FBLN1	0	117.464	58	6	127	1	1	181	19.4	4.78	532.63	6	0	304.2	320	476.6	320.2	398.7	405.6	311.9	366	404.2	318.8	372.1
B1AJR6	Receptor-type tyrosine-protein phosphatase T OS=Homo sapiens OX=9606 GN=PTPRT PE=1 SV=1	PTPRT	0	53.079	10	10	14	10	1	1440	161.9	6.95	49.62	10	0	3319.5	2986.2	3508.8	3711	3022.5	2929.6	3370.7	3124.8	2805.9	3706	3178.4
B1AJY5	26S proteasome non-ATPase regulatory subunit 10 OS=Homo sapiens OX=9606 GN=PSMD10 PE=1 SV=1	PSMD10	0.009	2.791	4	1	1	1	1	185	20.2	5.58	2.52	1	0
B1AK85	F-actin-capping protein subunit beta OS=Homo sapiens OX=9606 GN=CAPZB PE=1 SV=1	CAPZB	0	8.052	10	2	4	2	1	260	29.2	5.99	7.39	2	0	251.4	239.9	284.4	268.4	253	241.7	278.9	254.3	254.8	300.4	291.2
B1AKC9	Ephrin type-B receptor 2 OS=Homo sapiens OX=9606 GN=EPHB2 PE=1 SV=1	EPHB2	0	82.491	13	9	20	9	1	946	105.5	5.43	79.65	9	0	3438.2	2939.6	3677.6	3823.3	2942.9	2906	2945.8	3361.4	3106.4	4257.6	3848.5
B1AKI9	Isthmin-1 OS=Homo sapiens OX=9606 GN=ISM1 PE=2 SV=2	ISM1	0.002	6.182	5	2	2	2	1	464	52.1	5.41	6.3	2	0	118.1	132	112.1	129.4	141.4	143.9	123.2	118.6	142.2	131.1	156.4
B1AKR6	Dynein light chain roadblock-type 1 OS=Homo sapiens OX=9606 GN=DYNLRB1 PE=1 SV=1	DYNLRB1	0.005	3.833	11	1	1	1	1	148	16.2	7.02	3.07	1	0	65.2	70.1	83.4	81	71.3	64.1	80.7	79.4	73.1	81	83.8
B1AKY9	Sodium/potassium-transporting ATPase subunit alpha OS=Homo sapiens OX=9606 GN=ATP1A2 PE=1 SV=1	ATP1A2	0	47.852	7	6	11	2	1	1009	110.8	5.59	48.29	6	0	1219.9	1330.4	1078.1	1332.1	985.3	1113.2	971.4	1335.9	1349	2221.3	1111.3
B1B0D4	ADAMTS-like protein 2 OS=Homo sapiens OX=9606 GN=ADAMTSL2 PE=1 SV=1	ADAMTSL2	0	65.987	16	11	19	11	1	1060	116.2	6.76	70.62	11	0	5549.8	4964.8	6015.1	6277.7	4526.7	4803.6	5170.5	5519.3	5105.5	6672.3	5652.1
B1B1J6	Chemokine-like protein TAFA-5 (Fragment) OS=Homo sapiens OX=9606 GN=TAFA5 PE=1 SV=1	TAFA5	0	20.051	17	2	4	2	1	181	19.7	10.32	16.01	2	0	278.9	260.8	312.2	369.6	169.5	265	196.7	320.5	314.8	329.2	437.2
B2RUY7	von Willebrand factor C domain-containing protein 2-like OS=Homo sapiens OX=9606 GN=VWC2L PE=1 SV=1	VWC2L	0	15.008	18	2	3	2	1	222	24.6	5.2	15.48	2	0	375.7	306	377.2	493.9	407.5	299.6	386.8	357	292.4	464.1	362.2
B3KNX7	Non-specific serine/threonine protein kinase OS=Homo sapiens OX=9606 GN=PAK1 PE=1 SV=1	PAK1	0.005	3.942	2	1	1	1	1	522	58.2	5.49	3.79	1	0
B3KV06	Matrix metalloproteinase-28 OS=Homo sapiens OX=9606 GN=MMP28 PE=1 SV=1	MMP28	0	12.308	6	3	5	3	1	510	57.6	9.64	15.08	3	0	1548.4	1399.1	1612.1	1892.6	1050.2	1384.4	1298.2	1348.9	1529.1	1972.3	1540.9
B4DGQ7	Receptor tyrosine-protein kinase erbB-3 OS=Homo sapiens OX=9606 GN=ERBB3 PE=1 SV=1	ERBB3	0	43.207	10	6	12	6	1	921	101.7	7.55	47.37	6	0	2226.1	2620.2	2325.3	2355.9	2284.8	2023.9	2312.1	2258.5	2005.2	2564	2155.3
B4DPQ0	Complement C1r subcomponent OS=Homo sapiens OX=9606 GN=C1R PE=1 SV=1	C1R	0	482.268	62	36	292	33	1	719	81.8	6.37	1162.47	36	3	87439.6	88972	95245.2	91125.4	73522.5	92864.9	70118.5	82888.5	112869	96542.7	112909
B4DS77	Protein shisa-9 OS=Homo sapiens OX=9606 GN=SHISA9 PE=2 SV=3	SHISA9	0.005	4.003	4	2	4	2	1	424	46.9	8.66	11.78	2	0	1372.9	1023.1	1509.2	1871.5	764.6	1099.2	919.8	1282.2	1229.4	1481.4	1528.3
B4DXG7	cDNA FLJ57652, highly similar to Ephrin-A3 OS=Homo sapiens OX=9606 PE=2 SV=1		0	18.785	13	2	12	2	1	233	26.1	9.06	27.2	2	0	1879.8	1678.1	2742.7	2850	2119.5	1458.3	2089.9	1834.1	1441.8	2607	2263.2
B4DY26	Receptor protein serine/threonine kinase OS=Homo sapiens OX=9606 GN=TGFBR1 PE=1 SV=1	TGFBR1	0.009	2.771	4	1	2	1	1	434	48.8	7.77	2.1	1	0
B4E1Z4	cDNA FLJ55673, highly similar to Complement factor B OS=Homo sapiens OX=9606 PE=1 SV=1		0	951.868	52	67	762	46	1	1266	140.9	7.18	2878.89	67	25	308366	226392	315939	211955	248323	364489	194444	263403	391382	228171	362060
B4E3Q4	Adenosine deaminase 2 OS=Homo sapiens OX=9606 GN=ADA2 PE=1 SV=1	ADA2	0	69.923	23	12	28	12	1	469	54.3	8.15	98.44	12	0	9729.4	11705.7	9048.4	7740.1	6930.8	10623.6	9687.6	10302.4	6747.4	10427.8	8956.9
B5A977	Soluble TNFR1B variant 1 OS=Homo sapiens OX=9606 GN=TNFRSF1B PE=1 SV=1	TNFRSF1B	0	9.007	19	1	1	1	1	155	17	7.33	5.59	1	0
B5MDF5	GTP-binding nuclear protein Ran OS=Homo sapiens OX=9606 GN=RAN PE=1 SV=1	RAN	0	30.275	19	4	5	4	1	233	26.2	7.01	19.58	4	0	643.3	615.7	697.9	606.1	1219.2	924.6	1173.9	687.3	718	741.7	1053.3
B7Z2U2	TOM1-like protein 2 OS=Homo sapiens OX=9606 GN=TOM1L2 PE=1 SV=1	TOM1L2	0	9.081	8	2	2	2	1	389	42.9	4.79	7.13	2	0	156.8	152	150.6	173.8	179.5	155.5	155	163	190.7	153.8	152.3
B7Z385	Adenylyl cyclase-associated protein OS=Homo sapiens OX=9606 GN=CAP2 PE=1 SV=1	CAP2	0	23.159	13	4	9	3	1	365	39.9	5.58	27.31	4	1	1077.2	981.8	1272.2	1467.3	1087.6	1009.9	1111.6	1045.7	1068.3	1324.4	1145.7
B7Z4G8	Amyloid-like protein 1 OS=Homo sapiens OX=9606 GN=APLP1 PE=1 SV=1	APLP1	0	324.726	42	28	833	15	1	644	71.7	5.66	2640.04	28	15	228234	169987	257346	291202	167514	175912	177529	205280	184169	278824	268305
B7Z4T2	2-phosphoxylose phosphatase 1 OS=Homo sapiens OX=9606 GN=PXYLP1 PE=1 SV=1	PXYLP1	0	10.169	7	2	2	2	1	442	51	8.78	8.9	2	0
B7Z6Z4	Myosin light polypeptide 6 OS=Homo sapiens OX=9606 GN=MYL6 PE=1 SV=1	MYL6	0	17.172	12	2	3	2	1	238	26.7	5.08	12.05	2	0	381.3	280.9	363.5	300	340.2	297.4	353.7	307.2	379.4	323.7	335
B7Z7U4	Tyrosine-protein kinase receptor OS=Homo sapiens OX=9606 GN=NTRK3 PE=1 SV=1	NTRK3	0	62.773	12	7	19	7	1	617	69	6.73	79.2	7	0	4567.4	4369	5271.9	5882.3	4730.9	4166	5009.3	4672.1	5153.9	6350.1	4356.8
B7ZBH1	Eukaryotic translation initiation factor 6 (Fragment) OS=Homo sapiens OX=9606 GN=EIF6 PE=1 SV=1	EIF6	0.009	2.733	17	1	1	1	1	108	11.8	6.27	2.67	1	0	105.7	129	123.6	129	121.2	116.8	128.5	113	112.3	127.5	126.8
B7ZBL3	N-acetyllactosaminide beta-1,6-N-acetylglucosaminyl-transferase OS=Homo sapiens OX=9606 GN=GCNT2 PE=1 SV=1	GCNT2	0.003	4.337	10	1	1	1	1	116	13.2	6.99	3.97	1	0	286.1	275.8	238.2	284.5	281.8	284	280.2	322.9	251.5	275.5	250.4
B7ZM79	PCDH9 protein OS=Homo sapiens OX=9606 GN=PCDH9 PE=1 SV=1	PCDH9	0	261.502	32	29	94	29	1	1195	131.6	5.47	352.53	29	0	22258.2	20238.7	28764.8	26898.7	18619.2	18913.9	23279	23060.5	17913.4	30024.3	21942.1
B8ZWD1	Acyl-CoA-binding protein OS=Homo sapiens OX=9606 GN=DBI PE=1 SV=1	DBI	0	71.971	47	4	31	4	1	97	11.1	8.32	125.66	4	0	21012.8	17660.9	19280.1	17939.5	14142.4	14527	13898.2	23192.4	17179.9	28014.6	16426.8
B8ZZ54	10 kDa heat shock protein, mitochondrial OS=Homo sapiens OX=9606 GN=HSPE1 PE=1 SV=1	HSPE1	0	14.569	57	3	6	1	1	47	5.2	4.72	17.71	3	0	713.5	567	796.9	805.8	344.7	540.1	566.5	689.3	638	874.2	704.3	Met-loss [N-Term]
B8ZZ75	Aldose 1-epimerase OS=Homo sapiens OX=9606 GN=GALM PE=1 SV=1	GALM	0.005	4.046	8	1	1	1	1	194	21.5	6.93	3.84	1	0
B9A041	Malate dehydrogenase, cytoplasmic OS=Homo sapiens OX=9606 GN=MDH1 PE=1 SV=1	MDH1	0	78.986	47	10	42	1	1	210	23	7.4	163.17	10	0	1956.5	1713.4	2690.4	2346.7	1839.4	1502.9	1811	1883.2	1646.1	2766.8	1843.6	Met-loss [N-Term]
B9A067	MICOS complex subunit MIC60 OS=Homo sapiens OX=9606 GN=IMMT PE=1 SV=2	IMMT	0.002	5.191	3	1	3	1	1	711	78.9	7.06	7.98	1	0	44.1	61.8	50.6	62	79.3	56.2	72	48.9	56.9	55.8	68.5
B9EGL1	DLG4 protein OS=Homo sapiens OX=9606 GN=DLG4 PE=1 SV=1	DLG4	0.001	6.376	2	1	1	1	1	764	85	5.94	4.96	1	0	241.1	146.4	198.4	211.1	146.1	158.1	171.8	175.7	176.8	228.9	256.2
C9IY66	Butyrophilin subfamily 2 member A2 (Fragment) OS=Homo sapiens OX=9606 GN=BTN2A2 PE=1 SV=1	BTN2A2	0	14.418	8	2	4	2	1	239	26.6	5.19	14.58	2	0	1284.4	621.5	1306.4	1199.3	1137.3	1121	754.7	1193.6	1033.9	1349.1	1726.4
C9IZG4	Protein CutA OS=Homo sapiens OX=9606 GN=CUTA PE=1 SV=1	CUTA	0	116.612	41	6	99	1	1	135	14.4	5.45	347.26	6	0	125.5	117.8	143.7	137	130.4	132.3	88.4	116.1	134.9	143.5	90.6	Met-loss [N-Term]
C9J177	Protein phosphatase 1 regulatory subunit 7 (Fragment) OS=Homo sapiens OX=9606 GN=PPP1R7 PE=1 SV=1	PPP1R7	0.001	7.188	4	1	1	1	1	289	33.7	5.22	4.65	1	0	206.4	190.2	216	189.2	200.6	160.9	194	156.3	186	234	183
C9J2H1	Inter-alpha-trypsin inhibitor heavy chain H5 OS=Homo sapiens OX=9606 GN=ITIH5 PE=1 SV=2	ITIH5	0	376.246	55	43	182	43	1	942	104.5	8.38	652.63	43	0	60868.3	54330	85058.5	69190.6	53057.8	66945.5	56109.4	74047.1	66279.5	73823.4	66420.1
C9J480	Type 2 lactosamine alpha-2,3-sialyltransferase (Fragment) OS=Homo sapiens OX=9606 GN=ST3GAL6 PE=1 SV=1	ST3GAL6	0	20.653	18	4	7	4	1	262	29.8	8.76	25.8	4	0	503.1	457.3	417.1	410.6	489.6	542.3	426.3	445.7	432.6	413.9	369.9
C9J650	Neuroendocrine protein 7B2 OS=Homo sapiens OX=9606 GN=SCG5 PE=1 SV=1	SCG5	0	131.32	54	11	94	1	1	193	21.4	4.94	370.06	11	0	3757.1	2945.2	3619.5	4859.6	3657.2	3176.4	3317.6	3489.3	3607.2	4992.3	3239.9
C9J6N9	Ubiquitin recognition factor in ER-associated degradation protein 1 (Fragment) OS=Homo sapiens OX=9606 GN=UFD1 PE=1 SV=8	UFD1	0.003	4.575	11	1	2	1	1	135	15.4	6.29	7.93	1	0	216	203.9	216.4	173.3	227.4	218.5	213.9	195.9	191.1	235.9	189.7
C9J813	Caldesmon (Fragment) OS=Homo sapiens OX=9606 GN=CALD1 PE=1 SV=1	CALD1	0	10.866	7	2	2	2	1	459	54.1	5.72	7.81	2	0	267.1	250.3	317.6	288.3	249.1	265.4	276.2	245	328.2	272.4	353.7
C9JB55	Serotransferrin (Fragment) OS=Homo sapiens OX=9606 GN=TF PE=1 SV=8	TF	0	78.928	33	5	337	1	1	75	8	4.72	1090.76	5	0	1366.3	1519.9	1505.1	1338.1	1464.6	1408.5	1526.3	1253.2	1223.7	1016.2	328.2	Met-loss [N-Term]
C9JF17	Apolipoprotein D (Fragment) OS=Homo sapiens OX=9606 GN=APOD PE=1 SV=1	APOD	0	223.795	51	15	754	15	1	215	24.1	5.6	2479.54	15	0	268320	356467	298428	322407	271214	295409	398221	362832	261164	307303	327627
C9JFR7	Cytochrome c (Fragment) OS=Homo sapiens OX=9606 GN=CYCS PE=1 SV=1	CYCS	0	80.511	65	10	40	10	1	101	11.3	9.66	136.1	10	0	14008.2	12386.5	17615.4	16551.8	14082.1	13867	12379.8	15061.6	15598.8	21252.7	19054.1
C9JH92	Quinone oxidoreductase (Fragment) OS=Homo sapiens OX=9606 GN=CRYZ PE=1 SV=1	CRYZ	0	9.882	5	1	3	1	1	206	21.9	8.76	10.14	1	0	218.4	257.6	281.9	284.4	264.2	263.6	312.6	249	301.7	386.4	291
C9JJ79	Paired immunoglobulin-like type 2 receptor alpha OS=Homo sapiens OX=9606 GN=PILRA PE=1 SV=1	PILRA	0	13.312	12	3	7	3	1	226	25.6	9.2	28.16	3	0	3608.9	2841.9	3722.7	4625.7	1998.5	3601.8	3569.9	2977.6	2975.8	3461.7	4201.4
C9JJR8	SPARC-like protein 1 (Fragment) OS=Homo sapiens OX=9606 GN=SPARCL1 PE=1 SV=1	SPARCL1	0	42.111	43	6	53	1	1	141	15.3	4.64	138.69	6	0	58.9	50.7	70.7	80.8	74	70.2	74.6	60.7	68.6	72.7	65.7
C9JNG9	Collagen alpha-3(VI) chain (Fragment) OS=Homo sapiens OX=9606 GN=COL6A3 PE=1 SV=1	COL6A3	0	191.36	39	20	49	1	1	708	77.1	5.43	197.32	20	0	406.6	339.3	476.3	435.7	246	397.2	198.2	416.9	336.7	371.1	577.5
C9JNY5	Transmembrane gamma-carboxyglutamic acid protein 1 (Fragment) OS=Homo sapiens OX=9606 GN=PRRG1 PE=1 SV=8	PRRG1	0	17.737	19	3	5	3	1	114	13.8	8.65	22.33	3	0	3418.6	2054	2287.2	3173.2	3502.6	2297.8	1221.5	2710.5	3129	5666.8	2957
C9JPG5	Semaphorin-3F OS=Homo sapiens OX=9606 GN=SEMA3F PE=1 SV=1	SEMA3F	0	57.448	17	8	17	7	1	686	77.3	7.96	63.65	8	0	2493.8	2211.3	2581.4	2450	2014.8	2081.2	2147.2	2275.3	2545.8	2841.7	2323.6
C9JPM9	Leucine-rich repeat transmembrane neuronal protein 1 (Fragment) OS=Homo sapiens OX=9606 GN=LRRTM1 PE=1 SV=1	LRRTM1	0.005	3.677	7	1	1	1	1	183	20.7	8.68	3	1	0
C9JRD2	DnaJ homolog subfamily B member 2 (Fragment) OS=Homo sapiens OX=9606 GN=DNAJB2 PE=1 SV=1	DNAJB2	0.003	5.106	5	1	2	1	1	228	25.4	5.73	4.62	1	0	86.4	67.6	86.8	80	34.9	74.9	42.6	66.1	71.4	69.9	98.3
C9JRR0	Augurin (Fragment) OS=Homo sapiens OX=9606 GN=ECRG4 PE=1 SV=1	ECRG4	0	15.65	25	4	14	4	1	142	17.1	9.79	38.7	4	0	10645.5	10189	10687.9	10361.1	5682	9529.4	8142.9	8990.8	6010.3	10579.7	9138.8
C9JU00	Fibrinogen gamma chain (Fragment) OS=Homo sapiens OX=9606 GN=FGG PE=1 SV=1	FGG	0	99.809	80	8	108	1	1	123	14	7.2	449.62	8	0	431.1	314.9	437.2	314.4	425.7	599.7	531.7	312	498.2	281.6	363.4
C9JVC9	Voltage-dependent calcium channel subunit alpha-2/delta-2 OS=Homo sapiens OX=9606 GN=CACNA2D2 PE=1 SV=1	CACNA2D2	0	205.052	29	26	69	1	1	1153	130	5.8	249.93	26	0
C9JXA2	Ephrin type-A receptor 3 OS=Homo sapiens OX=9606 GN=EPHA3 PE=1 SV=1	EPHA3	0	10.69	4	2	3	1	1	918	103.1	6.62	10.53	2	0	81.3	77.6	81.8	99.7	88.2	72.6	78	88.8	87.1	114.5	82.6
D3YTG3	Target of Nesh-SH3 OS=Homo sapiens OX=9606 GN=ABI3BP PE=1 SV=1	ABI3BP	0	68.459	8	12	24	12	1	1777	195.2	9.73	78.35	12	0	6960	6884.1	6508.7	7371.2	8221.1	8801.3	8251.8	7025.1	7635.5	7072.6	7680.7
D6RA20	Protocadherin alpha-4 OS=Homo sapiens OX=9606 GN=PCDHA4 PE=1 SV=2	PCDHA4	0	15.546	4	3	5	2	1	901	97.2	5	16.52	3	0	136.8	129.4	187	112.3	152.7	120.7	131.4	138.7	166.6	217.3	160.5
D6RB85	Calnexin (Fragment) OS=Homo sapiens OX=9606 GN=CANX PE=1 SV=1	CANX	0	39.202	39	5	10	1	1	144	16	4.74	34.63	5	0	267.3	219.6	250.9	265.4	270.4	224	359.3	269.6	241	343	254
D6RBV2	Vesicular integral-membrane protein VIP36 OS=Homo sapiens OX=9606 GN=LMAN2 PE=1 SV=1	LMAN2	0	150.157	56	14	105	1	1	325	36.5	6.65	382.7	14	0
D6RCE0	Tolloid-like protein 1 (Fragment) OS=Homo sapiens OX=9606 GN=TLL1 PE=1 SV=8	TLL1	0	25.134	12	2	5	2	1	110	12.7	10.21	25.45	2	0	2580.6	2318	2507.6	2647.8	1921.1	2217.3	1937.4	2668.9	2647.7	3221.2	2013.6
D6RCK3	MOB kinase activator 1B (Fragment) OS=Homo sapiens OX=9606 GN=MOB1B PE=1 SV=1	MOB1B	0.005	3.807	9	1	1	1	1	130	14.6	5.08	2.69	1	0	58	45.6	54.6	52.1	45.1	52.6	45.3	47.4	43.9	47.3	62.2
D6RD48	Claudin domain-containing protein 1 (Fragment) OS=Homo sapiens OX=9606 GN=CLDND1 PE=1 SV=1	CLDND1	0.008	3.017	16	1	1	1	1	89	10.3	4.88	2.84	1	0
D6RD79	GDT1 family protein OS=Homo sapiens OX=9606 GN=TMEM165 PE=1 SV=1	TMEM165	0.003	4.771	18	1	1	1	1	129	13.3	8.03	4.36	1	0	72.7	78.8	118.6	134.1	74.8	81.8	63.5	89.5	75.4	78.9	67.2
D6RE86	Ceruloplasmin (Fragment) OS=Homo sapiens OX=9606 GN=CP PE=1 SV=8	CP	0	34.886	27	4	58	1	1	178	20.7	7.24	217.82	4	0
D6RE99	Histidine triad nucleotide-binding protein 1 OS=Homo sapiens OX=9606 GN=HINT1 PE=1 SV=1	HINT1	0.003	4.509	18	1	2	1	1	78	8.6	5.39	7.59	1	0	907.2	680.1	1080	831.1	885.1	870.1	950.5	729.1	969	990	978.1
D6RER2	Cadherin-18 OS=Homo sapiens OX=9606 GN=CDH18 PE=1 SV=1	CDH18	0.001	6.513	4	2	2	2	1	575	63.7	5.57	6.26	2	0	127.3	127	139.7	135.6	115.9	164.5	204.9	170.4	176.1	184.7	262.5
D6RF20	Vitamin D-binding protein (Fragment) OS=Homo sapiens OX=9606 GN=GC PE=1 SV=1	GC	0	150.345	73	11	345	1	1	145	16.1	5.83	1381	11	0	148.6	116.5	133.8	98.9	163.9	172.2	122.1	90.9	105.8	95	97.9
D6RFM1	Pro-thyrotropin-releasing hormone OS=Homo sapiens OX=9606 GN=TRH PE=1 SV=1	TRH	0	44.432	28	4	7	4	1	238	27	5.45	32.24	4	0	1091.7	1155	793.3	922.6	736.5	751.1	909.3	750.7	1233.9	1036.1	853
D6RG15	Twinfilin-2 OS=Homo sapiens OX=9606 GN=TWF2 PE=1 SV=1	TWF2	0	25.611	18	3	7	3	1	254	28.9	6.13	30.24	3	0	365.9	312.2	427.5	417.9	348.4	323.2	327	351.8	354.4	479.7	388.1
D6RGZ6	Versican core protein (Fragment) OS=Homo sapiens OX=9606 GN=VCAN PE=1 SV=1	VCAN	0	124.187	12	15	45	1	1	1240	135.7	4.5	182.05	15	0	2358.7	1488.6	2221	1640.1	1654.7	1520.8	1660.3	2076	2176.4	2001.3	1917.4
D6RH31	Nephronectin (Fragment) OS=Homo sapiens OX=9606 GN=NPNT PE=1 SV=1	NPNT	0	15.259	9	4	5	4	1	609	66.9	8.4	9.91	4	0	1278.3	940.4	1636.7	958.4	972.8	1085.9	874.4	912.4	1163	1167	997.6
D6RHI9	Ribonuclease T2 (Fragment) OS=Homo sapiens OX=9606 GN=RNASET2 PE=1 SV=8	RNASET2	0	180.417	68	17	120	17	1	253	29.1	6.76	449.13	17	0	35784.8	49272.6	47157.1	50672	38830.6	32890.8	41972.3	45606.4	31480.9	51356.3	38123.5
D6RI11	Complexin-1 OS=Homo sapiens OX=9606 GN=CPLX1 PE=1 SV=1	CPLX1	0.001	7.559	18	1	1	1	1	113	12.5	4.86	5.15	1	0	131	114.5	140.1	150.7	123.2	125.2	105.5	123.6	120.8	172.6	124.6
D6RIU5	Serine protease inhibitor Kazal-type 1 OS=Homo sapiens OX=9606 GN=SPINK1 PE=1 SV=1	SPINK1	0.001	6.833	37	1	1	1	1	65	7	4.82	5.87	1	0
D9IDM6	LIR-1 OS=Homo sapiens OX=9606 GN=LILRB1 PE=1 SV=1	LILRB1	0	10.75	4	3	4	2	1	651	70.9	6.23	12.49	3	1	880.3	1112.5	1721.6	1516.6	968.6	1137.2	1045.5	1044.3	1323.5	1402.6	1253.5
E5RFZ1	Neuroblastoma suppressor of tumorigenicity 1 (Fragment) OS=Homo sapiens OX=9606 GN=NBL1 PE=1 SV=1	NBL1	0	19.862	15	3	39	3	1	163	17.5	6.34	136.53	3	0	13218.4	7618	16643.2	14449.6	9107.1	12828.7	5840.1	8903.5	9309	11105.2	41162.7
E5RGX5	Stathmin OS=Homo sapiens OX=9606 GN=STMN2 PE=1 SV=1	STMN2	0	15.21	16	3	13	1	1	168	19.6	7.28	41.58	3	0	199.2	138.9	229	237.6	209.6	148.4	170.5	178.5	204.4	169.5	232.2
E5RHN3	Hepatitis A virus cellular receptor 2 OS=Homo sapiens OX=9606 GN=HAVCR2 PE=1 SV=1	HAVCR2	0	41.457	27	6	17	6	1	273	30.3	5	55.46	6	0	4464.8	2702.4	5089	4726.1	3987.2	3699.1	3555	3895.9	4429.4	4823.4	4032.2
E5RIV5	Leucine-rich repeat LGI family member 3 OS=Homo sapiens OX=9606 GN=LGI3 PE=1 SV=1	LGI3	0.003	4.334	9	1	3	1	1	134	14.2	9.04	4.75	1	0
E5RJS4	Cysteine-rich secretory protein LCCL domain-containing 1 (Fragment) OS=Homo sapiens OX=9606 GN=CRISPLD1 PE=1 SV=1	CRISPLD1	0	17.144	11	1	6	1	1	105	12.3	5.24	18.85	1	0	1302	1559.7	1430.9	1581.3	1362.5	1243.9	1284.3	1565.6	1281.5	1679.9	1721.2
E5RJY1	Protein NDRG1 OS=Homo sapiens OX=9606 GN=NDRG1 PE=1 SV=1	NDRG1	0	9.325	14	1	2	1	1	103	11	8.98	9.87	1	0	298.4	204.5	368.7	288.5	167.9	199.6	183.7	229.6	263.3	314.7	278.3
E7EMG9	Lymphocyte-specific protein 1 (Fragment) OS=Homo sapiens OX=9606 GN=LSP1 PE=1 SV=1	LSP1	0.002	5.712	7	1	2	1	1	275	30.6	4.59	7.53	1	0
E7EN73	Dyslexia-associated protein KIAA0319-like protein (Fragment) OS=Homo sapiens OX=9606 GN=KIAA0319L PE=1 SV=1	KIAA0319L	0	63.557	15	10	17	10	1	1026	113.2	5.99	62.09	10	0	5843	5330.9	5997.3	6402.7	5151.8	5541.1	4956.2	5730.7	5850	7725.8	5974.2
E7EN89	Toll interacting protein, isoform CRA_b OS=Homo sapiens OX=9606 GN=TOLLIP PE=1 SV=2	TOLLIP	0	18.774	18	4	6	4	1	246	27	5.64	18.96	4	0	687.4	431.2	862.4	855.9	425.5	604.6	292.9	654.3	541.9	785.8	964.3
E7END4	Lysyl oxidase homolog 3 OS=Homo sapiens OX=9606 GN=LOXL3 PE=1 SV=1	LOXL3	0	26.424	9	4	5	4	1	697	77.1	6.83	17.14	4	0	144.1	147.6	130.2	140.4	153	157.6	150.1	142.2	151.4	138.1	162.6
E7ENM0	Elastin OS=Homo sapiens OX=9606 GN=ELN PE=1 SV=1	ELN	0	77.356	19	7	20	7	1	706	61.1	10.45	85.05	7	0	6586.3	4846.5	8092.1	5657.1	5443.3	5815.8	5551.6	5329.4	7046	7040	6079.3
E7EPV7	Alpha-synuclein OS=Homo sapiens OX=9606 GN=SNCA PE=1 SV=1	SNCA	0	39.921	58	5	7	3	1	115	11.8	9.23	36.26	5	2	937.7	898.9	1114.9	1120.7	1155.7	1114.8	1274.6	935.3	988.7	1291.1	1232.6
E7EPW6	Aryl hydrocarbon receptor repressor OS=Homo sapiens OX=9606 GN=AHRR PE=1 SV=1	AHRR	0.002	5.933	37	1	1	1	1	73	7.8	9.04	4.23	1	0
E7EQB2	Lactotransferrin (Fragment) OS=Homo sapiens OX=9606 GN=LTF PE=1 SV=1	LTF	0	162.666	42	25	47	25	1	696	76.6	8.02	157.64	25	0	5378.6	13247	6814.7	9233.5	5883	7365.6	7654.3	18092.2	10251.9	10187	6573.9
E7ER61	Receptor-type tyrosine-protein kinase FLT3 OS=Homo sapiens OX=9606 GN=FLT3 PE=1 SV=1	FLT3	0.002	5.309	3	2	2	2	1	739	83.8	6.77	5.23	2	0	385.1	384.7	430.1	395	425.8	388.5	417.6	411.3	381.6	433.2	389.5
E7ERK6	Clusterin (Fragment) OS=Homo sapiens OX=9606 GN=CLU PE=1 SV=1	CLU	0	186.843	42	15	470	2	1	204	23.7	5.15	1636.68	15	0	679.5	753.1	750.2	704.8	789.8	746.3	759	801.4	769.8	797.9	883.4
E7ESE2	Prohibitin (Fragment) OS=Homo sapiens OX=9606 GN=PHB PE=1 SV=2	PHB	0.002	5.971	12	1	1	1	1	202	22.4	6.35	4.91	1	0
E7ESK6	Syndecan OS=Homo sapiens OX=9606 GN=SDC2 PE=1 SV=1	SDC2	0	9.478	13	2	3	2	1	165	18.4	6.05	9.29	2	0	141.7	151.7	156	146.5	121.6	131.7	143.6	124	155.6	169.5	174.5
E7ESP9	Neurofilament medium polypeptide OS=Homo sapiens OX=9606 GN=NEFM PE=1 SV=1	NEFM	0	12.035	2	2	4	1	1	877	98.3	4.86	13.48	2	0	219.6	172.7	228.4	237.5	139.7	172.6	225.5	180.8	180.4	228.3	300.6
E7ESV6	Adhesion G protein-coupled receptor L3 OS=Homo sapiens OX=9606 GN=ADGRL3 PE=1 SV=1	ADGRL3	0	183.999	21	24	72	24	1	1299	145	7.53	271.32	24	0	19001.1	19892.7	25303.7	23053	18174.8	17587.8	20568.6	21026.9	17404	24409.8	20472.1
E7ET01	Cytoplasmic dynein 1 intermediate chain 2 (Fragment) OS=Homo sapiens OX=9606 GN=DYNC1I2 PE=1 SV=1	DYNC1I2	0.002	5.977	12	1	2	1	1	173	19.3	5.29	7.61	1	0
E7ETU9	Procollagen-lysine,2-oxoglutarate 5-dioxygenase 2 OS=Homo sapiens OX=9606 GN=PLOD2 PE=1 SV=1	PLOD2	0	8.791	3	2	2	2	1	703	81.1	6.65	6.43	2	0	134	127.9	131.1	182	132.5	169.5	141.4	150.8	123	153.8	119
E7EUC7	UTP--glucose-1-phosphate uridylyltransferase OS=Homo sapiens OX=9606 GN=UGP2 PE=1 SV=1	UGP2	0.002	5.209	3	1	1	1	1	517	57.8	8.13	4.07	1	0	52.7	58.1	56	58.1	81.2	54.7	65.2	43.4	48.2	53	49.7
E7EUF1	Ectonucleotide pyrophosphatase/phosphodiesterase family member 2 OS=Homo sapiens OX=9606 GN=ENPP2 PE=1 SV=1	ENPP2	0	563.695	59	42	526	42	1	884	101.5	7.53	1817.8	42	0	148784	150230	168894	172442	138717	173301	133096	196423	161413	194351	186381
E7EV03	Microtubule-associated protein 2 (Fragment) OS=Homo sapiens OX=9606 GN=MAP2 PE=1 SV=1	MAP2	0.001	6.381	4	2	2	2	1	567	61.7	4.65	5.63	2	0
E7EW28	Anion exchange protein OS=Homo sapiens OX=9606 GN=SLC4A10 PE=1 SV=1	SLC4A10	0.002	5.414	2	1	1	1	1	1054	118.8	6.79	3.63	1	0	121.2	126.8	114.5	152.8	127.8	145.4	130	122.9	122.5	127.7	132.6
E7EWD3	Disintegrin and metalloproteinase domain-containing protein 23 OS=Homo sapiens OX=9606 GN=ADAM23 PE=1 SV=2	ADAM23	0	72.698	14	9	16	9	1	832	92	7.56	65.55	9	0	2523.4	2219.2	2767.3	3144.7	2703.9	2334.3	2630.2	2521.6	2377.1	3025.6	2840.5
E7EX17	Eukaryotic translation initiation factor 4B OS=Homo sapiens OX=9606 GN=EIF4B PE=1 SV=1	EIF4B	0.003	4.173	2	2	2	2	1	616	69.7	5.67	5.13	2	0
E9PBF6	Lamin-B1 OS=Homo sapiens OX=9606 GN=LMNB1 PE=1 SV=1	LMNB1	0.008	2.986	2	1	1	1	1	387	44.6	5.05	3.3	1	0	147.1	139.4	158.7	174.1	98.9	171.2	120.5	1503.3	169.7	230.1	162.7
E9PBG7	Calcium/calmodulin-dependent protein kinase type II subunit delta OS=Homo sapiens OX=9606 GN=CAMK2D PE=1 SV=1	CAMK2D	0	81.388	27	9	31	8	1	512	57.7	7.27	112.68	9	1	5425.9	5158.4	6957.5	5864.4	4843.4	4784.1	5005.4	5148.4	4618.8	6081.3	5509.4
E9PBY3	N-acetylgalactosaminyltransferase 7 OS=Homo sapiens OX=9606 GN=GALNT7 PE=1 SV=1	GALNT7	0	121.734	50	17	59	3	1	383	43.7	7.93	204.93	17	0	1972.6	1634.4	2125.4	2043.9	1094.8	1344.6	907.2	1957.8	1346.8	1906	2098.8
E9PC64	SPARC-like protein 1 (Fragment) OS=Homo sapiens OX=9606 GN=SPARCL1 PE=1 SV=8	SPARCL1	0	43.15	45	6	54	1	1	143	15.5	4.64	140.08	6	0	528	460.4	531.1	629.1	577.1	476.5	571.5	519.9	479.8	601.8	511.8
E9PEK4	Macrophage colony-stimulating factor 1 receptor OS=Homo sapiens OX=9606 GN=CSF1R PE=1 SV=1	CSF1R	0	71.976	13	7	44	7	1	671	74.2	7.09	175.63	7	0	8993.1	7727.6	9242.4	9076.1	7168.4	8363	6732.1	7577.6	9185.5	9226.7	9043.7
E9PEP6	Neuropilin OS=Homo sapiens OX=9606 GN=NRP1 PE=1 SV=2	NRP1	0	207.437	31	21	55	21	1	906	101.2	6	226.32	21	0	13551.9	12261.2	13979.2	16647.3	13158	14268.9	13601.8	13312.3	13097.2	15618.2	14638.6
E9PF59	Dipeptidyl aminopeptidase-like protein 6 OS=Homo sapiens OX=9606 GN=DPP6 PE=3 SV=1	DPP6	0	220.074	32	26	69	24	1	801	91.2	6.51	268.99	26	2	18621.7	17049.9	22160.8	20571.8	16497.6	16676.4	18272.6	19183.7	15424.9	23574.7	10017
E9PFZ2	Ceruloplasmin OS=Homo sapiens OX=9606 GN=CP PE=1 SV=1	CP	0	935.269	63	50	1165	1	1	946	108.8	5.77	4787.56	50	0	4321.4	4044.4	17581.4	4266.5	5494.4	28380	5366.6	23993.5	27504.2	5243.4	10680.2
E9PGA6	C1QTNF3-AMACR readthrough (NMD candidate) OS=Homo sapiens OX=9606 GN=C1QTNF3-AMACR PE=4 SV=1	C1QTNF3-AMACR	0	18.836	10	3	8	3	1	284	31.1	8.5	27.24	3	0	2036.9	1537.9	1925.3	2143.9	1414.4	1350.5	1652.2	2100.2	1707.9	2461.1	1941
E9PHK0	Tetranectin OS=Homo sapiens OX=9606 GN=CLEC3B PE=1 SV=1	CLEC3B	0	201.382	89	12	286	12	1	160	17.8	5.05	1214.41	12	0	55639.4	55033.4	57845.5	71008.4	51625.4	57627.3	47962.4	51751.1	57006.1	59301	56911.6
E9PHW4	Fibrillin-2 OS=Homo sapiens OX=9606 GN=FBN2 PE=1 SV=1	FBN2	0	16.354	11	2	5	1	1	341	36.8	8.31	19.98	2	0
E9PHX8	Tyrosine-protein kinase Mer OS=Homo sapiens OX=9606 GN=MERTK PE=1 SV=1	MERTK	0	20.449	8	5	8	5	1	823	91	5.38	26.96	5	0	2297.4	2156.8	2357.6	3904	3561.8	2368.1	3385.2	2268.3	3646.9	2522	3386.6
E9PHY0	Lysosomal acid phosphatase OS=Homo sapiens OX=9606 GN=ACP2 PE=1 SV=1	ACP2	0	34.777	16	5	11	5	1	360	41	8.1	38.41	5	0	2194.1	2241.6	3024.8	2451.8	2168.2	2185.9	2691	2226	2090.5	2727.1	2110.3
E9PHY3	Dickkopf-related protein 3 (Fragment) OS=Homo sapiens OX=9606 GN=DKK3 PE=1 SV=1	DKK3	0	109.822	38	4	222	1	1	183	20	4.98	832.07	4	0
E9PIE6	Transmembrane protein 25 (Fragment) OS=Homo sapiens OX=9606 GN=TMEM25 PE=1 SV=1	TMEM25	0	19.923	17	2	10	2	1	167	17.7	7.39	41.21	2	0	1102.4	1292	1247.4	1332.8	1279	1142	1306.1	1145.1	1175.1	1259.2	1215.6
E9PK25	Cofilin-1 OS=Homo sapiens OX=9606 GN=CFL1 PE=1 SV=1	CFL1	0	98.983	46	9	26	6	1	204	22.7	8.34	114.15	9	3	10391.4	8443.6	13211.9	9619.7	9122.3	9231.1	8875.4	9622.4	12992	12928	10650.6
E9PK86	Serpin H1 (Fragment) OS=Homo sapiens OX=9606 GN=SERPINH1 PE=1 SV=1	SERPINH1	0.003	4.618	9	1	2	1	1	247	26.9	8.9	4.18	1	0	75.3	70.6	77.6	82.7	81.9	65.3	86.9	75.6	88.2	86.3	71
E9PKE3	Heat shock cognate 71 kDa protein OS=Homo sapiens OX=9606 GN=HSPA8 PE=1 SV=1	HSPA8	0	140.153	37	20	54	10	1	627	68.8	5.52	216.88	20	8	12110.7	8221.2	14969.5	12717	10720.6	10527.7	8830.3	11954.7	11122	14564.9	21408.3
E9PL83	ADM OS=Homo sapiens OX=9606 GN=ADM PE=1 SV=1	ADM	0	27.358	26	3	10	3	1	138	15	10.76	31.28	3	0	4847.8	3895.2	5169.4	4632	3894.6	4295	3478.3	3931.3	4990.5	5063	4988
E9PLK3	Aminopeptidase OS=Homo sapiens OX=9606 GN=NPEPPS PE=1 SV=1	NPEPPS	0	165.244	33	21	47	21	1	915	102.9	5.6	178.06	21	0	9928.9	8998.8	11778	11532.2	8977.5	8684.9	8702.6	9606.1	8996.1	12605.6	10007.6
E9PLX0	Calpain-1 catalytic subunit (Fragment) OS=Homo sapiens OX=9606 GN=CAPN1 PE=1 SV=1	CAPN1	0.001	7.28	15	1	2	1	1	122	13.6	7.77	9.46	1	0	132	117.2	123.9	144.2	145.7	134.2	146.9	121.4	114.9	116	99.9
E9PMC0	Proprotein convertase subtilisin/kexin type 7 (Fragment) OS=Homo sapiens OX=9606 GN=PCSK7 PE=1 SV=1	PCSK7	0.009	2.863	9	1	1	1	1	305	33	5.57	3.84	1	0	48.1	57.8	53.6	72	69.5	69.4	59.2	40.8	50.3	47.5	70.8
E9PNP3	Mth938 domain-containing protein OS=Homo sapiens OX=9606 GN=AAMDC PE=1 SV=1	AAMDC	0	12.221	18	2	2	2	1	141	15.6	9.06	8.69	2	0	438.1	290.9	475.7	497.8	287.8	427.1	385.5	405.5	341.7	452.5	477.1
E9PNQ8	Thy-1 membrane glycoprotein (Fragment) OS=Homo sapiens OX=9606 GN=THY1 PE=1 SV=1	THY1	0	74.1	24	4	109	4	1	165	18.2	9.16	446.66	4	0	32187.6	28583.5	36652	41580	30775.8	25863.3	31629.9	29987.6	25639.9	42002.7	32085.8
E9PQ70	Inactive serine protease PAMR1 (Fragment) OS=Homo sapiens OX=9606 GN=PAMR1 PE=1 SV=1	PAMR1	0	65.501	20	10	19	1	1	675	74.7	7.47	73.17	10	0	371.5	376.2	458.7	481.7	286	362	406.3	460.3	408.3	522.6	432.9
E9PQ73	Protocadherin Fat 3 OS=Homo sapiens OX=9606 GN=FAT3 PE=4 SV=1	FAT3	0	26.379	1	5	6	4	1	4439	488.5	4.84	21.68	5	0	421.9	419.4	459.1	506.3	437.9	446.5	464.6	432.1	455.1	513.9	425.4
E9PQD6	Serum amyloid A protein OS=Homo sapiens OX=9606 GN=SAA1 PE=1 SV=1	SAA1	0	31.337	39	3	7	2	1	122	13.5	6.79	29.36	3	0	687.7	744.2	760.6	622.1	862.7	669.7	672.5	614.9	658.7	1109.4	1469.7
E9PR54	Cathepsin B (Fragment) OS=Homo sapiens OX=9606 GN=CTSB PE=1 SV=1	CTSB	0	50.835	43	7	23	1	1	98	11.4	8.5	76.69	7	0	439.5	340.6	514.4	427.1	354.4	340	346.5	383.7	443.4	578.8	451.4
E9PRG1	Band 4.1-like protein 2 (Fragment) OS=Homo sapiens OX=9606 GN=EPB41L2 PE=1 SV=1	EPB41L2	0	21.907	27	3	15	3	1	153	17.1	5.15	50.91	3	0	223.5	193.7	243.1	232.4	175.1	221.1	203.3	234.9	212.1	220.3	359.2
E9PRJ8	Tetraspanin (Fragment) OS=Homo sapiens OX=9606 GN=CD81 PE=1 SV=1	CD81	0	26.708	17	2	4	2	1	209	22.5	6.15	23.78	2	0	756.5	707.7	782.3	672.3	669.8	881.1	557.5	1058.3	873.2	831.8	866.5
E9PRR2	Serine protease 23 (Fragment) OS=Homo sapiens OX=9606 GN=PRSS23 PE=1 SV=1	PRSS23	0	13.187	21	2	3	2	1	154	16.9	8.82	12.59	2	0	1436.3	1201.8	1364.5	1222.2	957.6	1237.9	984	1181.8	1656.4	1744.4	1471.4
E9PSB5	Seipin (Fragment) OS=Homo sapiens OX=9606 GN=BSCL2 PE=1 SV=1	BSCL2	0.003	4.394	19	1	2	1	1	123	13.5	6.54	7.01	1	0	47.2	39.7	66.4	69.1	40.4	47.3	38	45.5	39.8	65.2	69.5
F2Z2K0	NSFL1 cofactor p47 OS=Homo sapiens OX=9606 GN=NSFL1C PE=1 SV=1	NSFL1C	0	19.049	10	2	4	2	1	274	30.2	5.1	16.69	2	0	183.8	158.1	215.6	193	170.4	187.5	152.5	174.7	186.1	199.2	327.5
F2Z3N3	Olfactomedin-like protein 2B OS=Homo sapiens OX=9606 GN=OLFML2B PE=1 SV=1	OLFML2B	0	38.403	13	6	11	5	1	751	84.1	5.2	40.57	6	1	3546.6	3000.8	3724	3597.7	1951	3366.4	2291.2	3221.2	4001.7	3548.7	3456.9
F5GWQ8	Clusterin OS=Homo sapiens OX=9606 GN=CLUL1 PE=1 SV=1	CLUL1	0	58.028	21	9	16	9	1	518	60.1	5.4	74.23	9	0	5656.3	6117.4	3948	5491.7	3344.3	5092.1	3090.5	4211.2	6995.1	6770.6	5573.9
F5GY80	Complement component C8 beta chain OS=Homo sapiens OX=9606 GN=C8B PE=1 SV=1	C8B	0	272.027	59	25	133	1	1	529	60	7.66	492.43	25	0	191.8	171.7	227	180.5	2894.9	202.9	315.4	176.7	195.1	186.6	430.3
F5GZK2	Collagen alpha-1(XXI) chain OS=Homo sapiens OX=9606 GN=COL21A1 PE=1 SV=2	COL21A1	0	42.7	10	8	13	8	1	956	99.2	8.47	47.68	8	0	3509.2	3110.2	3238.8	2887.6	3050.3	2703.4	3244.1	3372.2	2527.4	3701	3194.2
F5GZS6	4F2 cell-surface antigen heavy chain OS=Homo sapiens OX=9606 GN=SLC3A2 PE=1 SV=1	SLC3A2	0	115.649	25	12	32	12	1	599	64.8	5.1	138.22	12	0	10925.1	10948.4	11239.7	12737.9	11629.3	10204.1	10424.4	10778.8	10386.4	13253.3	10891.3
F5GZY7	Gamma-aminobutyric acid receptor-associated protein-like 1 (Fragment) OS=Homo sapiens OX=9606 GN=GABARAPL1 PE=1 SV=1	GABARAPL1	0.002	5.921	29	2	3	2	1	70	8.6	9.95	7.86	2	0	703.9	623.2	868.4	729.8	630.2	694.8	666.3	691.8	695.3	872.1	844.4
F5GZZ9	Scavenger receptor cysteine-rich type 1 protein M130 OS=Homo sapiens OX=9606 GN=CD163 PE=1 SV=1	CD163	0	372.886	37	30	145	30	1	1109	120.2	6.1	618.14	30	0	38799.4	30694.7	33778	39671.8	28329.8	36604.2	27224.3	36302.7	37410.9	41873.2	44078.6
F5H061	Tumor necrosis factor receptor superfamily member 1A OS=Homo sapiens OX=9606 GN=TNFRSF1A PE=1 SV=1	TNFRSF1A	0	13.033	5	1	2	1	1	412	45.7	6.68	8.16	1	0	272.3	275.2	307.9	318.6	247.5	197.4	248.9	271.6	290.7	363.9	360.6
F5H191	PILR alpha-associated neural protein (Fragment) OS=Homo sapiens OX=9606 GN=PIANP PE=4 SV=8	PIANP	0.001	7.682	17	2	11	2	1	110	11.8	11.58	22.7	2	0	5379.7	3582.2	5425.1	7345.9	3569.7	3957.5	3938.8	4545.8	4185.2	6632.4	6841.6
F5H1B8	Pleckstrin homology domain-containing family B member 1 (Fragment) OS=Homo sapiens OX=9606 GN=PLEKHB1 PE=1 SV=1	PLEKHB1	0	38.764	37	7	17	7	1	151	17.4	6.68	62.59	7	0	6288.2	4924.3	5337.5	6918.5	3964.1	4727.3	4322.5	6426.5	5681.1	8678.8	6951.8
F5H1U3	Peptidylprolyl isomerase (Fragment) OS=Homo sapiens OX=9606 GN=FKBP4 PE=1 SV=1	FKBP4	0	12.006	20	2	4	2	1	86	9.5	6.52	13.29	2	0	733.8	715.7	762.7	794	649.2	602.2	618.3	687.1	653	871.7	663.1
F5H5Q2	Activin receptor type-1B (Fragment) OS=Homo sapiens OX=9606 GN=ACVR1B PE=1 SV=1	ACVR1B	0	10.673	44	2	4	2	1	71	8.2	6.65	16.91	2	0	942.8	892.6	1112.6	1205.8	1080.8	916.7	892.7	925.5	938.7	1303	866.9
F5H5X9	Cadherin-7 OS=Homo sapiens OX=9606 GN=CDH7 PE=1 SV=1	CDH7	0	97.72	24	12	30	11	1	630	69.2	4.87	113.23	12	0	6828.5	6669.9	7349.8	7050	6161.4	6499.2	5843.2	7214.3	7234.7	8653.9	6717.3
F5H6I3	Protein kinase C-binding protein NELL1 OS=Homo sapiens OX=9606 GN=NELL1 PE=1 SV=1	NELL1	0	28.504	12	6	15	6	1	753	83	5.86	49.75	6	0	494.9	342	743.7	727.3	435.1	493.2	379	520	440.4	657.6	796.5
F5H7G2	Repulsive guidance molecule A OS=Homo sapiens OX=9606 GN=RGMA PE=1 SV=2	RGMA	0	127.056	47	11	43	11	1	341	37.6	6.73	187.52	11	0	9521.3	8002.2	9470.6	10192.7	7315	7213.4	7859.2	8941	7502.6	10460.8	10027
F6Q0M4	Tumor necrosis factor receptor superfamily member 14 (Fragment) OS=Homo sapiens OX=9606 GN=TNFRSF14 PE=1 SV=1	TNFRSF14	0.003	4.385	6	1	1	1	1	231	24.8	7.66	3.77	1	0	249.4	218.5	267.5	324.6	207.2	238.1	222.6	253.1	290.8	321.2	227.4
F6RFD5	Destrin OS=Homo sapiens OX=9606 GN=DSTN PE=1 SV=1	DSTN	0	23.225	27	4	5	4	1	135	15.4	8.59	18.86	4	0	623.2	469.2	801.1	480.3	534.4	489	488.4	427.8	1053.7	621	652.6
F6SYF8	Dickkopf-related protein 3 OS=Homo sapiens OX=9606 GN=DKK3 PE=1 SV=1	DKK3	0	356.955	61	17	622	2	1	364	39.9	4.7	2426.86	17	22	140139	129272	146637	163094	128058	112401	125668	137281	118491	201802	133156
F6U1T9	Calcineurin subunit B type 1 OS=Homo sapiens OX=9606 GN=PPP3R1 PE=1 SV=1	PPP3R1	0	9.532	16	2	3	2	1	160	18.2	4.92	11.34	2	0	120.4	135.2	164.7	139.5	158.5	123.5	135.4	121.6	136.6	161.2	118
F6U291	Sodium channel protein type 2 subunit alpha (Fragment) OS=Homo sapiens OX=9606 GN=SCN2A PE=1 SV=1	SCN2A	0	13.178	7	2	2	2	1	505	57	5.33	7.9	2	0	279.9	219.6	278.2	325.3	236	209.4	254	230	239	310.7	239.3
F6XZQ7	Glutathione S-transferase OS=Homo sapiens OX=9606 GN=GSTM2 PE=1 SV=1	GSTM2	0	24.761	28	5	9	3	1	220	26.1	5.54	31.69	5	2	2835.2	2147.9	2318.7	2540.4	1975.8	3138.4	2022	2956.8	2757	2966.4	2620.1
F8VR50	Actin-related protein 2/3 complex subunit 3 (Fragment) OS=Homo sapiens OX=9606 GN=ARPC3 PE=1 SV=1	ARPC3	0.002	5.719	13	1	1	1	1	84	9.7	7.93	4.06	1	0	100.3	104.2	103	103.8	103.1	86.2	103.3	93.1	130.6	107.7	113.3
F8VVA5	Insulin-like growth factor-binding protein 6 OS=Homo sapiens OX=9606 GN=IGFBP6 PE=1 SV=1	IGFBP6	0	70.68	31	5	44	1	1	136	13.8	6.48	228.87	5	0	118.8	120.5	131.6	132.2	75.3	150	109.4	150.5	160.2	143	129.7
F8VWB2	Chemokine-like protein TAFA-2 (Fragment) OS=Homo sapiens OX=9606 GN=TAFA2 PE=1 SV=1	TAFA2	0	40.89	36	3	12	3	1	110	12.3	8.87	53.35	3	0	2498.3	1676.8	2706.7	3340.4	2138.9	1731.4	2230.9	1999.4	1938.7	3227.4	2483.4
F8VZI9	Protein lifeguard 2 OS=Homo sapiens OX=9606 GN=FAIM2 PE=1 SV=1	FAIM2	0	59.331	18	4	19	4	1	208	22.7	7.39	77.56	4	0	2107.7	1609.7	2048.5	2438.6	1925.3	1630.2	1833.8	1823.4	1895.6	2677.7	1962.7
F8W1S1	Keratin, type II cytoskeletal 74 OS=Homo sapiens OX=9606 GN=KRT74 PE=1 SV=1	KRT74	0	20.617	6	5	13	1	1	543	59.4	7.44	43.65	5	0	724.5	477.7	464.8	544.2	598.8	505.4	485.7	432.1	386.4	405.1	289.8
F8W7S5	Ribosome-binding protein 1 OS=Homo sapiens OX=9606 GN=RRBP1 PE=1 SV=1	RRBP1	0.003	4.186	2	1	1	1	1	751	84.3	5.01	2.76	1	0
F8W809	Thioredoxin reductase 1, cytoplasmic OS=Homo sapiens OX=9606 GN=TXNRD1 PE=1 SV=1	TXNRD1	0	10.703	7	2	3	2	1	498	54.6	6.47	11.18	2	0	605.6	467.8	643	591.2	508.9	508.9	578.6	574.6	490.7	726.3	459.5
F8W876	Mannan-binding lectin serine protease 1 OS=Homo sapiens OX=9606 GN=MASP1 PE=1 SV=1	MASP1	0	166.986	43	12	76	2	1	354	40.6	4.63	323.61	12	0	3040	2964	2419.6	2603	2361.7	2133.9	2183.2	2872.4	2235	3138.2	2544.7
F8W8J5	V-set and transmembrane domain-containing protein 2A OS=Homo sapiens OX=9606 GN=VSTM2A PE=1 SV=1	VSTM2A	0	120.468	33	7	82	7	1	240	26.4	9.07	325.4	7	0	30567.2	19047.5	31123.2	43688.4	19282.2	24389.6	21283.5	23641.5	24192.6	38022.5	32892.8
F8W8Y1	Neurotrimin OS=Homo sapiens OX=9606 GN=NTM PE=1 SV=1	NTM	0	113.448	54	9	96	2	1	179	19.7	7.78	442.92	9	0	5512.7	4092.6	5989.2	7401.2	4370.7	4342.9	3923.3	5355.9	4371.6	8157.3	5222.4
F8W921	Sterol regulatory element-binding protein cleavage-activating protein OS=Homo sapiens OX=9606 GN=SCAP PE=1 SV=2	SCAP	0.002	6.172	13	1	1	1	1	121	13.2	5.41	4.49	1	0	48.5	46.6	53	56.9	53.7	50.6	48.7	55.7	47.3	58.3	61.1
F8W9W0	Ephrin type-A receptor 5 OS=Homo sapiens OX=9606 GN=EPHA5 PE=1 SV=1	EPHA5	0	101.211	13	7	35	5	1	874	96.8	6.79	159.14	7	0	3573.4	3339.2	3710.7	5279.9	3958.1	3464.4	3979.1	3820.4	3576.4	5142.9	3905.8
F8WDW9	Endothelial cell-selective adhesion molecule OS=Homo sapiens OX=9606 GN=ESAM PE=1 SV=1	ESAM	0	48.077	27	5	15	5	1	245	26.7	8.56	60.35	5	0	5084.7	3589.5	5680.3	5509.1	3746.2	4269.8	3298.4	4912.6	4452.4	5951.3	5750
F8WDX2	Interleukin-10 receptor subunit beta OS=Homo sapiens OX=9606 GN=IL10RB PE=4 SV=1	IL10RB	0.003	4.626	17	1	1	1	1	71	7.9	8.57	4.03	1	0	100.8	76.5	111.5	67.8	121.1	103.9	101.3	94.8	103.2	102	90.1
F8WE86	Transcobalamin-2 OS=Homo sapiens OX=9606 GN=TCN2 PE=1 SV=2	TCN2	0	150.165	48	17	53	17	1	402	44.8	7.25	205.67	17	0	18243.1	17886.3	26303.6	25619.7	19294.8	29164	18930.4	23977.3	28584	26321.1	25320.9
G3V0E5	Transferrin receptor (P90, CD71), isoform CRA_c OS=Homo sapiens OX=9606 GN=TFRC PE=1 SV=1	TFRC	0	115.046	33	19	34	19	1	679	75.9	6.81	125.77	19	0	10893.2	9103.6	9924.2	11265.3	8572.1	11116	9313.2	9057.7	10447.3	10716.7	10090.5
G3V0E7	Transmembrane protein 130 OS=Homo sapiens OX=9606 GN=TMEM130 PE=1 SV=1	TMEM130	0	15.196	12	2	3	2	1	339	38.1	6.42	15.8	2	0	194.6	194.7	281.5	274.1	207.9	179.6	197.1	209.1	183	322.9	202.8
G3V150	Galactosylgalactosylxylosylprotein 3-beta-glucuronosyltransferase OS=Homo sapiens OX=9606 GN=B3GAT3 PE=1 SV=1	B3GAT3	0	25.723	21	8	15	8	1	319	34.9	7.85	46.49	8	0	3224.8	3280.4	3477.6	3658.3	2766.1	3400.8	3138	3567.5	3383.7	4482.9	3591.9
G3V180	Dipeptidyl peptidase 3 OS=Homo sapiens OX=9606 GN=DPP3 PE=1 SV=1	DPP3	0	32.921	11	5	6	5	1	757	84.3	5.03	25.81	5	0	936.8	990.9	993.1	1018	796.5	1025.2	1009.4	802.9	940.3	1200.6	1154.4
G3V1D1	Ferritin OS=Homo sapiens OX=9606 GN=FTH1 PE=1 SV=1	FTH1	0	28.658	58	5	7	5	1	113	12.9	5.3	26.53	5	0	1772.4	2027.2	2193.5	2220.5	1680.4	1695.1	1927.8	1924.3	1632	2969.5	1161.6
G3V1J9	Transmembrane emp24 domain-containing protein 3 OS=Homo sapiens OX=9606 GN=TMED3 PE=1 SV=1	TMED3	0.002	5.814	8	1	1	1	1	146	16.7	5	3.75	1	0	323.9	278	294.2	365.5	217.7	337.5	248.9	324	294.7	294.2	214.1
G3V2B9	Alpha-1-antitrypsin (Fragment) OS=Homo sapiens OX=9606 GN=SERPINA1 PE=1 SV=1	SERPINA1	0	261.023	96	14	1291	1	1	105	11.8	4.64	6410.52	14	0	171	298.7	187	1060.8	728.6	248.5	1259.8	150.2	970.1	273.2	1357.2
G3V2U7	Acylphosphatase OS=Homo sapiens OX=9606 GN=ACYP1 PE=1 SV=1	ACYP1	0	42.659	40	6	13	6	1	129	14.1	9.7	47.34	6	0	2812.7	2605.8	2745	3119.2	2724.7	2581.6	2716.8	3615.9	2692.9	3476	2868
G3V2W1	Protein Z-dependent protease inhibitor OS=Homo sapiens OX=9606 GN=SERPINA10 PE=1 SV=1	SERPINA10	0	78.942	22	9	23	9	1	484	55.1	7.64	79.91	9	0	7168.9	6233.6	7489	5627.6	7194.5	7064.1	7764.1	6908.5	9653.3	6303	7137.3
G3V364	Leucine-rich repeat and fibronectin type-III domain-containing protein 5 OS=Homo sapiens OX=9606 GN=LRFN5 PE=1 SV=1	LRFN5	0	16.891	12	3	3	3	1	466	52.1	7.06	12.43	3	0	271.9	301.1	336.5	316	292.7	304.5	342.1	318.3	279.2	328.8	284.1
G3V3U4	Proteasome subunit alpha type OS=Homo sapiens OX=9606 GN=PSMA6 PE=1 SV=1	PSMA6	0	8.307	12	1	1	1	1	107	11.6	9.1	5.17	1	0	208.7	208.4	287.6	228.5	256.9	216.4	302.7	245.1	199	244.2	218.6
G3V4U0	Fibulin-5 OS=Homo sapiens OX=9606 GN=FBLN5 PE=1 SV=1	FBLN5	0	145.272	31	12	82	12	1	453	50.8	4.77	275.52	12	0	17286.4	17426.5	19204.4	19204.9	13981.3	17623.9	13794.5	16356.3	17660.2	19334	19017.9
G3V583	Protein FAM177A1 (Fragment) OS=Homo sapiens OX=9606 GN=FAM177A1 PE=1 SV=1	FAM177A1	0	17.497	29	4	8	4	1	140	16.3	4.7	18.3	4	0	244.7	224.5	259.2	262.7	254.6	228.8	224.1	230.7	236.4	268.1	258.3
G3XA83	Beta-1,4-galactosyltransferase 6 OS=Homo sapiens OX=9606 GN=B4GALT6 PE=1 SV=1	B4GALT6	0	8.867	4	1	2	1	1	343	40.4	7.58	6.33	1	0	180.9	211.8	155.3	186.9	253.5	178.7	201.5	158.8	181.7	159	184.7
G3XAL9	Solute carrier family 12 (Sodium/potassium/chloride transporters), member 2, isoform CRA_a OS=Homo sapiens OX=9606 GN=SLC12A2 PE=1 SV=1	SLC12A2	0	62.378	9	5	9	5	1	1150	124.5	6.09	48.11	5	0	1356.9	955.5	1256.9	1306.2	1404.8	1015.8	1094	1184.8	1055.2	1560.3	1334.2
G5E9G7	Neurexin 2, isoform CRA_a OS=Homo sapiens OX=9606 GN=NRXN2 PE=1 SV=1	NRXN2	0	612.273	39	58	309	40	1	1705	184	5.85	1238.03	58	14	74939.2	69470.4	87699.7	87873.3	68271.3	62907.3	73712.1	76383.5	67566.1	96433	72698.5
G5E9W0	Phospholipase A1 member A OS=Homo sapiens OX=9606 GN=PLA1A PE=1 SV=1	PLA1A	0	10.962	6	3	4	3	1	440	48.1	7.72	8.97	3	0	414.6	391.3	426.8	438.9	493.9	415.7	478.7	363.7	508.3	471.9	360.2
G8JL96	Receptor-type tyrosine-protein phosphatase S OS=Homo sapiens OX=9606 GN=PTPRS PE=1 SV=2	PTPRS	0	524.968	33	35	226	3	1	1501	168.3	6.65	948.38	35	0	4343	3471.8	4841.1	5226.7	3545.2	3660.8	3283.3	4577.9	4080.6	5464.9	4768.3
H0Y3D0	Ectonucleoside triphosphate diphosphohydrolase 6 (Fragment) OS=Homo sapiens OX=9606 GN=ENTPD6 PE=1 SV=1	ENTPD6	0	47.864	22	5	14	5	1	295	31.5	6.73	59.55	5	0	2347.6	2355.7	1944.4	2630.1	2284.9	2281.3	2325.6	3028.6	2274.8	2674.8	2546.8
H0Y3V5	Thyroid adenoma-associated protein (Fragment) OS=Homo sapiens OX=9606 GN=THADA PE=1 SV=1	THADA	0.008	3.06	1	1	3	1	1	1193	133.9	5.91	10.72	1	0	266	712.6	327.7	4266.5	3203.8	510.7	1882.8	285.3	2095.9	334.4	1820
H0Y4H1	Receptor-type tyrosine-protein phosphatase F (Fragment) OS=Homo sapiens OX=9606 GN=PTPRF PE=1 SV=1	PTPRF	0	237.148	21	19	64	2	1	1291	145.6	6.52	268.44	19	0	3494.3	2644.6	3807.3	3986.9	2860	2522	3144.4	3140.1	2975.6	5153.4	3300.7
H0Y4K8	Fibronectin (Fragment) OS=Homo sapiens OX=9606 GN=FN1 PE=1 SV=1	FN1	0	105.09	57	11	85	1	1	241	26.5	6.89	296.85	11	0	162.9	309	170.5	1742.4	1708.9	268.2	809.4	159.4	1336.4	174.2	906.9
H0Y512	Adipocyte plasma membrane-associated protein (Fragment) OS=Homo sapiens OX=9606 GN=APMAP PE=1 SV=1	APMAP	0	29.933	21	6	15	6	1	409	45.4	5.66	42.91	6	0	1542.9	1800.5	1429	1848.8	1962	1852.4	2539.1	1407.9	2289	1332.6	1495.8
H0Y614	Ubiquitin-fold modifier 1 (Fragment) OS=Homo sapiens OX=9606 GN=UFM1 PE=1 SV=1	UFM1	0.006	3.25	19	1	1	1	1	81	8.7	9.47	3.13	1	0	89.5	117.9	98.1	136.7	126.9	98.4	119	73.2	107.2	116.1	119.8
H0Y8R2	Netrin receptor UNC5A OS=Homo sapiens OX=9606 GN=UNC5A PE=1 SV=2	UNC5A	0	26.244	6	5	7	5	1	898	98.8	6.99	22.75	5	0	1308.1	996.9	1251.6	1394.2	1181.6	1003.8	1175.6	1150.3	1022.9	1500.1	1014.8
H0Y9C9	Extracellular matrix protein FRAS1 (Fragment) OS=Homo sapiens OX=9606 GN=FRAS1 PE=1 SV=1	FRAS1	0.002	5.889	5	2	2	2	1	652	70.3	6.13	5.15	2	0	245.8	334.1	284.1	423.6	269.5	282.5	402.9	269.9	293.9	278	324.7
H0YB34	2-iminobutanoate/2-iminopropanoate deaminase (Fragment) OS=Homo sapiens OX=9606 GN=RIDA PE=1 SV=1	RIDA	0	28.798	43	5	8	5	1	148	16	7.39	27.01	5	0	3620.6	3271.9	3842.9	3844.8	2652	2832.5	3043.8	4161.9	3322.3	4946.2	2703
H0YB70	Putative hydroxypyruvate isomerase (Fragment) OS=Homo sapiens OX=9606 GN=HYI PE=1 SV=1	HYI	0.001	6.469	9	2	12	1	1	186	20.7	5.36	26.94	2	0
H0YBZ2	HLA class II histocompatibility antigen gamma chain (Fragment) OS=Homo sapiens OX=9606 GN=CD74 PE=1 SV=1	CD74	0	10.262	10	3	4	3	1	316	35.1	7.72	10.62	3	0	1618.3	1183.9	1389.9	1429.9	1045.9	1002.3	1216.1	1381.7	1119.5	1696.8	1354.5
H0YC35	Clusterin (Fragment) OS=Homo sapiens OX=9606 GN=CLU PE=1 SV=1	CLU	0	288.149	61	18	838	1	1	284	33.5	5.74	2808.16	18	0	357.5	433	386.6	457.2	516.9	476.4	511.5	435.9	480.6	428.3	384.2
H0YCE8	RNA polymerase-associated protein CTR9 homolog (Fragment) OS=Homo sapiens OX=9606 GN=CTR9 PE=1 SV=1	CTR9	0.009	2.749	5	1	5	1	1	300	34.3	6.09	13.59	1	0	166.5	212.5	137.4	199.5	216.7	171.1	210.3	148.3	156.4	137.5	148.7
H0YCV9	CD44 antigen (Fragment) OS=Homo sapiens OX=9606 GN=CD44 PE=1 SV=2	CD44	0	37.056	14	4	59	4	1	277	30.6	5.3	201.87	4	0	23484.4	19774	27960.3	28683.8	21087	20783.7	18017	29322.9	21198.2	32121.2	48552.2
H0YD33	Calpastatin (Fragment) OS=Homo sapiens OX=9606 GN=CAST PE=1 SV=1	CAST	0	10.834	6	2	2	2	1	450	49.2	4.84	8.38	2	0	221.6	191.1	238.3	250.2	187.5	214.7	250.7	195.3	239.2	237.1	306.7
H0YDE5	UPF0606 protein KIAA1549L (Fragment) OS=Homo sapiens OX=9606 GN=KIAA1549L PE=1 SV=2	KIAA1549L	0	101.819	11	10	40	1	1	1005	107.9	9.74	137.2	10	0	5508.8	3807.2	5694.1	8005.6	3795.9	3924	4805.3	5081.4	4409.4	7847.5	5376.9
H0YDU8	Serine/threonine-protein phosphatase (Fragment) OS=Homo sapiens OX=9606 GN=PPP5C PE=1 SV=1	PPP5C	0	18.042	10	5	7	5	1	485	55.2	6.2	19.22	5	0	919.2	788.5	983	1044.3	841.3	822	965.6	830.6	849.4	1169.8	825.8
H0YE29	Rho GTPase-activating protein 1 (Fragment) OS=Homo sapiens OX=9606 GN=ARHGAP1 PE=1 SV=1	ARHGAP1	0.002	5.272	4	1	1	1	1	334	38.4	6.24	3.41	1	0	152.2	132.8	145.9	151.7	161.8	140.2	149.7	139.4	155.5	136.3	135.3
H0YF92	Putative sodium-coupled neutral amino acid transporter 10 (Fragment) OS=Homo sapiens OX=9606 GN=SLC38A10 PE=1 SV=8	SLC38A10	0	76.043	39	8	23	1	1	298	31.6	5.08	90.86	8	0	208.4	259.7	188.2	337.3	264	324.9	288.3	233.5	337.4	362.6	292
H0YGR4	Oligoribonuclease, mitochondrial (Fragment) OS=Homo sapiens OX=9606 GN=REXO2 PE=1 SV=1	REXO2	0.002	5.253	9	1	1	1	1	192	22.1	8.24	4.43	1	0	133.2	164.5	127.7	161.3	249.4	135.4	171.7	119.5	117.6	122.8	146.1
H0YGS3	Microfibrillar-associated protein 5 (Fragment) OS=Homo sapiens OX=9606 GN=MFAP5 PE=1 SV=1	MFAP5	0	20.596	48	3	8	3	1	79	9.4	9.47	21.74	3	0	984	1204.3	907.7	860.8	943.6	1063.9	998.4	963	1110.5	1197.8	1296.6
H0YIV4	Nucleosome assembly protein 1-like 1 (Fragment) OS=Homo sapiens OX=9606 GN=NAP1L1 PE=1 SV=1	NAP1L1	0.001	6.868	6	1	1	1	1	385	44.7	4.49	4.49	1	0
H0YL69	Proteasome subunit alpha type (Fragment) OS=Homo sapiens OX=9606 GN=PSMA4 PE=1 SV=1	PSMA4	0	18.605	21	3	3	3	1	236	26.4	7.71	12.92	3	0	320.8	324.5	412.9	332.5	330.2	352	410.1	316.9	324.9	348.8	360.7
H0YN65	Carbohydrate sulfotransferase OS=Homo sapiens OX=9606 GN=CHST14 PE=1 SV=1	CHST14	0	27.979	19	5	7	5	1	351	39.9	9.31	28.75	5	0	772.6	800.5	790.9	779	822.5	787.7	818.7	787.5	716	870.6	690.6
H3BMA1	Mesothelin (Fragment) OS=Homo sapiens OX=9606 GN=MSLN PE=1 SV=2	MSLN	0	86.5	33	9	21	1	1	334	37.6	5.97	81.87	9	0
H3BN14	Calretinin (Fragment) OS=Homo sapiens OX=9606 GN=CALB2 PE=1 SV=2	CALB2	0	23.878	12	3	6	2	1	235	27.3	5.43	24.35	3	0	665	593	749.2	553.9	518.1	674.2	491.4	647.1	646.1	750.7	702.3
H3BNQ7	4-aminobutyrate aminotransferase, mitochondrial OS=Homo sapiens OX=9606 GN=ABAT PE=1 SV=1	ABAT	0.006	3.481	3	1	1	1	1	515	57.9	7.87	2.39	1	0	131.9	200.1	121.5	176.2	128.2	130.3	294.9	143.7	149.8	147.9	117.1
H3BPH8	Protein NDRG4 (Fragment) OS=Homo sapiens OX=9606 GN=NDRG4 PE=1 SV=1	NDRG4	0	23.309	45	3	7	1	1	111	12.5	5.21	26.4	3	0	90	89.4	83.4	87	98.8	99.5	97	87.4	96.8	87.3	84.8
H3BR01	Kunitz-type protease inhibitor 1 (Fragment) OS=Homo sapiens OX=9606 GN=SPINT1 PE=1 SV=1	SPINT1	0	19.465	20	4	8	1	1	240	27.3	5.68	26.13	4	0	62.2	51.9	61.4	56.8	48.4	64.3	53	57.6	55.9	46.1	108.9
H3BR70	Pyruvate kinase OS=Homo sapiens OX=9606 GN=PKM PE=1 SV=1	PKM	0	395.777	69	24	245	5	1	366	40.2	8.03	857.35	24	0	9009.7	7617	10748.6	10551.7	7997.3	7703.7	8276.6	8122.1	7807.1	11685	12535.3	Met-loss+Acetyl [N-Term]
H3BSE0	Ubiquitin-like protein 7 (Fragment) OS=Homo sapiens OX=9606 GN=UBL7 PE=1 SV=1	UBL7	0.001	6.453	19	1	2	1	1	114	11.7	4.51	3.97	1	0
H3BSR0	Neuropilin and tolloid-like protein 2 (Fragment) OS=Homo sapiens OX=9606 GN=NETO2 PE=1 SV=2	NETO2	0.003	5.115	7	1	1	1	1	194	21.7	9.04	2.59	1	0	114.6	109.1	106.5	132	137.6	128.1	126.5	116.8	100.7	117.9	115.1
H7BY55	Complement decay-accelerating factor OS=Homo sapiens OX=9606 GN=CD55 PE=1 SV=2	CD55	0	139.918	40	16	111	16	1	550	58.9	8.78	394.52	16	0	44782.5	33605.9	46955.3	56947.8	23506.7	35779.5	23735	47175.3	31846.8	52173.4	56186.2
H7BY57	Neurofascin (Fragment) OS=Homo sapiens OX=9606 GN=NFASC PE=1 SV=1	NFASC	0	440.539	45	41	209	3	1	1041	116.6	6.3	858.67	41	0	2469.6	2219.2	2687.4	2973	2552.7	2087.1	2579.9	2567.7	2269.8	3248.8	2396.5
H7BY64	ZNF511-PRAP1 readthrough (Fragment) OS=Homo sapiens OX=9606 GN=ZNF511-PRAP1 PE=4 SV=2	ZNF511-PRAP1	0	31.11	13	4	13	4	1	318	36.1	5.81	48.32	4	0	6125.6	5630.5	5536	4278.6	3461.8	4193	3961.9	4548.9	6611.1	6407.5	5571.6
H7BZJ3	Protein disulfide-isomerase A3 (Fragment) OS=Homo sapiens OX=9606 GN=PDIA3 PE=1 SV=1	PDIA3	0	39.906	43	5	18	1	1	123	13.5	7.3	76.83	5	0	609.6	544.8	658.9	624.1	535.1	492.7	495.6	562.3	533.1	678.7	487.6
H7C0V4	Reticulon-4 receptor (Fragment) OS=Homo sapiens OX=9606 GN=RTN4R PE=1 SV=1	RTN4R	0	175.509	48	17	79	17	1	493	53.1	8.97	276.22	17	0	24389.4	23288.8	32613.9	28394.8	21654.2	20893.1	24585.7	27383.8	20580.3	33335.4	24316.4
H7C125	Ras-related protein Rab-2A (Fragment) OS=Homo sapiens OX=9606 GN=RAB2A PE=1 SV=1	RAB2A	0	15.186	13	1	2	1	1	104	12.1	5.08	9.2	1	0	379.1	357.2	370.8	401.1	423	337.1	363	354.1	378.7	440.5	359.6
H7C131	3-ketoacyl-CoA thiolase, peroxisomal (Fragment) OS=Homo sapiens OX=9606 GN=ACAA1 PE=1 SV=1	ACAA1	0.002	6.124	10	2	3	2	1	290	30.3	8.63	2.78	2	0	105.4	133.3	99.3	114.6	134.7	118.7	131.2	127.2	100.6	114.8	114.7
H7C1K4	Syndecan-1 (Fragment) OS=Homo sapiens OX=9606 GN=SDC1 PE=1 SV=1	SDC1	0	10.393	8	1	2	1	1	215	22	4.6	10.41	1	0	220.5	257.1	295.6	317.1	249.8	189.7	243.5	289.8	206.2	330.5	231.2
H7C1L1	Adhesion G protein-coupled receptor A2 (Fragment) OS=Homo sapiens OX=9606 GN=ADGRA2 PE=1 SV=1	ADGRA2	0.003	4.285	7	1	1	1	1	190	20.7	8.5	3	1	0	60.3	74.6	64	76.9	82.6	76.6	80	63.5	65	64	71.9
H7C2D6	Mesencephalic astrocyte-derived neurotrophic factor (Fragment) OS=Homo sapiens OX=9606 GN=MANF PE=1 SV=1	MANF	0.001	7.357	24	1	1	1	1	71	7.8	7.85	4.45	1	0	74.4	68.7	123.4	81	78	71.6	78.6	74.1	83.2	82.3	92.6
H7C2K7	Sushi domain-containing protein 5 (Fragment) OS=Homo sapiens OX=9606 GN=SUSD5 PE=1 SV=1	SUSD5	0	77.029	47	10	53	1	1	243	26.3	5.19	190.81	10	0	647.5	638.3	740.2	744.4	672.9	494.7	765.4	583.3	621.8	723.8	467.9
H7C2N1	Prothymosin alpha (Fragment) OS=Homo sapiens OX=9606 GN=PTMA PE=1 SV=1	PTMA	0	9.724	10	2	3	2	1	148	15.8	4.23	9.34	2	0
H7C3J4	Neurexin-2 (Fragment) OS=Homo sapiens OX=9606 GN=NRXN2 PE=1 SV=1	NRXN2	0	68.594	50	7	31	1	1	215	22.9	4.92	121.97	7	0
H7C4L0	Nectin-3 (Fragment) OS=Homo sapiens OX=9606 GN=NECTIN3 PE=1 SV=8	NECTIN3	0.003	4.231	5	1	1	1	1	244	26.3	8.46	2.86	1	0	238.9	223.8	252.4	266.1	176.1	252.5	230.5	252.8	211.2	249.8	211.4
H7C579	Omega-amidase NIT2 (Fragment) OS=Homo sapiens OX=9606 GN=NIT2 PE=1 SV=8	NIT2	0.003	4.237	5	1	1	1	1	265	28.7	9.35	3.38	1	0	66.6	78	78.7	88.9	112.8	82	119.2	71	85.3	69.5	70.1
H7C5N9	Multiple epidermal growth factor-like domains protein 6 (Fragment) OS=Homo sapiens OX=9606 GN=MEGF6 PE=1 SV=1	MEGF6	0.005	3.872	4	1	1	1	1	248	25.5	6.98	3.19	1	0
H9KV31	Neural cell adhesion molecule 2 OS=Homo sapiens OX=9606 GN=NCAM2 PE=1 SV=2	NCAM2	0	399.223	50	33	279	33	1	819	91.1	5.6	1007.93	33	0	76243.8	69346.3	91877.8	92858.6	65350.8	64336.4	64132.9	77703.9	56960.4	99632.3	102747
H9KV45	Ubiquitin-conjugating enzyme E2 D3 OS=Homo sapiens OX=9606 GN=UBE2D3 PE=1 SV=1	UBE2D3	0.001	6.709	25	2	2	2	1	141	15.9	6.29	6.5	2	0	231.6	253	235.2	318.6	308.1	246.5	281	232	272	294.3	315.5
H9KVA1	Solute carrier family 22 member 17 OS=Homo sapiens OX=9606 GN=SLC22A17 PE=1 SV=2	SLC22A17	0	15.179	22	2	3	2	1	244	24.8	5.31	17.77	2	0
I3L0A0	HCG2044781 OS=Homo sapiens OX=9606 GN=TMEM189-UBE2V1 PE=4 SV=1	TMEM189-UBE2V1	0	50.684	18	6	17	1	1	370	42.2	6.71	61.88	6	0	356.8	328.8	323.3	308.8	319.1	375	360.2	344.3	320.4	315.3	353.8
I3L145	Sex hormone-binding globulin OS=Homo sapiens OX=9606 GN=SHBG PE=1 SV=1	SHBG	0	149.154	66	16	55	16	1	344	37.5	6.23	207.46	16	0	10606	9314.3	8198.5	7368.2	9307.7	9219.5	15243.5	11619.9	5913.8	9087.6	13427.3
I3L192	Basigin (Fragment) OS=Homo sapiens OX=9606 GN=BSG PE=1 SV=8	BSG	0	56.592	36	4	13	4	1	160	17.2	5.05	59.53	4	0	1842.4	1714.3	2144.8	2239.8	1790	1673.5	1764.3	1949	1844.5	2421.3	1800.1
I3L3R5	Coiled-coil domain-containing glutamate-rich protein 2 OS=Homo sapiens OX=9606 GN=CCER2 PE=2 SV=1	CCER2	0	77.383	48	13	27	13	1	266	30.3	5.3	104.48	13	0	5062.5	3705.6	5475	5938.3	4123.9	4209.5	3586.6	4514.5	4668.1	5240.7	5507.1
I3L4B7	N-sulphoglucosamine sulphohydrolase (Fragment) OS=Homo sapiens OX=9606 GN=SGSH PE=1 SV=1	SGSH	0.003	4.814	11	1	2	1	1	110	12.7	8.87	6.36	1	0	149.4	134.5	154.6	159.5	147.6	141	147.8	199.4	128.1	182.5	109.4
I3L530	Deoxyribonuclease-1 OS=Homo sapiens OX=9606 GN=DNASE1 PE=1 SV=1	DNASE1	0.006	3.259	22	1	2	1	1	60	6.4	10.43	6.19	1	0	115.5	123.1	135	127.1	212.4	164.5	160.2	138.9	145.1	165.3	153
I6LM06	Fibroblast growth factor receptor 3 OS=Homo sapiens OX=9606 GN=FGFR3 PE=1 SV=1	FGFR3	0	68.824	31	8	26	7	1	364	39.2	6.14	96.57	8	0	9173.1	8559	9711.2	11579	6466.3	7443	7936.3	10406.2	7582.3	13926	8825.4
J3KMZ9	Low-density lipoprotein receptor (Fragment) OS=Homo sapiens OX=9606 GN=LDLR PE=1 SV=1	LDLR	0	41.428	15	11	14	9	1	945	104.6	5.27	39.49	11	0	1623.4	1312.7	1651.5	1555.2	981.8	1487.3	1069.8	1423.4	1588.8	1266.7	1977
J3KN67	Tropomyosin alpha-3 chain OS=Homo sapiens OX=9606 GN=TPM3 PE=1 SV=1	TPM3	0	18.863	13	4	7	1	1	285	33.2	4.77	24.65	4	0	198.3	168.4	192.2	191.3	175.2	218.5	175.5	240	198.5	230.8	226.2
J3KP74	Proteoglycan 4 (Fragment) OS=Homo sapiens OX=9606 GN=PRG4 PE=1 SV=8	PRG4	0	20.76	4	4	6	1	1	853	89.3	9.28	23.39	4	0	416.8	680.7	562.2	445.2	463.6	585.7	345.9	524.9	374.6	354	424.7
J3KPA1	Cysteine-rich secretory protein 3 OS=Homo sapiens OX=9606 GN=CRISP3 PE=1 SV=1	CRISP3	0	34.741	26	5	11	5	1	276	31	7.61	43.03	5	0	2907.5	4022.4	2595.4	3129.2	2327.9	4256.6	3846.6	4470.6	2934.5	2771.9	4595.7
J3KQG3	EPH receptor A10, isoform CRA_b OS=Homo sapiens OX=9606 GN=EPHA10 PE=1 SV=1	EPHA10	0	140.326	10	9	23	7	1	1014	110.3	7.01	120.74	9	0	3475	2480.1	3641.4	4231	2988.8	2803.8	2729.5	3278.8	3015.7	4250.6	3812.4
J3KR44	Ubiquitin thioesterase OS=Homo sapiens OX=9606 GN=OTUB1 PE=1 SV=2	OTUB1	0	8.312	9	2	3	2	1	272	31.4	5	10.3	2	0	583.6	539.6	663.6	673.9	619.3	603.1	649	610.9	653.5	664.2	536.2
J3KRI5	Cadherin-8 OS=Homo sapiens OX=9606 GN=CDH8 PE=1 SV=1	CDH8	0	43.108	13	9	17	8	1	744	82.7	4.86	51.89	9	0	5015.5	4003.7	4976.9	6697.7	3692.7	4158	3868.5	4696.8	4320.6	6850.2	4466
J3KRP0	Beta-Ala-His dipeptidase OS=Homo sapiens OX=9606 GN=CNDP1 PE=1 SV=2	CNDP1	0	514.624	74	30	985	1	1	464	51.9	5.4	3334.35	30	0	3113.8	3707.9	5115.2	4976.2	3475.4	2962.9	2763.6	4346.1	2377.7	5844.5	4571.1
J3KT77	Protein phosphatase 1 regulatory subunit 1B OS=Homo sapiens OX=9606 GN=PPP1R1B PE=1 SV=1	PPP1R1B	0	8.396	26	2	3	2	1	171	19.3	4.31	9.29	2	0
J3KTD2	Rotatin OS=Homo sapiens OX=9606 GN=RTTN PE=1 SV=1	RTTN	0.008	3.1	2	1	3	1	1	500	56.3	6.57	8.09	1	0	961	744.1	924.6	963	643.1	751	815.3	816.5	791	1050.2	1048.3
J3QQK6	Myelin basic protein OS=Homo sapiens OX=9606 GN=MBP PE=1 SV=1	MBP	0	8.681	11	3	7	3	1	253	27.7	9.36	14.67	3	0	112.6	117.6	125.3	127	79.7	116	106.6	129.3	134.5	141.1	152.6
J3QQU6	Secreted and transmembrane protein 1 OS=Homo sapiens OX=9606 GN=SECTM1 PE=1 SV=1	SECTM1	0.005	3.958	11	1	1	1	1	149	15.9	7.52	0	1	0	91	94.5	107.2	118.2	90.3	106.6	94.6	103.8	88	102.7	88.6
J3QQX6	Intercellular adhesion molecule 2 (Fragment) OS=Homo sapiens OX=9606 GN=ICAM2 PE=1 SV=1	ICAM2	0	48.017	33	7	21	7	1	214	23.7	6.51	55.95	7	0	10747.9	7579.6	10788.3	11060.1	8835.5	10426.9	7748	10609.3	8828.9	11432.7	12026.1
J3QRU4	Vesicle-associated membrane protein 2 OS=Homo sapiens OX=9606 GN=VAMP2 PE=4 SV=2	VAMP2	0	32.208	20	2	7	1	1	113	12.2	6.7	29.15	2	0	753.8	690.7	695.3	713.3	826.8	755.5	747.2	640	811.5	707.6	705
J3QTR3	Ubiquitin-40S ribosomal protein S27a (Fragment) OS=Homo sapiens OX=9606 GN=RPS27A PE=1 SV=1	RPS27A	0	112.899	68	11	293	11	1	106	12.2	10.14	901.28	11	0	67746.9	43805	79363.1	76210.6	46485	55677.3	45285.9	67642	57622.2	91839.4	129011
K7EL99	Tubulin-folding cofactor B (Fragment) OS=Homo sapiens OX=9606 GN=TBCB PE=1 SV=2	TBCB	0.005	3.968	6	1	1	1	1	133	14.6	6.52	3.35	1	0	121.3	133	131.6	152.9	131.8	121.6	137.1	113.3	140.5	127	139.1
K7ELK9	ATP-binding cassette sub-family A member 8 (Fragment) OS=Homo sapiens OX=9606 GN=ABCA8 PE=1 SV=1	ABCA8	0.003	5.006	9	1	2	1	1	115	13.4	8.92	6.38	1	0	459.4	507.2	473.4	583.6	498.3	476	446.1	493.5	483.1	653.2	473.2
K7ELL7	Glucosidase 2 subunit beta OS=Homo sapiens OX=9606 GN=PRKCSH PE=1 SV=1	PRKCSH	0	199.778	43	21	112	21	1	535	60.2	4.41	384.03	21	0	32943.6	30442.4	37093.3	39360	26157.8	27796.6	27102.8	35277.6	29848.1	41008.4	34425.5
K7ENM3	Carbohydrate sulfotransferase (Fragment) OS=Homo sapiens OX=9606 GN=CHST8 PE=1 SV=1	CHST8	0	10.942	8	1	3	1	1	178	19.8	11.63	11.85	1	0	657.4	1039.1	783.1	832.3	673.8	625.2	624.6	652.3	660.4	747.4	646
K7EPJ5	E3 ubiquitin-protein ligase MGRN1 (Fragment) OS=Homo sapiens OX=9606 GN=MGRN1 PE=1 SV=1	MGRN1	0	11.669	7	2	2	2	1	594	65	5.6	9.18	2	0	120.2	132.9	114.7	138.8	134.8	111.5	127.9	121.1	113.6	119.5	119.9
K7EQA1	Programmed cell death protein 5 OS=Homo sapiens OX=9606 GN=PDCD5 PE=1 SV=1	PDCD5	0.006	3.325	15	1	1	1	1	87	10	9	3.03	1	0	91.7	99.1	82.9	104.3	116.2	82.7	126.1	95	78.5	85.2	77.3
K7EQJ4	Amyloid-like protein 1 (Fragment) OS=Homo sapiens OX=9606 GN=APLP1 PE=1 SV=1	APLP1	0	134.083	50	14	216	1	1	294	32.8	4.93	692.45	14	0	659	719	625.7	2093.4	1904.4	825.3	1258.1	589.4	1331	590	953.7	Met-loss [N-Term]
K7EQL9	Retbindin (Fragment) OS=Homo sapiens OX=9606 GN=RTBDN PE=1 SV=8	RTBDN	0	33.65	38	4	8	4	1	190	20.8	6.89	36.66	4	0	508.9	472.7	521.1	660	602	480	814.5	437	504.5	602.3	465.2
K7ERZ3	Perilipin-3 (Fragment) OS=Homo sapiens OX=9606 GN=PLIN3 PE=1 SV=1	PLIN3	0	15.1	11	2	3	2	1	292	32	5.14	13.6	2	0	341.3	325.8	330.5	376	421.3	328.8	352.5	360.4	373	388.7	403.4
K7ES25	Xaa-Pro dipeptidase (Fragment) OS=Homo sapiens OX=9606 GN=PEPD PE=1 SV=3	PEPD	0	52.763	18	7	11	7	1	512	56.5	6.25	44.82	7	0	1686.6	1431.8	1472.4	1698.5	1964.8	1803.5	2166.7	1287.3	1998.9	1509.6	1936
K7ESA3	Synaptic vesicle membrane protein VAT-1 homolog (Fragment) OS=Homo sapiens OX=9606 GN=VAT1 PE=1 SV=1	VAT1	0.005	4.054	13	1	1	1	1	125	13.6	9.38	3.67	1	0
M0QY70	Synaptotagmin-3 (Fragment) OS=Homo sapiens OX=9606 GN=SYT3 PE=1 SV=1	SYT3	0.001	7.753	11	1	2	1	1	96	10.5	5.15	5.53	1	0	149.6	105.6	116.9	82.9	182.9	130.4	108.7	108.8	105.9	63.3	99.5
M0QYE9	Latent-transforming growth factor beta-binding protein 4 (Fragment) OS=Homo sapiens OX=9606 GN=LTBP4 PE=1 SV=1	LTBP4	0	53.671	16	4	11	1	1	303	32.6	4.31	55.87	4	0	197.5	168.5	250.4	189.3	205.8	201.1	216.6	199	233.3	276.3	177.9
M0QZL2	Multiple epidermal growth factor-like domains protein 8 (Fragment) OS=Homo sapiens OX=9606 GN=MEGF8 PE=1 SV=1	MEGF8	0	61.621	59	7	37	1	1	178	19.3	7.81	122.65	7	0	576.8	466.1	993.4	780.1	293.8	445.1	406.8	652.8	449	727.8	743.7
M0R0Q9	Complement C3 (Fragment) OS=Homo sapiens OX=9606 GN=C3 PE=1 SV=1	C3	0	150.59	84	7	315	1	1	101	11.1	4.77	1194.09	7	0
M0R0R2	40S ribosomal protein S5 OS=Homo sapiens OX=9606 GN=RPS5 PE=1 SV=1	RPS5	0.002	5.875	7	1	1	1	1	225	25.3	9.76	4	1	0
M0R0X1	Ras-related protein Rab-4B (Fragment) OS=Homo sapiens OX=9606 GN=RAB4B PE=1 SV=1	RAB4B	0	21.225	26	4	7	3	1	192	21.3	5.67	20.57	4	0	812.4	985.3	963	983.3	918	1060.5	859.6	871	827.5	897.4	1070.6
M0R0Z5	C3 and PZP-like alpha-2-macroglobulin domain-containing protein 8 (Fragment) OS=Homo sapiens OX=9606 GN=CPAMD8 PE=1 SV=1	CPAMD8	0	14.334	22	4	4	1	1	338	36.1	4.69	12.7	4	0
M0R1T5	Charged multivesicular body protein 2a (Fragment) OS=Homo sapiens OX=9606 GN=CHMP2A PE=1 SV=1	CHMP2A	0.002	5.191	8	1	1	1	1	227	24.9	5.27	3.31	1	0	110.8	111.1	125.2	135.5	138.4	146	158.7	110.2	129.5	130.5	116.6
M0R2A0	ER membrane protein complex subunit 10 OS=Homo sapiens OX=9606 GN=EMC10 PE=1 SV=1	EMC10	0.001	7.005	7	1	1	1	1	371	39	6.9	5.51	1	0	100.1	114.1	87.1	115.5	130.2	104.1	179.4	125.3	122.9	108.8	81.5
M0R2M1	Alpha-soluble NSF attachment protein (Fragment) OS=Homo sapiens OX=9606 GN=NAPA PE=1 SV=1	NAPA	0.006	3.222	4	1	1	1	1	268	29.8	5.39	3.36	1	0	118.4	128.3	115.6	125.2	146.8	157.3	141.4	105.3	114.3	99	120.2
M9MML6	Low affinity immunoglobulin gamma Fc region receptor III-B OS=Homo sapiens OX=9606 GN=FCGR3B PE=1 SV=1	FCGR3B	0	31.105	16	5	19	1	1	269	29.9	6.92	59.61	5	0	15.1	61.8	54.6	42.9	99.1	65.9	112.3	48.6	57.6	73.8	65.4
O00115	Deoxyribonuclease-2-alpha OS=Homo sapiens OX=9606 GN=DNASE2 PE=1 SV=2	DNASE2	0	38.215	20	7	19	7	1	360	39.6	8.05	66.23	7	0	5457.5	8198.9	9113.8	6812	5808.2	8159.1	7979.9	7609.7	4847.1	7829.8	6416.2
O00168	Phospholemman OS=Homo sapiens OX=9606 GN=FXYD1 PE=1 SV=2	FXYD1	0.001	7.798	13	1	2	1	1	92	10.4	9.14	8.7	1	0	275.5	284.2	352.6	350.9	212	333.3	277.2	506.5	432	445.3	344.7
O00180	Potassium channel subfamily K member 1 OS=Homo sapiens OX=9606 GN=KCNK1 PE=1 SV=1	KCNK1	0	8.61	6	1	1	1	1	336	38.1	6.37	4.25	1	0	64.5	96.5	71.1	86.5	78.7	73	90.3	68.8	63.6	63.2	73.8
O00187	Mannan-binding lectin serine protease 2 OS=Homo sapiens OX=9606 GN=MASP2 PE=1 SV=4	MASP2	0	21.036	4	3	5	3	1	686	75.7	5.63	21.56	3	0	942.2	1008.5	1209.4	990.2	1641.8	1136.5	1329.7	643.2	914.4	809.1	1239.4
O00241	Signal-regulatory protein beta-1 OS=Homo sapiens OX=9606 GN=SIRPB1 PE=1 SV=5	SIRPB1	0	34.523	13	6	54	2	1	398	43.2	6.52	178.69	6	0	373.8	397.1	435.5	502.4	384.7	382.5	389.9	325.9	686	706.1	570.7
O00244	Copper transport protein ATOX1 OS=Homo sapiens OX=9606 GN=ATOX1 PE=1 SV=1	ATOX1	0.001	6.674	40	2	2	2	1	68	7.4	7.24	5.41	2	0	618.8	511.9	706.1	667.3	540.3	578.6	495	573.3	598.1	754.1	681.8
O00264	Membrane-associated progesterone receptor component 1 OS=Homo sapiens OX=9606 GN=PGRMC1 PE=1 SV=3	PGRMC1	0	76.554	47	9	22	9	1	195	21.7	4.7	81.11	9	0	4355.6	4871	4832.5	5457.5	4228.7	4475.8	4098.8	4768.5	4171.9	5465.7	5501.3
O00292	Left-right determination factor 2 OS=Homo sapiens OX=9606 GN=LEFTY2 PE=1 SV=2	LEFTY2	0	24.215	22	7	8	7	1	366	40.9	8.56	23.85	7	0	1082.5	1111	1298.6	916.2	949.5	1208.3	967.2	923.5	1091.5	995.6	889.5
O00299	Chloride intracellular channel protein 1 OS=Homo sapiens OX=9606 GN=CLIC1 PE=1 SV=4	CLIC1	0	39.464	36	7	13	6	1	241	26.9	5.17	48.7	7	0	3218.3	2734.7	3537.9	2727.1	2413.4	2833.1	2307	3088.5	3768.5	3502.1	3126.7
O00300	Tumor necrosis factor receptor superfamily member 11B OS=Homo sapiens OX=9606 GN=TNFRSF11B PE=1 SV=3	TNFRSF11B	0	15.574	8	3	5	3	1	401	46	8.29	15.66	3	0	1871.6	2032.7	2367.9	2062.5	1191.4	2180.1	1282.9	1934.6	1729.1	1728.6	2327.5
O00339	Matrilin-2 OS=Homo sapiens OX=9606 GN=MATN2 PE=1 SV=4	MATN2	0	121.601	22	18	41	18	1	956	106.8	6.27	160.71	18	0	12117.7	10885.7	12752.1	12213.5	9735.7	14417.8	9743.7	12169.2	12691.8	11164.3	11945.4
O00391	Sulfhydryl oxidase 1 OS=Homo sapiens OX=9606 GN=QSOX1 PE=1 SV=3	QSOX1	0	241.642	39	29	111	29	1	747	82.5	8.92	384.57	29	0	22323	16591.3	19477.3	19863.4	17381.2	19455.9	17778.2	19718.1	18498.7	23515.5	17604.8
O00451	GDNF family receptor alpha-2 OS=Homo sapiens OX=9606 GN=GFRA2 PE=1 SV=2	GFRA2	0	147.711	35	16	72	16	1	464	51.5	7.66	257.66	16	0	25253.6	16546.1	26603.5	34470.9	19439.3	17817.8	22431.1	21111.5	20913	35867	31084.3
O00461	Golgi integral membrane protein 4 OS=Homo sapiens OX=9606 GN=GOLIM4 PE=1 SV=1	GOLIM4	0	114.315	30	13	41	13	1	696	81.8	4.77	159.37	13	0	7679.2	6356.7	7357.9	8798.4	5382.4	6593.3	6263	7636.1	7121.4	9482.6	7737.2
O00462	Beta-mannosidase OS=Homo sapiens OX=9606 GN=MANBA PE=1 SV=3	MANBA	0	258.854	34	27	93	27	1	879	100.8	5.52	346.56	27	0	19529	22533.9	25189.1	26630.7	19519	30992.3	19470.9	25919.9	22123.2	29116.9	23667.7
O00468	Agrin OS=Homo sapiens OX=9606 GN=AGRN PE=1 SV=6	AGRN	0	381.886	33	48	118	2	1	2068	217.2	6.39	448.48	48	46	32073.7	27887.2	33477.9	32471.6	24260.8	26966.6	27792.5	29594.9	28223.5	36221.2	30711.4
O00499	Myc box-dependent-interacting protein 1 OS=Homo sapiens OX=9606 GN=BIN1 PE=1 SV=1	BIN1	0	18.754	6	2	3	2	1	593	64.7	5.06	13.1	2	0	98.6	85.5	98.6	106.4	76.7	82.7	81.7	89	69.6	104.1	92.9
O00533	Neural cell adhesion molecule L1-like protein OS=Homo sapiens OX=9606 GN=CHL1 PE=1 SV=4	CHL1	0	679.565	47	41	547	4	1	1208	135	5.76	2113.02	41	42	194016	149738	233889	282376	169788	154198	188363	192512	160732	272964	181877
O00560	Syntenin-1 OS=Homo sapiens OX=9606 GN=SDCBP PE=1 SV=1	SDCBP	0	46.429	38	6	10	6	1	298	32.4	7.53	42.59	6	0	1172	1094	1367.8	1124.8	973.3	1356.5	826.3	1808.7	1320	1343	915.5	Met-loss+Acetyl [N-Term]
O00592	Podocalyxin OS=Homo sapiens OX=9606 GN=PODXL PE=1 SV=2	PODXL	0	8.391	5	3	3	3	1	558	58.6	5.49	8.96	3	0	967.1	792.5	1061.3	1142.7	770.9	854.1	763.5	968.1	932.6	1094.1	1031.6
O00754	Lysosomal alpha-mannosidase OS=Homo sapiens OX=9606 GN=MAN2B1 PE=1 SV=3	MAN2B1	0	121.868	24	18	35	18	1	1011	113.7	7.28	128.94	18	0	5587.5	8933.8	5926.3	6737.5	6058.5	6886.7	6329.7	7387.4	5363.4	7390.3	7275
O14498	Immunoglobulin superfamily containing leucine-rich repeat protein OS=Homo sapiens OX=9606 GN=ISLR PE=2 SV=1	ISLR	0	107.981	39	10	56	10	1	428	46	5.15	214.55	10	0	15384.4	15205.4	15446.2	15464	14862.5	15755	13932.3	14826.8	17735.2	18391	15905.3
O14514	Adhesion G protein-coupled receptor B1 OS=Homo sapiens OX=9606 GN=ADGRB1 PE=1 SV=2	ADGRB1	0	147.503	12	14	34	14	1	1584	173.4	7.88	156.44	14	0	7145.6	5754.8	9095.2	8835.3	6841.6	5819.2	6989.4	6563	5975.7	9681.3	7841.2
O14525	Astrotactin-1 OS=Homo sapiens OX=9606 GN=ASTN1 PE=2 SV=3	ASTN1	0	51.764	12	10	14	10	1	1302	144.8	5.24	48.91	10	0	1755.2	1640.7	2114.2	2107.5	1494.4	1665.3	1623.6	1933.4	1519.3	2231.3	1947
O14594	Neurocan core protein OS=Homo sapiens OX=9606 GN=NCAN PE=1 SV=3	NCAN	0	355.189	28	32	203	31	1	1321	143	5.38	853.95	32	1	55826.1	46930.8	88736.1	84725	50421.2	51631.9	57059.9	61291.4	52060.1	85476.8	69235.5
O14657	Torsin-1B OS=Homo sapiens OX=9606 GN=TOR1B PE=1 SV=2	TOR1B	0	25.478	12	3	4	3	1	336	38	8.54	16.11	3	0	214.4	194.3	216.6	228.4	235.9	217.5	228.4	211.6	239.6	231.1	236
O14672	Disintegrin and metalloproteinase domain-containing protein 10 OS=Homo sapiens OX=9606 GN=ADAM10 PE=1 SV=1	ADAM10	0	95.549	23	14	34	14	1	748	84.1	7.77	119.91	14	0	9414	9043.6	9491.3	9764.9	8020.9	9375.2	8620.8	9881.4	9897.8	10862.9	9682.9
O14745	Na(+)/H(+) exchange regulatory cofactor NHE-RF1 OS=Homo sapiens OX=9606 GN=SLC9A3R1 PE=1 SV=4	SLC9A3R1	0	14.431	10	3	3	3	1	358	38.8	5.77	10.21	3	0	241.9	235	282.2	306.2	202.3	209.7	213.7	277.8	235.1	345.8	260.4
O14773	Tripeptidyl-peptidase 1 OS=Homo sapiens OX=9606 GN=TPP1 PE=1 SV=2	TPP1	0	156.223	37	13	67	13	1	563	61.2	6.48	286.11	13	0	14967.6	19278.9	21119.7	18688.6	16424.5	30299.5	15629.5	23698.9	12552.4	21243.1	17700.2
O14791	Apolipoprotein L1 OS=Homo sapiens OX=9606 GN=APOL1 PE=1 SV=5	APOL1	0	106.54	31	13	48	13	1	398	43.9	5.81	169.54	13	0	22358.8	13818.6	17635.1	9898.6	17588.4	24833.8	13764.7	16644.8	22778	12999.2	36601.9
O14793	Growth/differentiation factor 8 OS=Homo sapiens OX=9606 GN=MSTN PE=1 SV=1	MSTN	0	77.617	32	10	27	9	1	375	42.7	6.76	111.53	10	1	6516.9	6860.2	7868.9	8044.7	5812.7	5393.9	5015	8084.8	6789.4	8148.9	6989.7
O14818	Proteasome subunit alpha type-7 OS=Homo sapiens OX=9606 GN=PSMA7 PE=1 SV=1	PSMA7	0	12.534	14	2	2	2	1	248	27.9	8.46	9.18	2	0	95.9	96.3	111.1	106.7	151.4	149	136.2	139.7	99	103.6	116.6
O14917	Protocadherin-17 OS=Homo sapiens OX=9606 GN=PCDH17 PE=2 SV=2	PCDH17	0	222.055	28	23	58	22	1	1159	126.2	5.19	252.28	23	1	15104.6	13321.5	18460.8	17596.6	11814	13051.2	14086.1	15069.6	12792.4	18717.6	15093.7
O14958	Calsequestrin-2 OS=Homo sapiens OX=9606 GN=CASQ2 PE=1 SV=2	CASQ2	0.008	3.025	3	1	1	1	1	399	46.4	4.37	3.11	1	0
O15031	Plexin-B2 OS=Homo sapiens OX=9606 GN=PLXNB2 PE=1 SV=3	PLXNB2	0	471.494	27	38	157	38	1	1838	205	6.24	691.74	38	0	39212.3	37576.9	42853.5	42208.8	36168.6	33558.2	35548.4	41834.8	40030.5	46059.4	43335.4
O15041	Semaphorin-3E OS=Homo sapiens OX=9606 GN=SEMA3E PE=1 SV=1	SEMA3E	0	29.28	10	6	9	5	1	775	89.2	7.47	30.54	6	0	1099.5	1164.5	1432.7	1114.1	1173.1	1417.6	1252.8	1197.3	1198.4	1171.5	1272.2
O15072	A disintegrin and metalloproteinase with thrombospondin motifs 3 OS=Homo sapiens OX=9606 GN=ADAMTS3 PE=1 SV=4	ADAMTS3	0	32.08	3	3	7	3	1	1205	135.5	7.15	24.46	3	0	1260.8	1178.4	1286.3	1482.2	1442.8	1157.3	1218.1	1350.9	1213.8	1806.1	1290.3
O15075	Serine/threonine-protein kinase DCLK1 OS=Homo sapiens OX=9606 GN=DCLK1 PE=1 SV=2	DCLK1	0.001	6.728	1	1	1	1	1	740	82.2	8.66	3.65	1	0
O15118	NPC intracellular cholesterol transporter 1 OS=Homo sapiens OX=9606 GN=NPC1 PE=1 SV=2	NPC1	0	11.006	1	1	3	1	1	1278	142.1	5.36	10.24	1	0	313.1	412.5	413.1	373.1	370.9	317.7	393.4	369.5	287.2	360.1	373.8
O15126	Secretory carrier-associated membrane protein 1 OS=Homo sapiens OX=9606 GN=SCAMP1 PE=1 SV=2	SCAMP1	0.006	3.411	3	1	2	1	1	338	37.9	7.42	4.45	1	0	83.5	63.9	70.5	81.6	55.8	68.8	56.8	64	67.4	93.4	106.9
O15204	ADAM DEC1 OS=Homo sapiens OX=9606 GN=ADAMDEC1 PE=1 SV=2	ADAMDEC1	0	15.511	7	3	3	3	1	470	52.7	7.34	12.68	3	0	748.8	676.5	847.7	884.3	600.9	752.6	656.7	682.4	826.5	863.6	906
O15230	Laminin subunit alpha-5 OS=Homo sapiens OX=9606 GN=LAMA5 PE=1 SV=8	LAMA5	0	241.737	14	40	64	39	1	3695	399.5	7.02	236.76	40	1	8808	8454.9	10160.6	8719.2	7664	8595.4	8358.7	8704.8	8529.6	9081.6	9131
O15232	Matrilin-3 OS=Homo sapiens OX=9606 GN=MATN3 PE=1 SV=2	MATN3	0	38.267	20	6	10	6	1	486	52.8	6.7	38.65	6	0	1445.9	1466.5	1529.6	1787.1	1397.9	1520.8	1584.2	1838.5	1806.5	1603.1	1502.5
O15240	Neurosecretory protein VGF OS=Homo sapiens OX=9606 GN=VGF PE=1 SV=2	VGF	0	486.789	57	34	392	34	1	615	67.2	4.78	1584.56	34	0	95906.4	59951.5	88977.5	139485	69570.7	73555.5	81838.6	74714.1	85886.9	90697.4	101968
O15335	Chondroadherin OS=Homo sapiens OX=9606 GN=CHAD PE=1 SV=2	CHAD	0	77.548	44	11	25	11	1	359	40.5	9.39	92.12	11	0	4484.5	4209.5	6136.6	5843.5	4479.4	5435.4	4107.1	5389.9	4772.5	5617.2	4887.8
O15354	Prosaposin receptor GPR37 OS=Homo sapiens OX=9606 GN=GPR37 PE=1 SV=2	GPR37	0	77.26	13	6	52	6	1	613	67.1	8.27	214.55	6	0	14705.8	10801.1	18658	18344.7	5205.4	12102.3	5980.5	14614.6	12501.1	15664.1	18169.7
O15400	Syntaxin-7 OS=Homo sapiens OX=9606 GN=STX7 PE=1 SV=4	STX7	0	26.881	22	4	6	4	1	261	29.8	5.55	25.85	4	0	1342.2	1026.6	1418.8	1477.2	1136.7	1095.8	1134.4	1171.5	1244.2	1635.7	1416.5
O15466	Alpha-2,8-sialyltransferase 8E OS=Homo sapiens OX=9606 GN=ST8SIA5 PE=1 SV=2	ST8SIA5	0	36.594	23	10	12	10	1	376	43.9	9.01	38.26	10	0	3752.6	3171.4	4076.7	4023.1	2650.8	2888.2	2921.6	3318	3267.2	4071.6	3369.2
O15540	Fatty acid-binding protein, brain OS=Homo sapiens OX=9606 GN=FABP7 PE=1 SV=3	FABP7	0	27.142	36	4	6	4	1	132	14.9	5.59	25.22	4	0	1809.6	1337.4	1622	2116	1194.8	1275.5	1135.6	1911.1	1571.9	2299.9	1626.7
O43155	Leucine-rich repeat transmembrane protein FLRT2 OS=Homo sapiens OX=9606 GN=FLRT2 PE=1 SV=1	FLRT2	0.001	6.845	2	2	4	2	1	660	74	7.8	12.63	2	0	951.8	886.5	832.8	991.2	997	863.2	988.7	807.8	806.5	1016.9	853
O43157	Plexin-B1 OS=Homo sapiens OX=9606 GN=PLXNB1 PE=1 SV=3	PLXNB1	0	64.181	10	13	22	13	1	2135	232.2	5.49	83.32	13	0	4165.1	4028.5	4872.1	4586.3	3827	3883.2	4095.8	4586.8	3996.7	5377.6	4271.9
O43173	Sia-alpha-2,3-Gal-beta-1,4-GlcNAc-R:alpha 2,8-sialyltransferase OS=Homo sapiens OX=9606 GN=ST8SIA3 PE=1 SV=3	ST8SIA3	0	52.529	23	8	22	8	1	380	43.9	9.52	68.26	8	0	4484.7	4027.7	4939.1	4808.1	4583.8	4037.3	4493.8	4141.3	4035.1	5652.6	3997
O43240	Kallikrein-10 OS=Homo sapiens OX=9606 GN=KLK10 PE=1 SV=3	KLK10	0.002	5.658	5	1	1	1	1	276	30.2	8.59	3.41	1	0	123.6	135.5	175.7	130.9	143.5	139.2	111.6	133.4	118	105.7	83
O43278	Kunitz-type protease inhibitor 1 OS=Homo sapiens OX=9606 GN=SPINT1 PE=1 SV=2	SPINT1	0	39.933	17	9	16	6	1	529	58.4	6.29	54.76	9	3	5532.7	5215.8	4838.1	5123.7	4559.8	4338.1	4411.8	5472.2	4934.8	6310.6	4894.7
O43291	Kunitz-type protease inhibitor 2 OS=Homo sapiens OX=9606 GN=SPINT2 PE=1 SV=2	SPINT2	0	44.109	15	3	18	3	1	252	28.2	8.29	68.6	3	0	3809.2	3003	3849.1	5131.7	2299.3	3165.7	2918	3700.2	3599.3	4573.3	4452.9
O43300	Leucine-rich repeat transmembrane neuronal protein 2 OS=Homo sapiens OX=9606 GN=LRRTM2 PE=1 SV=3	LRRTM2	0	69.923	23	11	24	11	1	516	59	8	75.05	11	0	6630.5	5695.3	7421.6	8480.1	6226.8	5992.5	6713.2	6525.9	6333.4	8685.4	6460.5
O43323	Desert hedgehog protein OS=Homo sapiens OX=9606 GN=DHH PE=1 SV=1	DHH	0.003	4.445	3	1	4	1	1	396	43.6	9.28	10.64	1	0	161.3	127.7	176.4	152.9	101.5	190.1	109.3	176.3	144.3	121.9	225.9
O43405	Cochlin OS=Homo sapiens OX=9606 GN=COCH PE=1 SV=1	COCH	0	41.618	16	8	20	8	1	550	59.4	7.96	77.31	8	0	6823	7508.8	5652.5	8352	5932.1	6158.4	5894.5	7090	6066.3	7453.7	7172.8
O43424	Glutamate receptor ionotropic, delta-2 OS=Homo sapiens OX=9606 GN=GRID2 PE=1 SV=2	GRID2	0	9.481	2	2	3	2	1	1007	113.3	6.07	13.45	2	0	347	374.4	378.3	392.9	402.5	381.9	402.3	432.6	404.1	439.5	408.6
O43432	Eukaryotic translation initiation factor 4 gamma 3 OS=Homo sapiens OX=9606 GN=EIF4G3 PE=1 SV=2	EIF4G3	0.005	3.605	1	1	6	1	1	1585	176.5	5.38	11.23	1	0	1268.2	1357	1297.8	1093.1	1388	1497	1421.8	1081.9	1587.9	1063	1599.5
O43493	Trans-Golgi network integral membrane protein 2 OS=Homo sapiens OX=9606 GN=TGOLN2 PE=1 SV=4	TGOLN2	0	129.3	32	12	100	12	1	437	45.9	5.63	366.86	12	0	22264.2	11820.8	23014.4	24168.8	11284.4	16505.9	10049.4	19984.1	14984.9	25248.8	41671.1
O43505	Beta-1,4-glucuronyltransferase 1 OS=Homo sapiens OX=9606 GN=B4GAT1 PE=1 SV=1	B4GAT1	0	325.907	53	20	412	20	1	415	47.1	7.2	1537.61	20	0	58962.2	50321.2	72652.7	75541	51635.2	52579.4	52002	55852.5	49637.6	68809.9	75111.8
O43508	Tumor necrosis factor ligand superfamily member 12 OS=Homo sapiens OX=9606 GN=TNFSF12 PE=1 SV=1	TNFSF12	0	9.937	14	3	3	2	1	249	27.2	9.41	9.62	3	0	633.2	579.8	706.9	681.9	690.3	577.2	679.9	629.3	605.1	718.3	535.7
O43529	Carbohydrate sulfotransferase 10 OS=Homo sapiens OX=9606 GN=CHST10 PE=1 SV=1	CHST10	0	74.998	39	13	30	13	1	356	42.2	8.03	90.91	13	0	9925.4	8363.3	9562.3	11189.7	8779.3	8144.5	8518.2	8550.9	9101.8	13203.6	9151.2
O43567	E3 ubiquitin-protein ligase RNF13 OS=Homo sapiens OX=9606 GN=RNF13 PE=1 SV=1	RNF13	0	60.593	17	7	15	7	1	381	42.8	4.98	70.82	7	0	4989.1	4357.9	5400.4	5660.2	2329.4	4053.6	2962.5	4786.3	4104.1	5532.9	5297.2
O43570	Carbonic anhydrase 12 OS=Homo sapiens OX=9606 GN=CA12 PE=1 SV=1	CA12	0.001	7.449	9	2	2	2	1	354	39.4	7.23	7.13	2	0	74.3	104.4	91.8	98.2	135.3	99.5	98.2	74.1	73.2	81.4	77.5
O43583	Density-regulated protein OS=Homo sapiens OX=9606 GN=DENR PE=1 SV=2	DENR	0.001	7.128	9	1	1	1	1	198	22.1	5.3	4.98	1	0
O43612	Orexin OS=Homo sapiens OX=9606 GN=HCRT PE=1 SV=1	HCRT	0	8.73	10	1	16	1	1	131	13.4	10.77	41.97	1	0	1298.7	1115.1	1272	1238.4	719.7	957.5	844.7	1328.2	995.1	1566.4	1262
O43707	Alpha-actinin-4 OS=Homo sapiens OX=9606 GN=ACTN4 PE=1 SV=2	ACTN4	0	11.733	4	3	3	1	1	911	104.8	5.44	9.32	3	0	149.7	148.3	139.3	116.2	152.5	161.2	140.6	140.4	162.1	142.6	137.4
O43736	Integral membrane protein 2A OS=Homo sapiens OX=9606 GN=ITM2A PE=1 SV=2	ITM2A	0.001	6.835	6	2	2	2	1	263	29.7	5.8	7.48	2	0	435.4	350.2	454.8	428.8	473.5	357	405.5	375.2	391.2	487.9	418.4
O43827	Angiopoietin-related protein 7 OS=Homo sapiens OX=9606 GN=ANGPTL7 PE=1 SV=1	ANGPTL7	0	50.92	21	5	15	5	1	346	40	7.85	60.47	5	0	3658.5	5687.4	4890.5	3501	3895.7	6585.9	6084.6	6037	3626	3183.7	5018.6
O43852	Calumenin OS=Homo sapiens OX=9606 GN=CALU PE=1 SV=2	CALU	0.003	5.041	3	1	1	1	1	315	37.1	4.64	4.57	1	0
O43854	EGF-like repeat and discoidin I-like domain-containing protein 3 OS=Homo sapiens OX=9606 GN=EDIL3 PE=1 SV=1	EDIL3	0	39.838	13	5	10	5	1	480	53.7	7.28	34.92	5	0	1958.7	2276.2	2155.7	2484.3	1766.5	2425	1922.3	1984	2021	1826.5	2106.5
O43866	CD5 antigen-like OS=Homo sapiens OX=9606 GN=CD5L PE=1 SV=1	CD5L	0	98.436	43	11	33	11	1	347	38.1	5.47	140.19	11	0	9738.4	5029.7	5402.2	5872	9788.5	7747.9	14144.5	5134.2	9785.7	6409.9	8162
O43909	Exostosin-like 3 OS=Homo sapiens OX=9606 GN=EXTL3 PE=1 SV=1	EXTL3	0	23.874	8	7	9	7	1	919	104.7	6.51	24.67	7	0	1139.8	1199.2	1372.8	1425.6	1195.1	1116.4	1354.8	1169.4	1329.9	1429.6	1483.5
O43916	Carbohydrate sulfotransferase 1 OS=Homo sapiens OX=9606 GN=CHST1 PE=1 SV=1	CHST1	0	30.463	13	5	9	5	1	411	46.7	8.97	34.8	5	0	3024.6	2420.8	3387.2	3694.7	2215.5	2571.1	2353.4	2701.2	2630.6	3939.3	3134.4
O60242	Adhesion G protein-coupled receptor B3 OS=Homo sapiens OX=9606 GN=ADGRB3 PE=1 SV=2	ADGRB3	0	62.272	6	8	28	8	1	1522	171.4	7.06	103.5	8	0	3964.3	4135	6102.4	4599	3795.7	3709.9	4769.6	4449.5	3579	4912	4276.5
O60243	Heparan-sulfate 6-O-sulfotransferase 1 OS=Homo sapiens OX=9606 GN=HS6ST1 PE=1 SV=5	HS6ST1	0	48.735	20	9	18	8	1	411	48.2	8.79	64.9	9	0	3605.5	3387	3690.3	3777.2	3268.6	3011	3611	3454.9	3559.4	4185.7	3723.6
O60245	Protocadherin-7 OS=Homo sapiens OX=9606 GN=PCDH7 PE=1 SV=2	PCDH7	0	143.38	18	14	43	14	1	1069	116	5.19	181.02	14	0	7848.9	6176.9	8415.8	10479.7	6773.9	6430.9	7068	7074.6	6572.9	9410.3	7556.6
O60279	Sushi domain-containing protein 5 OS=Homo sapiens OX=9606 GN=SUSD5 PE=1 SV=3	SUSD5	0	174.057	34	16	75	7	1	629	68	4.91	286.27	16	10	16490.1	12059.1	20048.1	15338.2	13039	12447.8	12526.6	14136.1	15210.1	17651.6	16448.5
O60330	Protocadherin gamma-A12 OS=Homo sapiens OX=9606 GN=PCDHGA12 PE=2 SV=1	PCDHGA12	0	10.148	2	2	2	1	1	932	100.9	5.05	7.88	2	0	97.6	106	87.7	108.6	108.3	84.9	113.5	98	87.5	98.2	85.4
O60449	Lymphocyte antigen 75 OS=Homo sapiens OX=9606 GN=LY75 PE=1 SV=3	LY75	0	48.582	6	8	12	8	1	1722	198.2	6.67	45.3	8	0	2687.7	2519.2	2467.4	2517.9	2182	2094.1	2385.8	2164.5	2270.1	2227.9	2241.1
O60462	Neuropilin-2 OS=Homo sapiens OX=9606 GN=NRP2 PE=1 SV=3	NRP2	0	144.485	28	21	55	21	1	931	104.8	5.17	209.67	21	0	16718.6	15334.1	18196.3	19996.4	14145.4	16370.1	15230.9	16716	16114.9	20922.8	19280
O60469	Down syndrome cell adhesion molecule OS=Homo sapiens OX=9606 GN=DSCAM PE=1 SV=2	DSCAM	0.001	6.933	1	2	2	1	1	2012	222.1	7.68	6.95	2	0	83.3	92.9	93.3	102.4	93.2	73.1	82.1	102.2	69.3	102.6	83.8
O60476	Mannosyl-oligosaccharide 1,2-alpha-mannosidase IB OS=Homo sapiens OX=9606 GN=MAN1A2 PE=1 SV=1	MAN1A2	0	71.024	19	10	31	9	1	641	73	7.61	104.9	10	0	3468.7	3328.1	3750.4	4250.9	3449.6	3425.3	3151	3328	3497.5	4175.8	3957.9
O60477	BMP/retinoic acid-inducible neural-specific protein 1 OS=Homo sapiens OX=9606 GN=BRINP1 PE=1 SV=2	BRINP1	0	18.33	8	3	3	3	1	761	88.7	8.91	15.19	3	0	84.9	98.4	101.7	106.8	119.2	87	119.1	86.4	94.5	111.6	83.6
O60486	Plexin-C1 OS=Homo sapiens OX=9606 GN=PLXNC1 PE=1 SV=1	PLXNC1	0	20.617	4	4	4	4	1	1568	175.6	7.61	15.95	4	0	113.2	143.2	133.2	165.9	190.4	119.2	231.3	189.6	169.8	167.2	217.3
O60507	Protein-tyrosine sulfotransferase 1 OS=Homo sapiens OX=9606 GN=TPST1 PE=1 SV=1	TPST1	0	12.162	8	2	3	2	1	370	42.2	9.09	11.52	2	0	265.6	222.9	260.5	301.2	254.1	204.2	228.6	239.5	265.6	311	235.5
O60512	Beta-1,4-galactosyltransferase 3 OS=Homo sapiens OX=9606 GN=B4GALT3 PE=1 SV=2	B4GALT3	0.008	3.041	2	1	2	1	1	393	43.9	9.25	4.52	1	0	324.3	311.3	386.6	348.5	333.6	331.2	310.2	340.5	340.1	429.4	286.5
O60565	Gremlin-1 OS=Homo sapiens OX=9606 GN=GREM1 PE=1 SV=1	GREM1	0.005	3.871	6	1	1	1	1	184	20.7	9.39	3.02	1	0	117.8	83	148.1	190.3	96	116.7	85.7	128.3	106.1	163.5	316.8
O60568	Multifunctional procollagen lysine hydroxylase and glycosyltransferase LH3 OS=Homo sapiens OX=9606 GN=PLOD3 PE=1 SV=1	PLOD3	0	112.101	26	16	38	16	1	738	84.7	6.05	143.25	16	0	7013.4	8144.4	8907	7636.9	6275	7352.7	7034.6	9110.2	7210.9	9248.8	7487.1
O60609	GDNF family receptor alpha-3 OS=Homo sapiens OX=9606 GN=GFRA3 PE=1 SV=2	GFRA3	0	64.409	27	7	14	7	1	400	44.5	7.74	62.4	7	0	2531.1	2950.3	2874.9	2382.3	2512.3	2421.9	2698.2	2902.3	2308	2710.1	2445.6
O60741	Potassium/sodium hyperpolarization-activated cyclic nucleotide-gated channel 1 OS=Homo sapiens OX=9606 GN=HCN1 PE=1 SV=3	HCN1	0.006	3.403	2	1	1	1	1	890	98.7	8.4	2.17	1	0
O60883	G-protein coupled receptor 37-like 1 OS=Homo sapiens OX=9606 GN=GPR37L1 PE=1 SV=2	GPR37L1	0	19.309	5	2	34	2	1	481	52.7	7.36	123.65	2	0	5839.1	3540.1	6555.9	8580.2	3477.7	4952.9	2905.4	6919	4538.6	6694.8	8982.5
O60888	Protein CutA OS=Homo sapiens OX=9606 GN=CUTA PE=1 SV=2	CUTA	0	139.832	49	7	112	2	1	179	19.1	5.5	403.92	7	9	22872.7	18377.5	25937.6	23741.9	20378	18806.3	19117.8	25733	18993.8	29064.5	10869.5
O60909	Beta-1,4-galactosyltransferase 2 OS=Homo sapiens OX=9606 GN=B4GALT2 PE=1 SV=1	B4GALT2	0	17.365	12	3	4	3	1	372	41.9	9.38	13.89	3	0	291.6	313.6	304.8	338.3	371.6	295.5	336.4	257.2	331.6	341.8	252.2
O60938	Keratocan OS=Homo sapiens OX=9606 GN=KERA PE=1 SV=1	KERA	0.009	2.731	6	1	1	1	1	352	40.5	7.47	0	1	0
O60939	Sodium channel subunit beta-2 OS=Homo sapiens OX=9606 GN=SCN2B PE=1 SV=1	SCN2B	0	14.213	19	4	6	4	1	215	24.3	6.39	21.02	4	0	1565.7	1199.7	1801.2	1885.6	1382	1274.6	1438.1	1472.5	1307.2	1889.2	1372.8
O75051	Plexin-A2 OS=Homo sapiens OX=9606 GN=PLXNA2 PE=1 SV=4	PLXNA2	0	18.799	3	4	5	3	1	1894	211	6.48	16.01	4	0	326.6	310.1	334.8	345.9	320.5	296	337.3	318.2	283.5	350.4	320.9
O75063	Glycosaminoglycan xylosylkinase OS=Homo sapiens OX=9606 GN=FAM20B PE=1 SV=1	FAM20B	0	59.38	32	10	23	10	1	409	46.4	6.87	90.24	10	0	3422.6	3443.3	3748.1	3767.3	3122.1	3402.6	3114.7	3495.3	3178	4009.5	3572.2
O75071	EF-hand calcium-binding domain-containing protein 14 OS=Homo sapiens OX=9606 GN=EFCAB14 PE=1 SV=1	EFCAB14	0	53.795	15	6	20	6	1	495	55	6.32	96.09	6	0	3201.5	3019	3237.7	3322.1	3159	2752.6	2414.5	2868.7	2682.2	4147	5257.4
O75078	Disintegrin and metalloproteinase domain-containing protein 11 OS=Homo sapiens OX=9606 GN=ADAM11 PE=2 SV=3	ADAM11	0	152.404	33	15	43	15	1	769	83.4	7.2	186.68	15	0	7085.9	7020.3	8904.9	8860.3	6657	6817.9	5638.1	8438.7	6949.5	8223.3	7901.2
O75083	WD repeat-containing protein 1 OS=Homo sapiens OX=9606 GN=WDR1 PE=1 SV=4	WDR1	0	37.733	17	6	9	6	1	606	66.2	6.65	36.03	6	0	1931.7	1527.8	2170.7	1741.7	1541.3	1537.4	1515.5	1443.1	2340.5	1733	1925.6
O75084	Frizzled-7 OS=Homo sapiens OX=9606 GN=FZD7 PE=1 SV=2	FZD7	0.001	6.77	3	2	2	1	1	574	63.6	7.81	6.21	2	0
O75093	Slit homolog 1 protein OS=Homo sapiens OX=9606 GN=SLIT1 PE=2 SV=4	SLIT1	0	11.649	3	3	30	3	1	1534	167.8	6.57	65.78	3	0	21902.1	16208.7	19602.2	25464	16054.2	16657.2	16885.4	18084.9	18939.2	28571.4	26187.6
O75096	Low-density lipoprotein receptor-related protein 4 OS=Homo sapiens OX=9606 GN=LRP4 PE=1 SV=4	LRP4	0	21.888	5	6	6	6	1	1905	211.9	5.27	15.51	6	0	675.7	716.4	676.7	711.7	628.8	736.4	717.4	638.9	787.6	877.9	698
O75129	Astrotactin-2 OS=Homo sapiens OX=9606 GN=ASTN2 PE=1 SV=2	ASTN2	0.003	4.872	1	1	1	1	1	1339	148.1	5.97	3.69	1	0	52.4	65.5	48.1	55.3	76.2	69.9	68.3	48.8	54.7	47.4	71.5
O75144	ICOS ligand OS=Homo sapiens OX=9606 GN=ICOSLG PE=1 SV=2	ICOSLG	0	83.355	24	7	32	6	1	302	33.3	5.31	123.12	7	0	8236.9	6600	7096	6550	9250.2	7596	7145.6	7788.9	5663.8	9268.5	7850.2
O75223	Gamma-glutamylcyclotransferase OS=Homo sapiens OX=9606 GN=GGCT PE=1 SV=1	GGCT	0	43.309	45	7	14	7	1	188	21	5.14	52.42	7	0	5921.9	4521.8	6655.4	6502.5	4590.9	5245.7	5031.9	5426.5	5087.8	6262.1	4922.9
O75326	Semaphorin-7A OS=Homo sapiens OX=9606 GN=SEMA7A PE=1 SV=1	SEMA7A	0	460.439	48	29	298	29	1	666	74.8	7.64	1124.2	29	0	82600.3	78136.8	132497	96754.7	61223.3	68651.1	84438	96929.7	60859.3	110960	103432
O75339	Cartilage intermediate layer protein 1 OS=Homo sapiens OX=9606 GN=CILP PE=1 SV=4	CILP	0	14.087	4	3	3	3	1	1184	132.5	8.41	8.74	3	0	259.7	257.2	259.2	282.9	292.9	424	270.1	269.6	256.5	276.3	228.8
O75347	Tubulin-specific chaperone A OS=Homo sapiens OX=9606 GN=TBCA PE=1 SV=3	TBCA	0	24.069	33	5	8	5	1	108	12.8	5.29	28.77	5	0	4483.9	3600.4	5066.4	4588.6	2994.4	4057	3312.8	4308.5	4209.9	5230.7	4355.3
O75368	SH3 domain-binding glutamic acid-rich-like protein OS=Homo sapiens OX=9606 GN=SH3BGRL PE=1 SV=1	SH3BGRL	0	70.485	79	7	16	7	1	114	12.8	5.25	66.19	7	0	4461.1	3648.9	4913.3	4686.2	3833.9	3782.2	3596.6	3885.6	4359.9	5310.7	4251.4
O75394	39S ribosomal protein L33, mitochondrial OS=Homo sapiens OX=9606 GN=MRPL33 PE=1 SV=1	MRPL33	0.003	4.6	15	1	1	1	1	65	7.6	10.8	4.47	1	0	224.1	280.4	285.3	338.4	508.9	250	457.4	269.6	293.7	281.6	247.3	Met-loss [N-Term]
O75462	Cytokine receptor-like factor 1 OS=Homo sapiens OX=9606 GN=CRLF1 PE=1 SV=1	CRLF1	0.002	6.055	4	2	2	2	1	422	46.3	9.11	5.48	2	0	379.6	393.7	439.2	404.5	370	322.7	381.1	395.5	375.8	433.9	374.2
O75487	Glypican-4 OS=Homo sapiens OX=9606 GN=GPC4 PE=1 SV=4	GPC4	0	72.794	21	10	16	9	1	556	62.4	6.68	69.35	10	1	2765.7	3761.1	3528	3204.1	2702.5	2901.2	3056.8	3145.5	2767.4	3547.4	3075.6
O75493	Carbonic anhydrase-related protein 11 OS=Homo sapiens OX=9606 GN=CA11 PE=1 SV=2	CA11	0	34.922	21	7	17	7	1	328	36.2	9.74	50.8	7	0	2592.5	2751.5	4261.6	3457.6	2558.5	3144.4	2967.4	3038.6	2418	3541.3	3056.4
O75503	Ceroid-lipofuscinosis neuronal protein 5 OS=Homo sapiens OX=9606 GN=CLN5 PE=1 SV=2	CLN5	0	66.943	31	10	28	10	1	358	41.5	7.4	106.63	10	0	8044.7	11311.4	9405.1	9013.5	8693.8	10598.5	8723.3	9679	5707.4	11718.3	8690.5
O75509	Tumor necrosis factor receptor superfamily member 21 OS=Homo sapiens OX=9606 GN=TNFRSF21 PE=1 SV=1	TNFRSF21	0	89.699	17	9	47	9	1	655	71.8	7.83	154.27	9	0	17229.6	12323.5	19544.4	22032.4	12676.4	14254.1	12731.2	16321.8	15065	22290.1	20253.1
O75594	Peptidoglycan recognition protein 1 OS=Homo sapiens OX=9606 GN=PGLYRP1 PE=1 SV=1	PGLYRP1	0.006	3.266	8	1	1	1	1	196	21.7	8.59	3.12	1	0
O75636	Ficolin-3 OS=Homo sapiens OX=9606 GN=FCN3 PE=1 SV=2	FCN3	0	13.505	15	3	3	3	1	299	32.9	6.67	11.18	3	0	216.7	187.1	254.8	183	261	228.6	188	167.9	244	167.7	193.6
O75711	Scrapie-responsive protein 1 OS=Homo sapiens OX=9606 GN=SCRG1 PE=1 SV=1	SCRG1	0	81.574	65	4	106	4	1	98	11.1	6.71	415.2	4	0	22308	17191.7	20058.2	18181.8	19242.3	10157.2	13918.3	17582.9	21144.7	31844.5	17338.6
O75752	UDP-GalNAc:beta-1,3-N-acetylgalactosaminyltransferase 1 OS=Homo sapiens OX=9606 GN=B3GALNT1 PE=1 SV=1	B3GALNT1	0	48.967	25	7	21	7	1	331	39.5	7.8	75.59	7	0	6694.6	7064	7052.9	9085.3	6995.9	6256	6741.8	7738.7	7203.2	9691.4	7332.4
O75781	Paralemmin-1 OS=Homo sapiens OX=9606 GN=PALM PE=1 SV=2	PALM	0	19.179	13	5	5	5	1	387	42.1	5	17.44	5	0	1478.3	974.6	1798.1	1821.7	1289.4	1276.4	1198.2	1315.8	1264.6	1725.2	1736.3
O75874	Isocitrate dehydrogenase [NADP] cytoplasmic OS=Homo sapiens OX=9606 GN=IDH1 PE=1 SV=2	IDH1	0	42.047	19	7	10	7	1	414	46.6	7.01	37.78	7	0	2097.1	1911.8	2431	2094.5	1996.8	1873.3	1839	1999.9	2035.5	2203.7	1929.6
O75882	Attractin OS=Homo sapiens OX=9606 GN=ATRN PE=1 SV=2	ATRN	0	358.683	25	31	134	31	1	1429	158.4	7.31	521.38	31	0	45271.7	41212.7	54660.5	42029.9	39018.6	43116.5	42141.9	46591.9	43811.3	49658.3	50237.6
O75884	Serine hydrolase RBBP9 OS=Homo sapiens OX=9606 GN=RBBP9 PE=1 SV=2	RBBP9	0	10.291	17	2	3	2	1	186	21	6.2	11.81	2	0	508.5	460.7	532.5	537.2	388.2	420	403.1	472.3	1304.5	543.4	538.3
O75973	C1q-related factor OS=Homo sapiens OX=9606 GN=C1QL1 PE=1 SV=1	C1QL1	0	41.356	27	4	8	3	1	258	26.4	5.57	37.28	4	0	364.1	382.6	389	472.6	406.9	342.2	399.1	379.2	393.9	407.2	472.3
O75976	Carboxypeptidase D OS=Homo sapiens OX=9606 GN=CPD PE=1 SV=2	CPD	0	92.72	11	11	24	11	1	1380	152.8	6.05	90.3	11	0	4780.7	3966.5	5843.3	5082	3490.8	3748.6	3953.7	4626	3872.2	5752.7	5211.6
O76061	Stanniocalcin-2 OS=Homo sapiens OX=9606 GN=STC2 PE=1 SV=1	STC2	0	61.382	36	7	23	7	1	302	33.2	7.3	76.28	7	0	5807.2	5326.6	5595.4	6084.9	4374.3	5749.2	4614.1	5867.9	5835.9	7135.1	6030.9
O76070	Gamma-synuclein OS=Homo sapiens OX=9606 GN=SNCG PE=1 SV=2	SNCG	0	74.12	70	8	17	8	1	127	13.3	4.86	75.59	8	0	4044.5	3445.1	4429	4184.2	3135.4	3208.7	3256.5	3442.6	4132.3	5414.2	5310.8
O76076	WNT1-inducible-signaling pathway protein 2 OS=Homo sapiens OX=9606 GN=WISP2 PE=1 SV=1	WISP2	0	25.473	28	4	6	4	1	250	26.8	7.88	23.58	4	0	886.5	907.5	1372	825.8	635.3	1833.5	700.7	1033.4	1674.8	1175.7	1380.9
O94760	N(G),N(G)-dimethylarginine dimethylaminohydrolase 1 OS=Homo sapiens OX=9606 GN=DDAH1 PE=1 SV=3	DDAH1	0	152.469	59	14	43	13	1	285	31.1	5.81	187.97	14	1	10114.9	8561.4	12972.8	12090.8	9458.9	9281	8489.5	10909.6	8533.9	13091.7	11956.4
O94769	Extracellular matrix protein 2 OS=Homo sapiens OX=9606 GN=ECM2 PE=2 SV=1	ECM2	0	282.543	49	27	140	27	1	699	79.7	5.41	508.77	27	0	27777.1	28015.2	27471	28799.6	23446.7	28536.9	21050.5	30876.4	26344.9	30910	29805.9
O94772	Lymphocyte antigen 6H OS=Homo sapiens OX=9606 GN=LY6H PE=1 SV=1	LY6H	0	68.61	41	6	82	6	1	140	14.7	7.25	289.89	6	0	30210.8	19593	34662.9	40368.9	21306.5	18379.9	20753.9	25503.3	19855.8	45688.1	45122.2
O94779	Contactin-5 OS=Homo sapiens OX=9606 GN=CNTN5 PE=1 SV=2	CNTN5	0	80.06	17	13	23	12	1	1100	120.6	6.34	82.78	13	0	1477.6	1482.8	1800.7	1938.2	1651	1460.1	1636.3	1547.3	1550.3	1851.1	1525.7
O94813	Slit homolog 2 protein OS=Homo sapiens OX=9606 GN=SLIT2 PE=1 SV=1	SLIT2	0	17.183	2	2	6	2	1	1529	169.8	7.06	24.94	2	0	219.4	151.2	243.2	240.4	163.1	188.8	152.8	157.7	190.3	228.1	285.6
O94856	Neurofascin OS=Homo sapiens OX=9606 GN=NFASC PE=1 SV=4	NFASC	0	427.227	39	45	203	1	1	1347	149.9	6.65	804.77	45	50	77950.6	71439.8	90435.2	97218.7	62576.7	64385	73769.3	80766.2	59479.7	108320	71676.3
O94898	Leucine-rich repeats and immunoglobulin-like domains protein 2 OS=Homo sapiens OX=9606 GN=LRIG2 PE=2 SV=3	LRIG2	0	58.997	9	8	13	7	1	1065	118.9	5.55	49.67	8	0	1542	1446.5	1642.5	1704	1536.7	1296.8	1551.7	1524.8	1148.6	1726.4	1331.3
O94910	Adhesion G protein-coupled receptor L1 OS=Homo sapiens OX=9606 GN=ADGRL1 PE=1 SV=1	ADGRL1	0	259.929	20	21	77	21	1	1474	162.6	6.6	345.89	21	0	15545.9	15057.6	18906.9	18696.8	16049.9	14352.1	15455.5	16212.9	14493.7	20146.2	15665.1
O94919	Endonuclease domain-containing 1 protein OS=Homo sapiens OX=9606 GN=ENDOD1 PE=1 SV=2	ENDOD1	0	212.563	43	14	102	14	1	500	55	5.71	445.61	14	0	19057.6	17464.3	21067.8	22680.4	20333.7	18445.7	19233.5	19161.7	17542.1	22954.6	20444
O94923	D-glucuronyl C5-epimerase OS=Homo sapiens OX=9606 GN=GLCE PE=1 SV=3	GLCE	0.009	2.937	2	1	1	1	1	617	70.1	8.97	3.73	1	0	65	69.6	62.4	70.4	72.7	61.3	66.4	58.5	68.1	47.7	60.2
O94933	SLIT and NTRK-like protein 3 OS=Homo sapiens OX=9606 GN=SLITRK3 PE=2 SV=2	SLITRK3	0	49.731	12	10	22	10	1	977	108.9	7.37	59.94	10	0	4219.4	4500.5	5276	4723.7	4510.1	4400.8	5125.4	4336.1	4094.8	5107.2	4969.8
O94985	Calsyntenin-1 OS=Homo sapiens OX=9606 GN=CLSTN1 PE=1 SV=1	CLSTN1	0	495.925	45	45	429	25	1	981	109.7	4.91	1686.13	45	20	165651	123598	203892	199730	129971	139405	146219	166201	152565	210396	176454
O94991	SLIT and NTRK-like protein 5 OS=Homo sapiens OX=9606 GN=SLITRK5 PE=2 SV=2	SLITRK5	0	86.032	13	10	27	8	1	958	107.4	6.95	100.39	10	1	6197.1	5913.8	7453.4	8461.9	6945.2	5539.4	7349.7	6270.9	5703.8	8218.1	7039.6
O95025	Semaphorin-3D OS=Homo sapiens OX=9606 GN=SEMA3D PE=2 SV=2	SEMA3D	0	19.224	7	5	6	5	1	777	89.6	7.8	19.7	5	0	266.8	278.4	357.2	334.6	257.9	274	266.4	304.7	239.6	293.6	347.7
O95156	Neurexophilin-2 OS=Homo sapiens OX=9606 GN=NXPH2 PE=2 SV=2	NXPH2	0	13.257	11	3	4	1	1	264	29.9	8.75	13.64	3	0	212	217.1	308.9	285.3	204.9	210.1	250.3	236.2	230.1	309.8	227.2
O95157	Neurexophilin-3 OS=Homo sapiens OX=9606 GN=NXPH3 PE=1 SV=3	NXPH3	0	17.131	13	3	5	3	1	252	28.1	8.51	16.75	3	0	815	885	1045.5	932.3	924.9	796	914.6	932.5	831.2	1149.7	1005.4
O95158	Neurexophilin-4 OS=Homo sapiens OX=9606 GN=NXPH4 PE=2 SV=3	NXPH4	0	14.214	6	2	21	2	1	308	33	9.86	62.8	2	0	3905.1	2039.8	3479.7	3952.6	1920.3	2607.2	1420.3	3544.6	3484.1	3967.8	8934.9
O95159	Zinc finger protein-like 1 OS=Homo sapiens OX=9606 GN=ZFPL1 PE=1 SV=2	ZFPL1	0.005	3.724	6	1	1	1	1	310	34.1	8.07	3.13	1	0	195.6	170.5	129.1	113	196.9	288.7	178.4	179.2	145.9	122.1	110.8
O95164	Ubiquitin-like protein 3 OS=Homo sapiens OX=9606 GN=UBL3 PE=1 SV=1	UBL3	0	12.778	23	2	9	2	1	117	13.1	6.77	26.38	2	0	434.1	393.5	415	474.1	394.6	430.4	407.3	393.5	406.8	435.5	502.6
O95185	Netrin receptor UNC5C OS=Homo sapiens OX=9606 GN=UNC5C PE=1 SV=2	UNC5C	0	60.002	12	10	22	10	1	931	103.1	6.1	79.88	10	0	6491.7	5234.2	7262.2	8227.4	4587	5474.2	5059	6065	5730	8090	6642.3
O95196	Chondroitin sulfate proteoglycan 5 OS=Homo sapiens OX=9606 GN=CSPG5 PE=1 SV=3	CSPG5	0	18.791	6	2	9	2	1	566	60	4.5	35.39	2	0	6521.7	5884.1	7485.5	9803	5926.5	4978.9	6042.8	7160.2	5643.5	11061.7	5966.8
O95202	Mitochondrial proton/calcium exchanger protein OS=Homo sapiens OX=9606 GN=LETM1 PE=1 SV=1	LETM1	0.006	3.232	2	1	4	1	1	739	83.3	6.7	9.89	1	0	521.5	677.6	461.2	639	862.7	637.1	1230.4	694.6	1120	515.5	582.4
O95206	Protocadherin-8 OS=Homo sapiens OX=9606 GN=PCDH8 PE=2 SV=2	PCDH8	0	110.754	15	12	33	12	1	1070	112.9	5.54	123.59	12	0	4871.2	3831.2	5463.9	5653.9	4253.4	4448	4446.3	4707.6	4366.6	6864.7	5513.7
O95302	Peptidyl-prolyl cis-trans isomerase FKBP9 OS=Homo sapiens OX=9606 GN=FKBP9 PE=1 SV=2	FKBP9	0.006	3.365	4	2	2	2	1	570	63	5.08	4.43	2	0	246	231.6	230.7	216.8	256.1	260.8	227.1	232	208.5	201.9	233.8
O95336	6-phosphogluconolactonase OS=Homo sapiens OX=9606 GN=PGLS PE=1 SV=2	PGLS	0	49.72	52	9	15	9	1	258	27.5	6.05	55.23	9	0	4186.3	3658.2	4468.3	4485.4	3980.5	3591	3774.1	4251.2	3997.2	4864.2	4194.9
O95390	Growth/differentiation factor 11 OS=Homo sapiens OX=9606 GN=GDF11 PE=1 SV=1	GDF11	0	50.001	21	8	15	7	1	407	45.1	7.93	56.22	8	0	4090.6	3923.4	4586.8	4792.1	3606.3	3679.5	3369.2	4070.4	4049.1	5448.8	5458.3
O95407	Tumor necrosis factor receptor superfamily member 6B OS=Homo sapiens OX=9606 GN=TNFRSF6B PE=1 SV=1	TNFRSF6B	0	13.429	12	3	3	3	1	300	32.7	8.24	9.81	3	0	53.8	53.1	53.2	60.8	64.5	54.7	64.5	42.4	65.6	68.7	52
O95428	Papilin OS=Homo sapiens OX=9606 GN=PAPLN PE=2 SV=4	PAPLN	0	225.699	29	28	90	28	1	1278	137.6	6.89	310.88	28	0	11591.6	14576.2	12499.7	16420.8	13624.5	15311.4	13208.1	14475.2	15708.1	17100.4	20869.8
O95445	Apolipoprotein M OS=Homo sapiens OX=9606 GN=APOM PE=1 SV=2	APOM	0	55.903	36	4	27	4	1	188	21.2	6.01	97.58	4	0	6417.3	5561.6	5168.2	5291.1	6277.8	6932.3	8819.6	4989.5	5443.1	3960.6	6298.3
O95467	Neuroendocrine secretory protein 55 OS=Homo sapiens OX=9606 GN=GNAS PE=2 SV=1	GNAS	0.001	6.926	11	2	4	2	1	245	28	5.49	3.44	2	0	2195.9	1366.9	1969.7	1989.9	1196.6	1478.5	991.2	1810.4	1731.4	2858.3	2508.7
O95479	GDH/6PGL endoplasmic bifunctional protein OS=Homo sapiens OX=9606 GN=H6PD PE=1 SV=2	H6PD	0.003	4.382	2	2	2	2	1	791	88.8	7.3	4.4	2	0	548.6	501.9	489.3	560.7	529.8	568.5	499.8	501.1	463.2	508.3	503.4
O95490	Adhesion G protein-coupled receptor L2 OS=Homo sapiens OX=9606 GN=ADGRL2 PE=1 SV=2	ADGRL2	0	62.777	9	9	12	9	1	1459	163.2	6.43	50.48	9	0	1307.4	1271.4	1433	1491.3	1296.2	1293.2	1276.3	1293	1221.5	1474.8	1406.1
O95497	Pantetheinase OS=Homo sapiens OX=9606 GN=VNN1 PE=1 SV=2	VNN1	0	35.733	14	5	18	5	1	513	57	5.55	65.25	5	0	958	861.1	1278.3	568.9	764.7	534.4	628.4	680.1	1030.5	718.4	1005.1
O95633	Follistatin-related protein 3 OS=Homo sapiens OX=9606 GN=FSTL3 PE=1 SV=1	FSTL3	0	46.248	29	6	14	6	1	263	27.6	6.77	54.79	6	0	2958.7	2800.6	3762.4	3806.3	3486.4	3134.9	2728.1	3108.5	3946.5	3076.2	10871.1
O95711	Lymphocyte antigen 86 OS=Homo sapiens OX=9606 GN=LY86 PE=1 SV=1	LY86	0	27.126	47	4	8	4	1	162	17.9	6.07	31.31	4	0	1125.6	977.2	1177.5	1276.6	1029.3	999.6	932.8	1021.6	967.5	1118.6	1426.9
O95754	Semaphorin-4F OS=Homo sapiens OX=9606 GN=SEMA4F PE=2 SV=2	SEMA4F	0.001	6.985	4	2	2	2	1	770	83.5	6.95	6.26	2	0
O95782	AP-2 complex subunit alpha-1 OS=Homo sapiens OX=9606 GN=AP2A1 PE=1 SV=3	AP2A1	0.003	4.166	2	2	3	2	1	977	107.5	7.03	7	2	0	329.4	317.5	379.2	437	330.6	327.2	352.5	346.4	332.9	448	356.2
O95793	Double-stranded RNA-binding protein Staufen homolog 1 OS=Homo sapiens OX=9606 GN=STAU1 PE=1 SV=2	STAU1	0.002	6.308	2	1	1	1	1	577	63.1	9.44	3.82	1	0
O95831	Apoptosis-inducing factor 1, mitochondrial OS=Homo sapiens OX=9606 GN=AIFM1 PE=1 SV=1	AIFM1	0.002	5.376	2	1	1	1	1	613	66.9	8.95	2.95	1	0
O95841	Angiopoietin-related protein 1 OS=Homo sapiens OX=9606 GN=ANGPTL1 PE=2 SV=1	ANGPTL1	0	39.746	11	5	9	4	1	491	56.7	8.21	40.71	5	0	2076.1	2087.6	2281.5	2050.3	1896.8	2177.9	1998.2	2243.8	2014.7	2543.8	2129.2
O95861	3'(2'),5'-bisphosphate nucleotidase 1 OS=Homo sapiens OX=9606 GN=BPNT1 PE=1 SV=1	BPNT1	0.002	6.278	8	2	3	2	1	308	33.4	5.69	8.83	2	0	179.5	170.4	178.5	168.5	187.9	171.7	176.6	164.9	165.6	166.2	172.7
O95865	N(G),N(G)-dimethylarginine dimethylaminohydrolase 2 OS=Homo sapiens OX=9606 GN=DDAH2 PE=1 SV=1	DDAH2	0	22.595	16	3	7	2	1	285	29.6	6.01	30.01	3	0	302.2	348	317.4	357	340.2	282	312.6	296.8	342.8	370.4	339.6
O95897	Noelin-2 OS=Homo sapiens OX=9606 GN=OLFM2 PE=1 SV=2	OLFM2	0	32.463	21	10	14	10	1	454	51.4	7.94	46.85	10	0	3924.5	3971.6	5060.5	4688.4	3573.2	3990	3410	5053.1	3746.4	4358.9	4459.1
O95965	Integrin beta-like protein 1 OS=Homo sapiens OX=9606 GN=ITGBL1 PE=2 SV=1	ITGBL1	0	103.683	32	10	34	10	1	494	53.9	5.64	132.94	10	0	5061.7	4362.8	8124.4	7109.1	5096.7	6059.7	4252.6	5314.9	8122	5849.6	8082.1
O95967	EGF-containing fibulin-like extracellular matrix protein 2 OS=Homo sapiens OX=9606 GN=EFEMP2 PE=1 SV=3	EFEMP2	0	137.865	32	11	58	11	1	443	49.4	4.94	225.08	11	0	13583	13836.3	14492.4	15165.4	12548.2	13149.6	12029.5	13845.1	14098.9	16285.3	13980.4
O95980	Reversion-inducing cysteine-rich protein with Kazal motifs OS=Homo sapiens OX=9606 GN=RECK PE=1 SV=1	RECK	0	71.99	19	13	20	13	1	971	106.4	6.74	75.26	13	0	3502.6	3545.8	4185.1	4101.1	3737.3	4072.2	3780.1	4188.4	4394.1	4258.6	4170.4
O95998	Interleukin-18-binding protein OS=Homo sapiens OX=9606 GN=IL18BP PE=1 SV=2	IL18BP	0	8.051	9	2	5	2	1	194	21.1	7.39	14.79	2	0	1816.1	1413.2	2151.6	2144.9	991.2	1564	1093.1	1766.3	1199.3	1910.1	3616.3
P00338	L-lactate dehydrogenase A chain OS=Homo sapiens OX=9606 GN=LDHA PE=1 SV=2	LDHA	0	98.693	38	12	50	11	1	332	36.7	8.27	188.25	12	0	23908.8	19423	29440.6	24047.2	20124.1	18685.8	19156.4	20708.9	21544.9	23917.9	19403.2
P00352	Retinal dehydrogenase 1 OS=Homo sapiens OX=9606 GN=ALDH1A1 PE=1 SV=2	ALDH1A1	0	108.269	34	13	20	13	1	501	54.8	6.73	84.85	13	0	3080.9	2942.4	2723.8	3107.1	3492.6	3217.8	3560.5	3463.9	3673.5	3821.1	3259.8	Met-loss+Acetyl [N-Term]
P00367	Glutamate dehydrogenase 1, mitochondrial OS=Homo sapiens OX=9606 GN=GLUD1 PE=1 SV=2	GLUD1	0	18.256	3	1	12	1	1	558	61.4	7.8	39.88	1	0	1233.7	1402.2	1263.8	1474.5	1431.3	1350.7	1463.8	1238.6	1325.8	1242.2	1621.8
P00387	NADH-cytochrome b5 reductase 3 OS=Homo sapiens OX=9606 GN=CYB5R3 PE=1 SV=3	CYB5R3	0.006	3.232	4	1	1	1	1	301	34.2	7.59	2.82	1	0	125.7	139.1	138.6	128.6	159.4	175.8	150.8	140.4	128.8	128.2	145.3
P00390	Glutathione reductase, mitochondrial OS=Homo sapiens OX=9606 GN=GSR PE=1 SV=2	GSR	0	63.926	23	8	17	8	1	522	56.2	8.5	65.91	8	0	5089.4	3244.2	5134.2	3360.9	3673.8	4894.4	3678.7	4497.6	3379.2	5627.2	3034.7
P00441	Superoxide dismutase [Cu-Zn] OS=Homo sapiens OX=9606 GN=SOD1 PE=1 SV=2	SOD1	0	172.341	56	13	118	13	1	154	15.9	6.13	346.98	13	0	50774.1	36188.7	51981.1	56967	39966	36712.2	42146.4	46326.8	41739.7	78563.8	27934.2
P00450	Ceruloplasmin OS=Homo sapiens OX=9606 GN=CP PE=1 SV=1	CP	0	1024.57	60	52	1278	3	1	1065	122.1	5.72	5155.31	52	58	319916	267204	243532	269247	294762	370567	325408	281809	348692	237490	411231
P00488	Coagulation factor XIII A chain OS=Homo sapiens OX=9606 GN=F13A1 PE=1 SV=4	F13A1	0	78	20	11	22	11	1	732	83.2	6.09	78.37	11	0	4800.4	3333.1	4276	3670.3	3763.6	6240.8	3450.1	3987.9	5184.7	3514.3	5834.5
P00491	Purine nucleoside phosphorylase OS=Homo sapiens OX=9606 GN=PNP PE=1 SV=2	PNP	0	8.055	13	3	3	3	1	289	32.1	6.95	7.49	3	0	98.8	105.6	101.2	96.8	199	132.7	152.1	84.7	107.4	96	154.8
P00492	Hypoxanthine-guanine phosphoribosyltransferase OS=Homo sapiens OX=9606 GN=HPRT1 PE=1 SV=2	HPRT1	0	58.778	57	9	18	9	1	218	24.6	6.68	54.98	9	0	3698.5	3198.4	4681.4	4191.8	3918.6	3689	4020.6	3517	3492.1	4758.5	3607.5
P00505	Aspartate aminotransferase, mitochondrial OS=Homo sapiens OX=9606 GN=GOT2 PE=1 SV=3	GOT2	0	94.151	29	10	23	10	1	430	47.5	9.01	98.75	10	0	5050.2	3256.1	5230.1	3693.6	3646.5	3282.9	3656.6	4392.7	3043	10045.3	2423.2
P00533	Epidermal growth factor receptor OS=Homo sapiens OX=9606 GN=EGFR PE=1 SV=2	EGFR	0	102.219	13	13	36	13	1	1210	134.2	6.68	132.47	13	0	6888.6	6554.9	7369.2	7607.1	6847.2	6400.5	6353.6	7570.6	6767.5	8259	7385.4
P00558	Phosphoglycerate kinase 1 OS=Homo sapiens OX=9606 GN=PGK1 PE=1 SV=3	PGK1	0	239.526	62	22	76	22	1	417	44.6	8.1	331.11	22	0	27359.4	23124.3	34710.3	28659.8	21756.1	23229.4	22758.2	25259.5	26744.4	32666.8	28338.1
P00568	Adenylate kinase isoenzyme 1 OS=Homo sapiens OX=9606 GN=AK1 PE=1 SV=3	AK1	0	20.9	29	5	6	5	1	194	21.6	8.63	20.78	5	0	859.5	812.9	931	803.3	1000.7	981.8	998.5	880.3	874	936.1	1135.4
P00734	Prothrombin OS=Homo sapiens OX=9606 GN=F2 PE=1 SV=2	F2	0	653.969	62	37	459	37	1	622	70	5.9	1923.98	37	0	126383	116002	131334	101216	131609	143475	135545	104103	151751	102103	151233
P00738	Haptoglobin OS=Homo sapiens OX=9606 GN=HP PE=1 SV=1	HP	0	479.712	70	32	860	17	1	406	45.2	6.58	3048.27	32	16	405341	302923	544065	144281	189461	168772	163385	163621	625437	777295	323232
P00739	Haptoglobin-related protein OS=Homo sapiens OX=9606 GN=HPR PE=2 SV=2	HPR	0	291.877	62	22	368	7	1	348	39	7.09	1257.8	22	0	6093.7	5463.8	10172.5	3626.3	8472.8	11785.8	3895.6	4149.4	9759.9	4445.4	8439.8	Met-loss [N-Term]
P00740	Coagulation factor IX OS=Homo sapiens OX=9606 GN=F9 PE=1 SV=2	F9	0	179.211	44	14	49	14	1	461	51.7	5.47	218.54	14	0	13727	12529.8	18787.5	11007.1	15118.1	16825.8	14932.6	13324.2	18848.2	14417.5	15889.9
P00742	Coagulation factor X OS=Homo sapiens OX=9606 GN=F10 PE=1 SV=2	F10	0	158.456	36	17	86	17	1	488	54.7	5.94	331.37	17	0	29959.5	27279.7	28030.3	26087.3	28175.3	31481.4	26871.6	26227.5	32936.3	25479.1	38656.8
P00746	Complement factor D OS=Homo sapiens OX=9606 GN=CFD PE=1 SV=5	CFD	0	178.503	56	10	52	10	1	253	27	7.71	250.5	10	0	10426.1	10353.9	11356.5	8879.5	11992	13702.6	9430.4	8981.2	9276.7	10574.4	10201
P00747	Plasminogen OS=Homo sapiens OX=9606 GN=PLG PE=1 SV=2	PLG	0	624.567	66	48	606	48	1	810	90.5	7.24	2033.84	48	0	186714	215259	173895	147694	192110	258925	207449	180580	235618	150120	247835
P00748	Coagulation factor XII OS=Homo sapiens OX=9606 GN=F12 PE=1 SV=3	F12	0	152.072	34	18	79	18	1	615	67.7	7.74	279.87	18	0	16874.7	20628.1	14386.2	16515.7	18462.2	13003	23066.6	21215	16910	15847.3	21347.4
P00750	Tissue-type plasminogen activator OS=Homo sapiens OX=9606 GN=PLAT PE=1 SV=1	PLAT	0.007	3.206	3	1	1	1	1	562	62.9	7.8	2.89	1	0	54.2	92	69.9	92.4	115.7	99.8	97	55.5	92.5	86.2	113.9
P00918	Carbonic anhydrase 2 OS=Homo sapiens OX=9606 GN=CA2 PE=1 SV=2	CA2	0	62.649	42	8	16	8	1	260	29.2	7.4	66.53	8	0	1608.8	1792.4	1798.2	1838.9	7613.1	5153.2	8985.3	2109.1	2224.4	1710.7	7775.2
P01009	Alpha-1-antitrypsin OS=Homo sapiens OX=9606 GN=SERPINA1 PE=1 SV=3	SERPINA1	0	902.893	81	46	4849	4	1	418	46.7	5.59	20064.8	46	53	1.1494e+06	1.16686e+06	1.1803e+06	816068	1.37988e+06	1.13942e+06	1562668	957588	1.05366e+06	1.12567e+06	1.35645e+06
P01011	Alpha-1-antichymotrypsin OS=Homo sapiens OX=9606 GN=SERPINA3 PE=1 SV=2	SERPINA3	0	548.322	68	31	862	31	1	423	47.6	5.52	3464.24	31	0	232703	191580	235689	175063	241867	223481	277138	166376	284332	197217	305276
P01019	Angiotensinogen OS=Homo sapiens OX=9606 GN=AGT PE=1 SV=1	AGT	0	417.177	48	21	807	21	1	485	53.1	6.32	3147.59	21	0	216299	216056	263890	262670	221666	170222	222557	259932	164257	243633	215691
P01023	Alpha-2-macroglobulin OS=Homo sapiens OX=9606 GN=A2M PE=1 SV=3	A2M	0	1396.8	67	82	2420	71	1	1474	163.2	6.46	10050.5	82	13	687485	534892	766202	763071	649634	605504	602151	621216	577821	672939	825482
P01024	Complement C3 OS=Homo sapiens OX=9606 GN=C3 PE=1 SV=2	C3	0	2591.94	87	153	5280	147	1	1663	187	6.4	21434.6	153	9	1.27932e+06	1.19513e+06	1.32643e+06	1103835	1.30303e+06	1.39789e+06	1.31168e+06	1.07485e+06	1.53709e+06	1.0462e+06	1653517
P01031	Complement C5 OS=Homo sapiens OX=9606 GN=C5 PE=1 SV=4	C5	0	839.539	54	80	375	80	1	1676	188.2	6.52	1440.97	80	0	128054	112605	134184	87257.1	146707	162526	152681	111462	157825	89676.2	162010
P01033	Metalloproteinase inhibitor 1 OS=Homo sapiens OX=9606 GN=TIMP1 PE=1 SV=1	TIMP1	0	87.169	45	7	73	7	1	207	23.2	8.1	254.6	7	0	24278.2	21605.4	26737.3	25257.6	19415.9	24376.1	21369.2	22513.4	28460.9	23914.2	25524.9
P01034	Cystatin-C OS=Homo sapiens OX=9606 GN=CST3 PE=1 SV=1	CST3	0	252.305	66	10	2340	10	1	146	15.8	8.75	10406	10	0	312618	320989	350116	391241	304869	252154	291823	287919	302077	451051	358493
P01037	Cystatin-SN OS=Homo sapiens OX=9606 GN=CST1 PE=1 SV=3	CST1	0	18.532	37	3	3	3	1	141	16.4	7.21	13.47	3	0	234.3	201.4	199.5	238.3	234.8	240	243	179.4	193.8	198.8	197.7
P01042	Kininogen-1 OS=Homo sapiens OX=9606 GN=KNG1 PE=1 SV=2	KNG1	0	512.099	44	33	566	33	1	644	71.9	6.81	2309.58	33	0	195231	167199	242937	148796	209784	220773	184244	163628	220246	152210	271573
P01137	Transforming growth factor beta-1 proprotein OS=Homo sapiens OX=9606 GN=TGFB1 PE=1 SV=2	TGFB1	0	13.471	9	4	7	3	1	390	44.3	8.53	20.36	4	1	1303	1113.2	1416	1194.4	770.9	1235.6	930.8	1072.2	1320.4	1139.8	1178.5
P01148	Progonadoliberin-1 OS=Homo sapiens OX=9606 GN=GNRH1 PE=1 SV=1	GNRH1	0	12.848	41	3	3	3	1	92	10.4	6.52	7.36	3	0	521.9	366.7	361.9	458.1	306.9	390.5	350.6	478	395.7	459.2	499.1
P01178	Oxytocin-neurophysin 1 OS=Homo sapiens OX=9606 GN=OXT PE=1 SV=1	OXT	0	43.958	46	5	14	4	1	125	12.7	5.97	56.55	5	1	7292.2	5792.8	7486.4	5335.5	3119.8	5602.2	3823.3	8048.5	5222.8	7550.3	8394.3
P01185	Vasopressin-neurophysin 2-copeptin OS=Homo sapiens OX=9606 GN=AVP PE=1 SV=2	AVP	0	24.019	28	3	6	2	1	164	17.3	5.29	28.47	3	0	644.8	689.8	733	649.2	347.2	663.7	406.1	871.9	641.6	643.9	778.8
P01189	Pro-opiomelanocortin OS=Homo sapiens OX=9606 GN=POMC PE=1 SV=2	POMC	0	27.687	12	3	6	3	1	267	29.4	7.65	29.45	3	0	666.6	632.9	664	750.4	615.8	721.4	547.4	702.9	632.8	754.2	605.8
P01210	Proenkephalin-A OS=Homo sapiens OX=9606 GN=PENK PE=1 SV=1	PENK	0	194.396	45	10	133	10	1	267	30.8	5.53	562.72	10	0	30757.2	33152.5	39210.2	38767.3	27545.8	28216.1	32479.4	34915	40744.2	41140.1	36136.2
P01213	Proenkephalin-B OS=Homo sapiens OX=9606 GN=PDYN PE=1 SV=1	PDYN	0	76.729	44	9	25	9	1	254	28.4	6.3	90.35	9	0	8174.4	7664.9	8138.3	9279.2	5464.9	7617.6	5856	7927.7	8632	11925	7370.9
P01282	VIP peptides OS=Homo sapiens OX=9606 GN=VIP PE=1 SV=1	VIP	0	33.239	29	4	6	4	1	170	19.2	6.6	26.45	4	0	244.6	222.9	248.2	301.4	271.9	241.6	258.8	262.3	309.5	336.9	342.7
P01303	Pro-neuropeptide Y OS=Homo sapiens OX=9606 GN=NPY PE=1 SV=1	NPY	0	21.621	22	2	30	2	1	97	10.8	7.18	71.32	2	0	1640.3	1600.9	1690.4	3330.4	2085	1536.1	2068.2	1527.9	1719.8	2139.3	1887.4
P01591	Immunoglobulin J chain OS=Homo sapiens OX=9606 GN=JCHAIN PE=1 SV=4	JCHAIN	0	37.951	35	5	24	5	1	159	18.1	5.24	69.85	5	0	5569.7	4451.3	5323.1	4790.4	5747.6	8881	8709	4163.7	7073.4	3886.3	7129.3
P01599	Immunoglobulin kappa variable 1-17 OS=Homo sapiens OX=9606 GN=IGKV1-17 PE=1 SV=2	IGKV1-17	0	42.467	24	3	20	3	1	117	12.8	8.68	69.01	3	0	8216.3	8975.8	3186.3	4248.5	6993.3	6866.9	6049.6	5246.7	3983.7	3625.8	3250.4
P01601	Immunoglobulin kappa variable 1D-16 OS=Homo sapiens OX=9606 GN=IGKV1D-16 PE=3 SV=2	IGKV1D-16	0.005	3.515	14	1	1	1	1	117	12.7	7.74	2.57	1	0	92.5	186	94.2	117.8	199.2	121.9	241.4	101.7	125.6	97.4	103.7
P01602	Immunoglobulin kappa variable 1-5 OS=Homo sapiens OX=9606 GN=IGKV1-5 PE=1 SV=2	IGKV1-5	0	31.731	25	2	20	2	1	117	12.8	8.28	67.14	2	0	9408.9	7118	3152.3	4141.9	3550.8	5533.7	2854.3	5179.9	2728.3	2490.2	4641.8
P01619	Immunoglobulin kappa variable 3-20 OS=Homo sapiens OX=9606 GN=IGKV3-20 PE=1 SV=2	IGKV3-20	0	50.384	28	5	120	2	1	116	12.5	4.96	495.27	5	3	27659.1	24383.4	21497.6	17147.6	24522.1	35140.3	20729	21090	22684.5	15031.6	24805.2
P01699	Immunoglobulin lambda variable 1-44 OS=Homo sapiens OX=9606 GN=IGLV1-44 PE=1 SV=2	IGLV1-44	0	20.074	38	2	8	1	1	117	12.2	5.17	29.63	2	0	99.7	38.7	35	44.6	144.6	36.8	106.8	45.3	59.8	56.9	87.1
P01700	Immunoglobulin lambda variable 1-47 OS=Homo sapiens OX=9606 GN=IGLV1-47 PE=1 SV=2	IGLV1-47	0	25.059	25	2	30	1	1	117	12.3	5.91	128.55	2	1	13981.1	14819.9	8134.8	9240.7	14829.9	13864.5	16192.5	9778.8	11320.1	7855.9	11118.2
P01701	Immunoglobulin lambda variable 1-51 OS=Homo sapiens OX=9606 GN=IGLV1-51 PE=1 SV=2	IGLV1-51	0	11.738	18	2	22	2	1	117	12.2	7.03	48.47	2	0	12259.3	7012.6	8125.9	8366.2	14663.4	20152.7	11879.7	11696.9	18446	8981.1	13876
P01703	Immunoglobulin lambda variable 1-40 OS=Homo sapiens OX=9606 GN=IGLV1-40 PE=1 SV=2	IGLV1-40	0	8.979	14	1	7	1	1	118	12.3	5.74	24.27	1	0	3577.8	2625.5	2221	2223.6	3811.8	3501.2	5284.8	2496.9	3242.4	2974.9	2964.4
P01704	Immunoglobulin lambda variable 2-14 OS=Homo sapiens OX=9606 GN=IGLV2-14 PE=1 SV=2	IGLV2-14	0	10.22	13	1	12	1	1	120	12.6	6.49	18.47	1	0	1453.5	2008.9	1865.9	3098.5	3042.3	1559.5	3757.5	1366.2	2723.7	2869.1	2835.4
P01705	Immunoglobulin lambda variable 2-23 OS=Homo sapiens OX=9606 GN=IGLV2-23 PE=1 SV=2	IGLV2-23	0.002	5.449	7	1	4	1	1	113	11.9	5.91	9.15	1	0	2219.2	1208.5	1340.3	776.9	1154.4	433.2	2679.7	714.6	1473.6	1917.3	1383.8
P01706	Immunoglobulin lambda variable 2-11 OS=Homo sapiens OX=9606 GN=IGLV2-11 PE=1 SV=2	IGLV2-11	0	15.011	18	3	29	1	1	119	12.6	7.24	46.02	3	2	8745.3	7450	7318.3	6624.5	8674.1	18092.6	7239.6	8886.8	9058.5	5236	14290.8
P01709	Immunoglobulin lambda variable 2-8 OS=Homo sapiens OX=9606 GN=IGLV2-8 PE=1 SV=2	IGLV2-8	0	15.602	18	3	32	1	1	118	12.4	5.91	55.2	3	0	10185.7	6269.4	3708.9	4425.5	10219	11235.8	9786.2	5259.7	7072.1	5397.9	6408.6
P01714	Immunoglobulin lambda variable 3-19 OS=Homo sapiens OX=9606 GN=IGLV3-19 PE=1 SV=2	IGLV3-19	0	35.937	44	3	22	3	1	112	12	4.96	81.01	3	0	9088.5	4530.4	5521.1	4719.9	4111.4	10497.3	6186.8	6500.1	9357.5	4613.6	10513.7
P01718	Immunoglobulin lambda variable 3-27 OS=Homo sapiens OX=9606 GN=IGLV3-27 PE=1 SV=2	IGLV3-27	0	17.673	33	3	15	2	1	113	12.2	5.01	49.15	3	1	6289.7	3157.6	3308.2	3247.6	4415.5	4111.3	3785.3	3253	4773.8	2795.2	4568.7
P01721	Immunoglobulin lambda variable 6-57 OS=Homo sapiens OX=9606 GN=IGLV6-57 PE=1 SV=2	IGLV6-57	0	27.576	17	1	11	1	1	117	12.6	4.78	50.71	1	0	2858.9	2572.4	1849.4	2171.6	3045.6	3564.8	3262.3	2503.8	3216.7	1897.7	1550.5
P01732	T-cell surface glycoprotein CD8 alpha chain OS=Homo sapiens OX=9606 GN=CD8A PE=1 SV=1	CD8A	0	10.266	5	1	2	1	1	235	25.7	9.52	7.41	1	0	272.9	307.6	244.7	296.3	306.5	271.8	353.3	344	304.4	302.8	279.3
P01742	Immunoglobulin heavy variable 1-69 OS=Homo sapiens OX=9606 GN=IGHV1-69 PE=1 SV=2	IGHV1-69	0	36.57	39	4	41	2	1	117	12.7	9.17	112.28	4	2	17554	12807.5	14326.1	11460.1	12470	28279	9968.5	10215.1	14486.5	9132.5	21175
P01743	Immunoglobulin heavy variable 1-46 OS=Homo sapiens OX=9606 GN=IGHV1-46 PE=1 SV=2	IGHV1-46	0	35.719	28	3	48	1	1	117	12.9	8.92	141.65	3	0	1341.4	938	920.8	896.4	1145.7	1314.6	1158	931.5	1134.7	961	877
P01762	Immunoglobulin heavy variable 3-11 OS=Homo sapiens OX=9606 GN=IGHV3-11 PE=1 SV=2	IGHV3-11	0	31.75	35	3	99	1	1	117	12.9	8.6	279.44	3	0	98.3	111.4	88.8	106.3	136.6	115	126.4	103.2	116	88.9	91.8
P01766	Immunoglobulin heavy variable 3-13 OS=Homo sapiens OX=9606 GN=IGHV3-13 PE=1 SV=2	IGHV3-13	0	24.497	19	2	70	1	1	116	12.5	7.08	194.57	2	0	2191.5	2558.1	1026.5	949.6	1566.2	1670.1	3404.9	2760.5	1341.6	1413.5	1804.4
P01768	Immunoglobulin heavy variable 3-30 OS=Homo sapiens OX=9606 GN=IGHV3-30 PE=1 SV=2	IGHV3-30	0	34.914	38	4	101	1	1	117	12.9	8.92	280.21	4	0	182.8	155.5	129.4	143.7	166.2	158.5	187.2	133.3	145.9	129.2	128.5
P01780	Immunoglobulin heavy variable 3-7 OS=Homo sapiens OX=9606 GN=IGHV3-7 PE=1 SV=2	IGHV3-7	0	35.57	32	4	123	2	1	117	12.9	6.57	362.45	4	3	66920.4	58094.5	39166.3	38634.6	62399	65303.3	58805.4	52384.1	48329.3	33957.1	52265.7
P01782	Immunoglobulin heavy variable 3-9 OS=Homo sapiens OX=9606 GN=IGHV3-9 PE=1 SV=2	IGHV3-9	0	71.562	53	4	106	3	1	118	12.9	7.08	331.22	4	0	23840.1	15381.8	12816.8	8824.7	15998.6	24795.4	14558.6	19536.7	15094.4	9152	13458.9
P01814	Immunoglobulin heavy variable 2-70 OS=Homo sapiens OX=9606 GN=IGHV2-70 PE=1 SV=2	IGHV2-70	0	24.526	36	3	7	2	1	119	13.3	6.52	27.2	3	0	288.5	1748.1	845.8	1027.7	1028.7	3805.4	645.3	1356.6	359.2	1141.4	1342.2
P01817	Immunoglobulin heavy variable 2-5 OS=Homo sapiens OX=9606 GN=IGHV2-5 PE=1 SV=2	IGHV2-5	0.002	6.093	18	2	7	2	1	119	13.2	8.29	18.42	2	0	3687.3	2464	2398.4	1465.8	1848	2455.9	1158.8	1387.1	1779.6	1501	2488.2
P01833	Polymeric immunoglobulin receptor OS=Homo sapiens OX=9606 GN=PIGR PE=1 SV=4	PIGR	0	59.759	15	9	18	9	1	764	83.2	5.74	63.6	9	0	4930.6	4764.2	3925.5	6769.8	3987.9	3735.3	4461.7	3945.3	4239.4	3835.2	5423.2
P01834	Immunoglobulin kappa constant OS=Homo sapiens OX=9606 GN=IGKC PE=1 SV=2	IGKC	0	214.053	91	10	1173	10	1	107	11.8	6.52	5040.99	10	0	258958	250898	202108	156831	246083	365249	177799	200098	222852	130218	167390
P01857	Immunoglobulin heavy constant gamma 1 OS=Homo sapiens OX=9606 GN=IGHG1 PE=1 SV=1	IGHG1	0	467.429	73	26	2013	13	1	330	36.1	8.19	8405.87	26	15	786319	461669	507474	383408	562350	630630	526423	396990	684913	340083	517284
P01859	Immunoglobulin heavy constant gamma 2 OS=Homo sapiens OX=9606 GN=IGHG2 PE=1 SV=2	IGHG2	0	383.838	75	25	1839	11	1	326	35.9	7.59	7532.31	25	2	121703	260547	158295	126283	183760	307439	145001	182729	137346	90942.8	196159
P01871	Immunoglobulin heavy constant mu OS=Homo sapiens OX=9606 GN=IGHM PE=1 SV=4	IGHM	0	224.19	64	22	161	22	1	453	49.4	6.77	604.04	22	0	71301.5	20663.9	31958.9	33520.8	58148.7	47420.9	114062	31406.6	75491.8	44955	78357.8
P01876	Immunoglobulin heavy constant alpha 1 OS=Homo sapiens OX=9606 GN=IGHA1 PE=1 SV=2	IGHA1	0	290.697	61	16	681	10	1	353	37.6	6.51	3225.4	16	6	67636.3	130402	153915	115903	132354	271785	90147.5	114101	234523	56548.9	204889
P01880	Immunoglobulin heavy constant delta OS=Homo sapiens OX=9606 GN=IGHD PE=1 SV=3	IGHD	0	60.866	26	7	18	7	1	384	42.3	8.12	71.12	7	0	4760	1474.9	2347.6	3754.6	2539.1	9526.6	2418.4	2312.3	7233.2	1554.7	5350.8
P01889	HLA class I histocompatibility antigen, B alpha chain OS=Homo sapiens OX=9606 GN=HLA-B PE=1 SV=3	HLA-B	0	67.956	28	8	24	3	1	362	40.4	5.85	97.64	8	1	657.7	815.9	596.9	650.3	638.3	670.8	729.6	701.4	845.9	634	677.1
P01893	Putative HLA class I histocompatibility antigen, alpha chain H OS=Homo sapiens OX=9606 GN=HLA-H PE=5 SV=3	HLA-H	0	68.215	18	4	18	1	1	362	40.9	6.3	76.83	4	0	560.6	1079.8	217.7	1276.2	325.8	255.9	201	174.6	175.5	402.9	375.4
P01911	HLA class II histocompatibility antigen, DRB1 beta chain OS=Homo sapiens OX=9606 GN=HLA-DRB1 PE=1 SV=2	HLA-DRB1	0	16.263	13	3	5	3	1	266	29.9	7.74	18.38	3	0	1841.1	2430.5	1329.3	1827.8	1670.9	1461	2109	1705.8	1451.3	3003.7	1234.7
P02042	Hemoglobin subunit delta OS=Homo sapiens OX=9606 GN=HBD PE=1 SV=2	HBD	0	215.971	96	14	228	8	1	147	16	8.05	883.69	14	0	5682.1	5163.4	5885.6	5323.2	55830.9	32709.6	55436.3	7333.3	9312.4	5584.6	43850	Met-loss [N-Term]
P02452	Collagen alpha-1(I) chain OS=Homo sapiens OX=9606 GN=COL1A1 PE=1 SV=5	COL1A1	0	274.706	19	24	155	24	1	1464	138.9	5.8	569.5	24	0	79761.8	60174.1	66121.9	69314.4	52401.2	67275.3	44304.3	58775.3	76269.2	63910.4	85518.8
P02461	Collagen alpha-1(III) chain OS=Homo sapiens OX=9606 GN=COL3A1 PE=1 SV=4	COL3A1	0	153.477	12	14	52	14	1	1466	138.5	6.61	215.38	14	0	14132.5	11245.2	12933.4	13185.4	10682.2	13194.2	10252.9	11177.6	14210.2	12682.9	14237.1
P02533	Keratin, type I cytoskeletal 14 OS=Homo sapiens OX=9606 GN=KRT14 PE=1 SV=4	KRT14	0	109.321	35	17	66	5	1	472	51.5	5.16	193.86	17	9	5878.6	13757.7	9033.7	10251.1	10048.9	13244.1	5511.7	9852.8	7719.4	8702.2	5929.7
P02538	Keratin, type II cytoskeletal 6A OS=Homo sapiens OX=9606 GN=KRT6A PE=1 SV=3	KRT6A	0	156.791	32	22	72	7	1	564	60	8	253.24	22	0	1915.5	6068.8	2361.5	2896.2	2710.1	5319.1	1475.6	2610.5	1833.8	1693.3	1716.2
P02549	Spectrin alpha chain, erythrocytic 1 OS=Homo sapiens OX=9606 GN=SPTA1 PE=1 SV=5	SPTA1	0	13.676	2	2	2	2	1	2419	279.8	5.05	9.98	2	0
P02647	Apolipoprotein A-I OS=Homo sapiens OX=9606 GN=APOA1 PE=1 SV=1	APOA1	0	387.209	87	34	1713	34	1	267	30.8	5.76	5677.21	34	0	641225	562217	491705	484802	809492	707604	688127	479709	670242	369930	952783
P02649	Apolipoprotein E OS=Homo sapiens OX=9606 GN=APOE PE=1 SV=1	APOE	0	480.465	88	40	1711	40	1	317	36.1	5.73	5303.51	40	0	538051	505515	603832	688133	450236	481596	406297	589929	447591	696629	595378
P02654	Apolipoprotein C-I OS=Homo sapiens OX=9606 GN=APOC1 PE=1 SV=1	APOC1	0	30.382	35	5	22	5	1	83	9.3	8.47	76.04	5	0	20982.9	22101.7	12000.7	13780.4	17002.2	20149.5	14079.1	18427.6	10063.4	15285.4	23854.6
P02655	Apolipoprotein C-II OS=Homo sapiens OX=9606 GN=APOC2 PE=1 SV=1	APOC2	0	58.648	50	4	40	4	1	101	11.3	4.72	176.22	4	0	17076.2	14477	16996.3	11433.4	11634.2	16257.8	12952.3	11293.1	10151.2	11825.6	14386.6
P02656	Apolipoprotein C-III OS=Homo sapiens OX=9606 GN=APOC3 PE=1 SV=1	APOC3	0	47.128	56	5	37	5	1	99	10.8	5.41	159.38	5	0	20396.8	18833.5	15649.4	12306.4	22048	19765.5	25200.2	14945.7	15051.2	15875.4	17900.1
P02671	Fibrinogen alpha chain OS=Homo sapiens OX=9606 GN=FGA PE=1 SV=2	FGA	0	411.327	37	30	570	30	1	866	94.9	6.01	2044.76	30	0	175709	112380	182862	105073	165950	227381	158861	107674	193478	91226	174242
P02675	Fibrinogen beta chain OS=Homo sapiens OX=9606 GN=FGB PE=1 SV=2	FGB	0	519.534	63	29	458	29	1	491	55.9	8.27	1771.61	29	0	153852	110621	169688	100370	161054	220765	159666	96843.7	176075	84192.7	146447
P02679	Fibrinogen gamma chain OS=Homo sapiens OX=9606 GN=FGG PE=1 SV=3	FGG	0	431.221	73	26	364	19	1	453	51.5	5.62	1491.37	26	7	131420	92780.1	142454	83348.1	136713	171297	138364	80989.4	146830	71908.2	126039
P02730	Band 3 anion transport protein OS=Homo sapiens OX=9606 GN=SLC4A1 PE=1 SV=3	SLC4A1	0	25.458	5	3	3	3	1	911	101.7	5.19	15.73	3	0	32.4	36.5	40.1	57.3	289.6	72.9	237.2	39.7	43.1	37.2	80.2
P02743	Serum amyloid P-component OS=Homo sapiens OX=9606 GN=APCS PE=1 SV=2	APCS	0	58.211	25	6	18	6	1	223	25.4	6.54	73.64	6	0	7763.5	7657.7	13417.5	4325.2	11258.6	12665.8	7267.8	4526.4	14604	4333.8	4046.8
P02745	Complement C1q subcomponent subunit A OS=Homo sapiens OX=9606 GN=C1QA PE=1 SV=2	C1QA	0	81.517	28	6	95	6	1	245	26	9.11	356.2	6	0	24445.4	18938	25953.8	26074.2	16152.8	20794.5	19003.1	19161.3	23997.4	26526.7	25329.8
P02746	Complement C1q subcomponent subunit B OS=Homo sapiens OX=9606 GN=C1QB PE=1 SV=3	C1QB	0	157.751	47	10	137	10	1	253	26.7	8.63	476.6	10	0	31020.3	25895.6	32656.5	32441.1	25677	28224.1	26497.9	26038.9	30701.3	32494	29311.7
P02747	Complement C1q subcomponent subunit C OS=Homo sapiens OX=9606 GN=C1QC PE=1 SV=3	C1QC	0	62.458	37	7	78	7	1	245	25.8	8.41	306.39	7	0	21006.7	16475.1	22223.9	22260.3	16808.7	18337.6	16862.5	17672.9	20965.3	23951.2	20648.1
P02748	Complement component C9 OS=Homo sapiens OX=9606 GN=C9 PE=1 SV=2	C9	0	321.625	50	26	260	26	1	559	63.1	5.59	998.5	26	0	90524.2	81867.7	101845	61941.4	81117.6	97369.4	97744.7	88451.7	103337	79935.9	97948.9
P02749	Beta-2-glycoprotein 1 OS=Homo sapiens OX=9606 GN=APOH PE=1 SV=3	APOH	0	310.925	68	17	298	17	1	345	38.3	7.97	1152.95	17	0	106828	84067.8	101841	67059.1	111723	100509	121922	78828.4	113089	45180.4	119817
P02750	Leucine-rich alpha-2-glycoprotein OS=Homo sapiens OX=9606 GN=LRG1 PE=1 SV=2	LRG1	0	153.106	50	13	114	13	1	347	38.2	6.95	435.8	13	0	33783.3	40920.1	41412.7	36741.6	33342.8	41018.4	50560.2	43119.8	38530	41367.6	52499.5
P02751	Fibronectin OS=Homo sapiens OX=9606 GN=FN1 PE=1 SV=5	FN1	0	1562.79	56	99	1667	89	1	2477	272.2	5.5	6778.62	99	10	480159	358796	503157	513220	363879	454141	323104	404764	477161	481335	491859
P02760	Protein AMBP OS=Homo sapiens OX=9606 GN=AMBP PE=1 SV=1	AMBP	0	282.877	49	14	227	14	1	352	39	6.25	978.06	14	0	48760.4	51951.1	48605.2	43018.6	59743.4	63186.3	56383.8	41810.4	59581	44279.4	64174.8
P02763	Alpha-1-acid glycoprotein 1 OS=Homo sapiens OX=9606 GN=ORM1 PE=1 SV=1	ORM1	0	173.866	56	13	805	8	1	201	23.5	5.02	3100.74	13	5	238896	218831	226743	222201	261463	300454	334806	198249	373378	188853	318767
P02765	Alpha-2-HS-glycoprotein OS=Homo sapiens OX=9606 GN=AHSG PE=1 SV=2	AHSG	0	255.948	59	16	513	16	1	367	39.3	5.72	2231.79	16	0	116555	104076	101380	79060.1	111666	139514	117355	117189	120636	70565.5	147363
P02766	Transthyretin OS=Homo sapiens OX=9606 GN=TTR PE=1 SV=1	TTR	0	395.169	80	20	2113	20	1	147	15.9	5.76	8725.47	20	0	399404	401711	427011	420275	427562	445976	464841	471024	472532	468002	268406
P02774	Vitamin D-binding protein OS=Homo sapiens OX=9606 GN=GC PE=1 SV=2	GC	0	633.153	82	36	1162	26	1	474	52.9	5.45	4852.77	36	11	359219	292691	325704	265057	352546	400596	367156	355829	423128	261371	541183
P02775	Platelet basic protein OS=Homo sapiens OX=9606 GN=PPBP PE=1 SV=3	PPBP	0	22.715	38	4	6	4	1	128	13.9	8.79	17.57	4	0	1374.5	871.9	825.5	920.5	1898.9	988.8	1800	727.2	834.7	972.5	1279.7
P02778	C-X-C motif chemokine 10 OS=Homo sapiens OX=9606 GN=CXCL10 PE=1 SV=2	CXCL10	0.003	4.369	20	2	2	2	1	98	10.9	9.86	2.57	2	0	67.7	77.7	52.4	76.6	77.9	59.1	82.9	59.1	71.6	54.7	44.8
P02787	Serotransferrin OS=Homo sapiens OX=9606 GN=TF PE=1 SV=3	TF	0	1120.88	75	67	7249	1	1	698	77	7.12	26845.8	67	0	275.1	246.4	171.7	216.3	198.3	192.7	290.3	186.8	364.2	206	193.3
P02790	Hemopexin OS=Homo sapiens OX=9606 GN=HPX PE=1 SV=2	HPX	0	422.149	73	34	1837	33	1	462	51.6	7.02	5994.88	34	1	476880	416742	409953	306848	454868	488394	471364	422088	490390	414064	511835
P02792	Ferritin light chain OS=Homo sapiens OX=9606 GN=FTL PE=1 SV=2	FTL	0	12.213	20	3	4	3	1	175	20	5.78	15.48	3	0	656.7	760.3	739.6	700.3	1375.3	626.5	1310.5	596.7	597.5	1017.5	460.7
P02795	Metallothionein-2 OS=Homo sapiens OX=9606 GN=MT2A PE=1 SV=1	MT2A	0	25.687	66	3	12	1	1	61	6	7.83	43.46	3	2	1003.7	466.4	1959.3	1069.6	925.6	1251.1	427.2	1213.4	769.7	1487.9	3328.4	Met-loss [N-Term]
P03950	Angiogenin OS=Homo sapiens OX=9606 GN=ANG PE=1 SV=1	ANG	0	60.055	53	7	20	7	1	147	16.5	9.64	73.24	7	0	5894.9	5355.4	8029.5	4919	5141.6	6638.8	4981.7	4929.6	5724	6500.6	6779.9
P03951	Coagulation factor XI OS=Homo sapiens OX=9606 GN=F11 PE=1 SV=1	F11	0	105.474	30	14	28	14	1	625	70.1	8.1	107.39	14	0	6270.4	5328.5	6026.1	4686.2	6422.9	6673.5	6127	5048.5	6726.3	4330.6	6429.1
P03952	Plasma kallikrein OS=Homo sapiens OX=9606 GN=KLKB1 PE=1 SV=1	KLKB1	0	265.337	49	29	127	29	1	638	71.3	8.22	454.07	29	0	54843.6	42200.7	50837.7	37704.6	38580.6	61901.7	42686.9	41098.8	60387.2	35265.1	67122.1
P03973	Antileukoproteinase OS=Homo sapiens OX=9606 GN=SLPI PE=1 SV=2	SLPI	0	46.171	52	7	22	7	1	132	14.3	8.75	77.18	7	0	11515.4	8396.8	11294.1	7949.4	5060.6	11771.7	5203.9	9243	6280.8	10506.2	12433.9
P04003	C4b-binding protein alpha chain OS=Homo sapiens OX=9606 GN=C4BPA PE=1 SV=2	C4BPA	0	123.05	29	14	53	14	1	597	67	7.3	193.07	14	0	22462.9	9182.7	18554.3	9110.7	21832.4	24089.8	18348.9	9121.5	25844.4	9710.6	19331.2
P04004	Vitronectin OS=Homo sapiens OX=9606 GN=VTN PE=1 SV=1	VTN	0	230.156	45	18	329	18	1	478	54.3	5.8	1055.54	18	0	94159.8	103905	89592.3	66499.5	83747.7	137171	89191.5	61476.2	142208	77509.5	123146
P04040	Catalase OS=Homo sapiens OX=9606 GN=CAT PE=1 SV=3	CAT	0	78.035	21	11	20	11	1	527	59.7	7.39	81.88	11	0	2456.9	2508.6	2674.9	2761	7542.3	6029.8	7845.5	2797.4	2890.8	2697.6	7005.9
P04066	Tissue alpha-L-fucosidase OS=Homo sapiens OX=9606 GN=FUCA1 PE=1 SV=4	FUCA1	0	139.697	44	16	62	16	1	466	53.7	6.84	221.68	16	0	15908.8	13810.6	19346.8	14395.2	14704.2	16936.8	14786	15142.9	14220.1	17468.2	17242.9
P04070	Vitamin K-dependent protein C OS=Homo sapiens OX=9606 GN=PROC PE=1 SV=1	PROC	0	96.431	24	10	40	10	1	461	52	6.28	143.1	10	0	12853.3	10624.7	14163.9	17293.2	11950.2	11694.1	10053.5	11698.5	14691.5	15665.2	14720.7
P04075	Fructose-bisphosphate aldolase A OS=Homo sapiens OX=9606 GN=ALDOA PE=1 SV=2	ALDOA	0	309.917	69	24	165	21	1	364	39.4	8.09	713.88	24	3	47092.7	34147.4	62022.3	54858	36725.6	38564	38722.6	43752.6	39418.9	61748.5	62108.2	Met-loss [N-Term]
P04080	Cystatin-B OS=Homo sapiens OX=9606 GN=CSTB PE=1 SV=2	CSTB	0	24.704	64	4	9	4	1	98	11.1	7.56	37.94	4	0	5905.5	4773.3	8097.2	5260.4	3693	4531.3	4480.4	4907.5	5004.9	7426.4	5010	Acetyl [N-Term]
P04083	Annexin A1 OS=Homo sapiens OX=9606 GN=ANXA1 PE=1 SV=2	ANXA1	0	13.891	17	5	7	5	1	346	38.7	7.02	14.6	5	0	805.3	858.7	855.8	790.1	922.9	917.6	872.2	779.6	907	942	763.9
P04085	Platelet-derived growth factor subunit A OS=Homo sapiens OX=9606 GN=PDGFA PE=1 SV=1	PDGFA	0	23.342	9	1	15	1	1	211	24	9.39	79.53	1	0	1324.4	1371.9	1685	1733	1599.5	1345.3	1380.5	1385.4	1517	1719.1	1480
P04114	Apolipoprotein B-100 OS=Homo sapiens OX=9606 GN=APOB PE=1 SV=2	APOB	0	761.942	29	111	236	111	1	4563	515.3	7.05	912.45	111	0	52991.6	37465.4	69098.1	46691.9	96599	59343.1	60514.6	40254.3	69364.2	50321.6	59398
P04179	Superoxide dismutase [Mn], mitochondrial OS=Homo sapiens OX=9606 GN=SOD2 PE=1 SV=3	SOD2	0	68.216	42	10	56	10	1	222	24.7	8.25	209.96	10	0	26272.3	17358.3	29924.4	22551.2	16293.1	20084.8	16062.1	24979.7	19597.6	37843.4	8662.9
P04180	Phosphatidylcholine-sterol acyltransferase OS=Homo sapiens OX=9606 GN=LCAT PE=1 SV=1	LCAT	0	142.826	34	11	94	11	1	440	49.5	6.11	346.37	11	0	27813	26605	37211	26582.8	27390.9	28493.9	24057.6	29083.5	24791.5	35441.1	26205
P04196	Histidine-rich glycoprotein OS=Homo sapiens OX=9606 GN=HRG PE=1 SV=1	HRG	0	303.297	47	22	259	22	1	525	59.5	7.5	973.18	22	0	98730.2	64645.2	131401	58293.7	112643	99608.7	100417	55015.6	69689.3	55095.6	97549.4
P04211	Immunoglobulin lambda variable 7-43 OS=Homo sapiens OX=9606 GN=IGLV7-43 PE=3 SV=2	IGLV7-43	0	10.925	15	2	9	2	1	117	12.4	7.03	28.45	2	0	4669.1	7651.6	3212.8	3342.7	5601	11373.2	5879.9	6462.6	3966.3	4337.6	6148.9
P04217	Alpha-1B-glycoprotein OS=Homo sapiens OX=9606 GN=A1BG PE=1 SV=4	A1BG	0	253.217	43	17	391	17	1	495	54.2	5.86	1526.49	17	0	79089.5	120723	124020	111804	133702	121326	148305	103644	145764	99563.8	134683
P04264	Keratin, type II cytoskeletal 1 OS=Homo sapiens OX=9606 GN=KRT1 PE=1 SV=6	KRT1	0	484.552	51	50	277	45	1	644	66	8.12	1117	50	5	78021.9	154159	102592	145085	102704	119709	68247	121898	98165	114319	32677.9
P04271	Protein S100-B OS=Homo sapiens OX=9606 GN=S100B PE=1 SV=2	S100B	0	14.731	16	1	2	1	1	92	10.7	4.59	9.62	1	0	182.3	189.2	192.5	197.1	196.8	170.8	198	228.5	192.3	220.5	185.3
P04275	von Willebrand factor OS=Homo sapiens OX=9606 GN=VWF PE=1 SV=4	VWF	0	393.073	23	48	99	48	1	2813	309.1	5.48	411.31	48	0	21934.7	16533.9	30901.6	21390.6	16452.4	18419.4	17441.3	19541.3	18639	22560.5	23228.1
P04406	Glyceraldehyde-3-phosphate dehydrogenase OS=Homo sapiens OX=9606 GN=GAPDH PE=1 SV=3	GAPDH	0	383.441	64	20	145	20	1	335	36	8.46	620.08	20	0	34118.9	29877.1	54056.1	36064	37328.6	26688.4	36583.3	37576.5	32444.1	52650	45711.1
P04430	Immunoglobulin kappa variable 1-16 OS=Homo sapiens OX=9606 GN=IGKV1-16 PE=1 SV=2	IGKV1-16	0	25.645	29	2	6	2	1	117	12.6	8.16	23.54	2	0	1586.5	2269	1082.7	1179.5	2111.1	1399.5	1940.9	1090.3	1282.8	1234	1197.7
P04433	Immunoglobulin kappa variable 3-11 OS=Homo sapiens OX=9606 GN=IGKV3-11 PE=1 SV=1	IGKV3-11	0	46.999	58	4	37	3	1	115	12.6	4.96	144	4	1	6664.9	5788.1	4738.8	4670.6	8201.9	10813.9	5760.2	5053	6657.7	4328.1	10416.9
P04731	Metallothionein-1A OS=Homo sapiens OX=9606 GN=MT1A PE=1 SV=2	MT1A	0	8.429	46	2	3	1	1	61	6.1	7.96	6.3	2	0												Met-loss [N-Term]
P04732	Metallothionein-1E OS=Homo sapiens OX=9606 GN=MT1E PE=1 SV=1	MT1E	0	19.016	52	2	11	1	1	61	6	7.96	49.76	2	0												Met-loss [N-Term]
P04746	Pancreatic alpha-amylase OS=Homo sapiens OX=9606 GN=AMY2A PE=1 SV=2	AMY2A	0	48.685	22	8	11	1	1	511	57.7	7.05	44.9	8	0
P04792	Heat shock protein beta-1 OS=Homo sapiens OX=9606 GN=HSPB1 PE=1 SV=2	HSPB1	0	27.879	22	4	8	4	1	205	22.8	6.4	28.5	4	0	1626	1483.8	1864.2	1450.7	1789.5	1804.2	1717.6	1648.3	2044.9	1467.8	1838.2
P04843	Dolichyl-diphosphooligosaccharide--protein glycosyltransferase subunit 1 OS=Homo sapiens OX=9606 GN=RPN1 PE=1 SV=1	RPN1	0.005	3.607	2	1	1	1	1	607	68.5	6.38	2.25	1	0	70.7	81.8	87.8	90.6	64.7	71.5	63.7	75.3	78.1	86.1	84.2
P04844	Dolichyl-diphosphooligosaccharide--protein glycosyltransferase subunit 2 OS=Homo sapiens OX=9606 GN=RPN2 PE=1 SV=3	RPN2	0	12.262	7	3	3	3	1	631	69.2	5.69	11.71	3	0	80.9	75.5	89	107.2	83.7	86.9	89.1	84.3	82.7	101.6	90
P04899	Guanine nucleotide-binding protein G(i) subunit alpha-2 OS=Homo sapiens OX=9606 GN=GNAI2 PE=1 SV=3	GNAI2	0	9.504	7	1	1	1	1	355	40.4	5.54	5.46	1	0	55.8	78.6	51.4	96.2	99.3	61.9	100.5	55.6	64.9	61.9	55.8
P05019	Insulin-like growth factor I OS=Homo sapiens OX=9606 GN=IGF1 PE=1 SV=1	IGF1	0	25.543	7	2	7	2	1	195	21.8	9.72	30.37	2	0	751.9	813.9	707	853.6	718.5	806.8	705.2	732.4	690.1	902.2	834.1
P05023	Sodium/potassium-transporting ATPase subunit alpha-1 OS=Homo sapiens OX=9606 GN=ATP1A1 PE=1 SV=1	ATP1A1	0	63.171	10	9	15	4	1	1023	112.8	5.49	55.88	9	0	1973.6	1458.7	1959.5	1993.4	1207.3	1807.3	1175.9	2129.1	1806.9	2056.2	2215.2
P05026	Sodium/potassium-transporting ATPase subunit beta-1 OS=Homo sapiens OX=9606 GN=ATP1B1 PE=1 SV=1	ATP1B1	0	76.589	30	9	22	3	1	303	35	8.53	80.02	9	8	4820	4499.7	5489.6	5507	4613.5	4505.4	4595.8	4889.9	4973.2	5958.5	5050.4
P05060	Secretogranin-1 OS=Homo sapiens OX=9606 GN=CHGB PE=1 SV=2	CHGB	0	860.41	70	53	1213	53	1	677	78.2	5.07	5026.5	53	0	380123	324296	399446	431300	291144	360169	256522	403090	332839	437482	404064
P05067	Amyloid-beta precursor protein OS=Homo sapiens OX=9606 GN=APP PE=1 SV=3	APP	0	509.587	41	30	1148	27	1	770	86.9	4.82	3378.57	30	1	272130	251627	367171	340927	229203	222123	285538	288373	237859	377013	312125
P05107	Integrin beta-2 OS=Homo sapiens OX=9606 GN=ITGB2 PE=1 SV=2	ITGB2	0	23.384	6	4	6	4	1	769	84.7	6.95	17.9	4	0	558.5	543.3	747.6	655.1	587.1	599.9	655.6	624.9	513.7	756.2	600.8
P05121	Plasminogen activator inhibitor 1 OS=Homo sapiens OX=9606 GN=SERPINE1 PE=1 SV=1	SERPINE1	0	35.139	13	4	7	4	1	402	45	7.2	29.91	4	0	1418	1132.7	1591.4	1315.2	1390.9	1406.5	1389.2	1254.7	1680.1	1203.8	1292.6
P05129	Protein kinase C gamma type OS=Homo sapiens OX=9606 GN=PRKCG PE=1 SV=3	PRKCG	0.002	5.958	3	1	2	1	1	697	78.4	7.46	6.47	1	0	55.7	67.1	69.3	68.9	67.8	54.2	67.7	51.8	54.6	71.2	56.8
P05154	Plasma serine protease inhibitor OS=Homo sapiens OX=9606 GN=SERPINA5 PE=1 SV=3	SERPINA5	0	149.532	39	15	93	15	1	406	45.6	9.26	362.26	15	0	28151.3	27478.2	32558.2	23970.2	28430.4	29442.2	27875.7	24930.1	35967.7	24283.5	31501.2
P05155	Plasma protease C1 inhibitor OS=Homo sapiens OX=9606 GN=SERPING1 PE=1 SV=2	SERPING1	0	334.053	46	23	478	23	1	500	55.1	6.55	1527.63	23	0	175695	182020	191186	192168	176168	201694	182253	168676	213818	191057	229171
P05156	Complement factor I OS=Homo sapiens OX=9606 GN=CFI PE=1 SV=2	CFI	0	383.952	49	27	302	27	1	583	65.7	7.5	1313.3	27	0	115085	95566.5	110921	81957.4	101735	115894	113828	95148.4	156262	88468.7	124479
P05160	Coagulation factor XIII B chain OS=Homo sapiens OX=9606 GN=F13B PE=1 SV=3	F13B	0	204.034	39	20	50	20	1	661	75.5	6.39	205.44	20	0	8895.6	9099	9581.9	7529	11694.2	11587.2	9874.1	8658.6	11573.3	7771.4	9747.2
P05362	Intercellular adhesion molecule 1 OS=Homo sapiens OX=9606 GN=ICAM1 PE=1 SV=2	ICAM1	0	43.613	14	6	15	6	1	532	57.8	7.99	57.26	6	0	2001.8	1928.4	2405.1	2424	2578.2	1948.8	2662.6	2067.4	2590.7	2464.5	2545.7
P05387	60S acidic ribosomal protein P2 OS=Homo sapiens OX=9606 GN=RPLP2 PE=1 SV=1	RPLP2	0.005	3.928	10	1	2	1	1	115	11.7	4.54	6.43	1	0	215.4	324	222.5	246.5	349.7	251	293.9	287.6	227	224.9	278.7
P05408	Neuroendocrine protein 7B2 OS=Homo sapiens OX=9606 GN=SCG5 PE=1 SV=2	SCG5	0	144.486	57	13	135	2	1	212	23.7	5.96	491.36	13	12	51959.5	37348.3	51713.9	65463.4	38858.9	46538.8	36921.3	49312.4	47222.5	59434	55043.8
P05413	Fatty acid-binding protein, heart OS=Homo sapiens OX=9606 GN=FABP3 PE=1 SV=4	FABP3	0	44.146	53	7	11	7	1	133	14.8	6.8	45.2	7	0	6844.7	5572	10608.2	6638.8	5552.6	4990.6	5937	6117.7	6041.5	8381.9	7319.9
P05451	Lithostathine-1-alpha OS=Homo sapiens OX=9606 GN=REG1A PE=1 SV=3	REG1A	0	30.887	33	4	7	3	1	166	18.7	5.94	27.47	4	1	1219.9	989	1109	1119	1092	1038.3	5012.4	889.7	1180.7	1270.1	1273.2
P05543	Thyroxine-binding globulin OS=Homo sapiens OX=9606 GN=SERPINA7 PE=1 SV=2	SERPINA7	0	276.296	54	20	190	20	1	415	46.3	6.3	690.05	20	0	54613.6	47803.7	50111.4	37749.3	42736.7	52757.8	51261.5	50998.4	47758	42497.9	51251.3
P05546	Heparin cofactor 2 OS=Homo sapiens OX=9606 GN=SERPIND1 PE=1 SV=3	SERPIND1	0	371.551	67	25	366	25	1	499	57	6.9	1269.28	25	0	93496.3	84327.6	93578.3	81987.7	92860.4	96370.8	82604.5	86064.5	94809.4	86832.7	108260
P05556	Integrin beta-1 OS=Homo sapiens OX=9606 GN=ITGB1 PE=1 SV=2	ITGB1	0	72.958	13	10	22	10	1	798	88.4	5.39	85.6	10	0	4912.7	4025.4	5507.8	4810.6	3416.5	4160.9	3604.3	4451.2	4679.6	5351.9	5247.9
P05937	Calbindin OS=Homo sapiens OX=9606 GN=CALB1 PE=1 SV=2	CALB1	0	123.65	61	14	45	13	1	261	30	4.83	153.53	14	1	13605.3	11221	11176.8	12205.6	9356.8	10206	9200.5	12954.1	12638.8	15393.5	11479.2
P06276	Cholinesterase OS=Homo sapiens OX=9606 GN=BCHE PE=1 SV=1	BCHE	0	104.727	31	15	39	15	1	602	68.4	7.42	152.36	15	0	13213.5	12977.6	18012	13548.6	11646.9	13418.4	13578.2	15381.3	14112.6	11901.9	14805.9
P06307	Cholecystokinin OS=Homo sapiens OX=9606 GN=CCK PE=1 SV=1	CCK	0	20.083	29	3	19	3	1	115	12.7	9.01	54.73	3	0	9590.2	6341.8	9952.7	10174.8	7736.7	6907.3	7472.1	8645.1	9199.4	15225.2	7958.5
P06310	Immunoglobulin kappa variable 2-30 OS=Homo sapiens OX=9606 GN=IGKV2-30 PE=3 SV=2	IGKV2-30	0	35.894	38	3	29	2	1	120	13.2	8.51	135.14	3	0	1641.1	1600	772.8	766.4	2240.3	1683.2	1259.4	952.5	1293.3	498.8	1482.5
P06312	Immunoglobulin kappa variable 4-1 OS=Homo sapiens OX=9606 GN=IGKV4-1 PE=1 SV=1	IGKV4-1	0	31.572	30	3	16	3	1	121	13.4	5.25	54.65	3	0	7387.4	6847.1	3540.6	4271.8	5001.5	7720	4113.3	5680.2	5512.6	3611.5	4769.1
P06331	Immunoglobulin heavy variable 4-34 OS=Homo sapiens OX=9606 GN=IGHV4-34 PE=1 SV=2	IGHV4-34	0	38.434	22	3	62	2	1	123	13.8	9.33	247.65	3	1	41160.1	23774.7	26277.5	20905.5	24385.6	33690.7	25308.2	26235.9	29919.6	23760	20408.8
P06681	Complement C2 OS=Homo sapiens OX=9606 GN=C2 PE=1 SV=2	C2	0	476.916	49	33	246	9	1	752	83.2	7.42	911.56	33	5	21832.8	18539.2	22561.1	19379.9	22045.8	23234.2	13849	17858.9	25765.3	18594	26013
P06703	Protein S100-A6 OS=Homo sapiens OX=9606 GN=S100A6 PE=1 SV=1	S100A6	0	7.94	24	3	5	3	1	90	10.2	5.48	14.15	3	0	3233.7	2380.3	4431.3	3153.7	2260.5	3316.7	2778.3	2599.6	4158.6	2860.9	4859.1
P06727	Apolipoprotein A-IV OS=Homo sapiens OX=9606 GN=APOA4 PE=1 SV=3	APOA4	0	449.388	76	32	480	32	1	396	45.4	5.38	1813.39	32	0	214808	180672	166010	165738	286908	205425	337784	164020	211792	145633	278354
P06733	Alpha-enolase OS=Homo sapiens OX=9606 GN=ENO1 PE=1 SV=2	ENO1	0	344.624	72	24	180	21	1	434	47.1	7.39	731.53	24	3	42763.1	39263.7	52103.6	44083.6	35711.6	38137.1	36980.8	41482.3	40616.6	54185.2	44076.6
P06744	Glucose-6-phosphate isomerase OS=Homo sapiens OX=9606 GN=GPI PE=1 SV=4	GPI	0	115.428	36	17	45	17	1	558	63.1	8.32	169.44	17	0	13641.6	12781.7	19305.9	14992.6	12496.4	11213.8	14641.1	14908.4	11966.3	18282.5	14871.1
P06756	Integrin alpha-V OS=Homo sapiens OX=9606 GN=ITGAV PE=1 SV=2	ITGAV	0.002	5.242	3	2	2	2	1	1048	116	5.68	2.54	2	0
P06858	Lipoprotein lipase OS=Homo sapiens OX=9606 GN=LPL PE=1 SV=1	LPL	0	11.375	5	3	5	3	1	475	53.1	8.15	16.46	3	0	2193.1	2045.5	2222.8	2264.8	1768.9	2405.8	1694.7	2984.3	2286.7	3024.7	2342.5
P06865	Beta-hexosaminidase subunit alpha OS=Homo sapiens OX=9606 GN=HEXA PE=1 SV=2	HEXA	0	172.563	44	22	86	21	1	529	60.7	5.16	311.27	22	1	26479.7	34324.4	34415.3	34110.5	24018	34607.8	30870.2	33495.2	23914.5	36412.2	30975
P06881	Calcitonin gene-related peptide 1 OS=Homo sapiens OX=9606 GN=CALCA PE=1 SV=4	CALCA	0	30.992	37	4	11	4	1	128	13.9	9.01	45.09	4	0	917.2	654.1	1247.1	876.5	678	1069.8	604.1	1131.2	707.2	1226.6	1213.4
P07093	Glia-derived nexin OS=Homo sapiens OX=9606 GN=SERPINE2 PE=1 SV=1	SERPINE2	0	174.579	43	16	70	16	1	398	44	9.29	260.63	16	0	22895.5	20438.6	38776.6	28948.3	24221.4	27563.8	23464.5	24224.6	21564.8	31166.5	24755
P07148	Fatty acid-binding protein, liver OS=Homo sapiens OX=9606 GN=FABP1 PE=1 SV=1	FABP1	0.009	2.869	8	1	1	1	1	127	14.2	7.18	2.79	1	0
P07196	Neurofilament light polypeptide OS=Homo sapiens OX=9606 GN=NEFL PE=1 SV=3	NEFL	0	61.317	13	5	39	4	1	543	61.5	4.65	215.46	5	0	2485.4	2583.5	2733.2	2620.7	2652.4	3201.1	2697.2	2493.7	3291.6	2452	3017.5
P07225	Vitamin K-dependent protein S OS=Homo sapiens OX=9606 GN=PROS1 PE=1 SV=1	PROS1	0	350.777	44	25	203	25	1	676	75.1	5.67	799.14	25	0	93374.9	95544.9	97240.7	98264.3	82129.1	101490	91029.3	110333	96775.8	112438	99730.8
P07237	Protein disulfide-isomerase OS=Homo sapiens OX=9606 GN=P4HB PE=1 SV=3	P4HB	0	128.658	41	18	37	18	1	508	57.1	4.87	137.77	18	0	12318	11851.7	12073.6	13388.7	10421.4	11813.4	12479.4	12052.6	12452.6	14579.2	12871.9
P07307	Asialoglycoprotein receptor 2 OS=Homo sapiens OX=9606 GN=ASGR2 PE=1 SV=2	ASGR2	0	23.508	24	4	5	4	1	311	35.1	6.25	17.42	4	0	457.3	561.7	493.6	395.9	771.8	518.8	606	542.3	381.4	705.3	1291.1
P07355	Annexin A2 OS=Homo sapiens OX=9606 GN=ANXA2 PE=1 SV=2	ANXA2	0	30.099	20	6	7	6	1	339	38.6	7.75	23.99	6	0	435.2	403.6	501.2	443.9	365.1	522.8	375.9	448	544.6	442.1	479.2	Met-loss+Acetyl [N-Term]
P07357	Complement component C8 alpha chain OS=Homo sapiens OX=9606 GN=C8A PE=1 SV=2	C8A	0	266.727	47	20	146	20	1	584	65.1	6.47	586.66	20	0	40849.1	35143	41764.3	32580.6	41905.6	47783.5	44619.6	39985.1	48829.9	31717.7	56320.9
P07358	Complement component C8 beta chain OS=Homo sapiens OX=9606 GN=C8B PE=1 SV=3	C8B	0	269.12	52	25	122	1	1	591	67	8.13	460.53	25	26	29860.1	27376.8	28214.2	23878.9	30134	33614.4	35685.8	28812.5	36297.7	23949	35979.6
P07360	Complement component C8 gamma chain OS=Homo sapiens OX=9606 GN=C8G PE=1 SV=3	C8G	0	144.274	69	12	66	12	1	202	22.3	8.31	239.72	12	0	13365	11387.3	12367.1	10792.5	15766.4	14755.9	15362.9	12580.6	16547	10143.5	21901.5
P07437	Tubulin beta chain OS=Homo sapiens OX=9606 GN=TUBB PE=1 SV=2	TUBB	0	42.266	23	7	12	1	1	444	49.6	4.89	47.49	7	7	1109.3	1187.2	1159.1	1203.6	1430.5	1298.9	1289.7	1271.6	1276.5	1354.5	1287.4
P07451	Carbonic anhydrase 3 OS=Homo sapiens OX=9606 GN=CA3 PE=1 SV=3	CA3	0	22.139	27	5	9	5	1	260	29.5	7.34	33.32	5	0	762	698.6	649.5	1485.7	1601.3	2780.8	1110.4	674.7	886.5	603	1601.6
P07492	Gastrin-releasing peptide OS=Homo sapiens OX=9606 GN=GRP PE=1 SV=2	GRP	0	22.72	24	3	8	3	1	148	16.2	10.21	32.29	3	0	1382.7	1116.6	1505.6	1269.3	1273.2	1017.1	1115.6	983.7	1265.1	1940.5	1193.5
P07585	Decorin OS=Homo sapiens OX=9606 GN=DCN PE=1 SV=1	DCN	0	147.908	46	14	82	13	1	359	39.7	8.54	321.4	14	1	34576	31045.4	50304.7	36436.3	24786.4	46679.6	26132.3	39306.6	42343.6	36584	44856.6
P07602	Prosaposin OS=Homo sapiens OX=9606 GN=PSAP PE=1 SV=2	PSAP	0	351.97	63	26	262	18	1	524	58.1	5.17	902.87	26	12	136656	164026	163821	182296	116762	142395	128087	167924	117621	181602	151694
P07686	Beta-hexosaminidase subunit beta OS=Homo sapiens OX=9606 GN=HEXB PE=1 SV=3	HEXB	0	144.685	39	19	65	18	1	556	63.1	6.76	239.81	19	0	26771.4	33099	35965.7	32591.5	20144.9	38107.3	28688	33035.2	28037.8	38376.5	33254.8
P07711	Cathepsin L1 OS=Homo sapiens OX=9606 GN=CTSL PE=1 SV=2	CTSL	0	143.807	46	11	97	11	1	333	37.5	5.45	388.09	11	0	24161.1	29541.5	31740.8	29413.8	23942.4	30203.9	24489.3	29655.7	23584.3	31726	29976.6
P07737	Profilin-1 OS=Homo sapiens OX=9606 GN=PFN1 PE=1 SV=2	PFN1	0	137.668	89	10	52	10	1	140	15	8.27	200.88	10	0	19777.2	16035.1	22722.3	17792.4	13059.5	14951.2	14113.1	16212.6	21133.6	19929	18528.1	Met-loss+Acetyl [N-Term]
P07738	Bisphosphoglycerate mutase OS=Homo sapiens OX=9606 GN=BPGM PE=1 SV=2	BPGM	0	13.927	15	3	4	3	1	259	30	6.54	12.81	3	0	357	356.4	358.9	335.5	949.8	649.7	902.5	364.8	381.8	337.2	704.2
P07858	Cathepsin B OS=Homo sapiens OX=9606 GN=CTSB PE=1 SV=3	CTSB	0	149.735	38	14	68	8	1	339	37.8	6.3	303.83	14	7	20783.4	25627.5	31057.5	26656	22481	31283.3	23129.3	28984.3	23518.6	29757.1	27624.6
P07900	Heat shock protein HSP 90-alpha OS=Homo sapiens OX=9606 GN=HSP90AA1 PE=1 SV=5	HSP90AA1	0	119.273	22	15	32	9	1	732	84.6	5.02	124.6	15	6	9838.5	6979	11710.2	10252.5	7846.7	7924.7	8489	9644.5	9491.1	11665.1	11082.8
P07942	Laminin subunit beta-1 OS=Homo sapiens OX=9606 GN=LAMB1 PE=1 SV=2	LAMB1	0	354.998	28	38	121	38	1	1786	197.9	4.94	470.65	38	0	34996.7	34799.4	39892.2	36387.2	29414.6	35218.6	33318.1	37681.6	35190.1	38355	37407.3
P07996	Thrombospondin-1 OS=Homo sapiens OX=9606 GN=THBS1 PE=1 SV=2	THBS1	0	192.605	28	25	49	24	1	1170	129.3	4.94	199.77	25	0	10745.2	7291.8	15829.2	9049.4	8104.2	9085	8398.1	8327.6	11024.6	9796.1	10038.6
P07998	Ribonuclease pancreatic OS=Homo sapiens OX=9606 GN=RNASE1 PE=1 SV=4	RNASE1	0	61.528	55	5	203	5	1	156	17.6	8.79	779.4	5	0	31900.8	28313.4	35057.2	51024.4	24448.8	29159.7	22337.7	31016.1	30053.5	36834	39093.4
P08138	Tumor necrosis factor receptor superfamily member 16 OS=Homo sapiens OX=9606 GN=NGFR PE=1 SV=1	NGFR	0	33.705	10	3	8	3	1	427	45.2	4.7	41.42	3	0	2007.3	1990.1	1930.8	2120.5	2098.1	1452.2	2268.8	2434.1	1725.6	2364.5	2214.3
P08185	Corticosteroid-binding globulin OS=Homo sapiens OX=9606 GN=SERPINA6 PE=1 SV=1	SERPINA6	0	203.369	47	14	131	14	1	405	45.1	6.04	520.17	14	0	49434.9	33114.2	51592.6	45437	41352.3	51929.5	50695.8	45684.4	48475	33363.2	62969.5
P08238	Heat shock protein HSP 90-beta OS=Homo sapiens OX=9606 GN=HSP90AB1 PE=1 SV=4	HSP90AB1	0	72.409	15	9	20	2	1	724	83.2	5.03	87.29	9	0	896.3	601.8	1289.8	1117.2	621.7	905.3	501	1004.9	773.7	976.2	983
P08253	72 kDa type IV collagenase OS=Homo sapiens OX=9606 GN=MMP2 PE=1 SV=2	MMP2	0	368.54	58	29	189	29	1	660	73.8	5.47	755.23	29	0	56710.8	61310.3	53385.8	59534.5	48654.8	57090.6	56404.5	67994.6	57002.6	71563.9	67422.4
P08294	Extracellular superoxide dismutase [Cu-Zn] OS=Homo sapiens OX=9606 GN=SOD3 PE=1 SV=2	SOD3	0	207.574	43	11	174	11	1	240	25.8	6.61	599.28	11	0	29913.9	29802.8	32528.8	30328	31101.2	31028.5	34542.9	38824.4	32635.1	31824	31715.9
P08476	Inhibin beta A chain OS=Homo sapiens OX=9606 GN=INHBA PE=1 SV=2	INHBA	0	15.508	8	3	3	3	1	426	47.4	8.03	11.66	3	0	279	219.3	376.8	234.5	257.3	209.5	251.5	220.6	307	233.7	248.4
P08493	Matrix Gla protein OS=Homo sapiens OX=9606 GN=MGP PE=1 SV=2	MGP	0	13.876	12	2	14	2	1	103	12.3	9.67	53.11	2	0	6726.1	5715.5	5912.7	5411.9	3476.3	5324.7	4156.6	4993.8	6690.9	6682.2	4236.6
P08519	Apolipoprotein(a) OS=Homo sapiens OX=9606 GN=LPA PE=1 SV=1	LPA	0	12.022	16	3	3	3	1	4548	501	5.88	9.94	3	0	78.9	94.5	87.8	91.7	187.4	210.8	110.4	87.5	128.5	80.8	151.4
P08571	Monocyte differentiation antigen CD14 OS=Homo sapiens OX=9606 GN=CD14 PE=1 SV=2	CD14	0	239.725	49	15	215	15	1	375	40.1	6.23	852.82	15	0	48570.4	40474.3	50242.6	55981.5	50646.4	42787.1	48295	43199.8	47954.2	53036	57653.5
P08572	Collagen alpha-2(IV) chain OS=Homo sapiens OX=9606 GN=COL4A2 PE=1 SV=4	COL4A2	0	129.542	13	14	35	14	1	1712	167.4	8.66	133.43	14	0	7487.1	6005.2	7161.2	7376.5	5739.7	6609.4	5820.5	6595.8	8070.3	7600.8	7688.7
P08581	Hepatocyte growth factor receptor OS=Homo sapiens OX=9606 GN=MET PE=1 SV=4	MET	0	56.25	8	8	14	8	1	1390	155.4	7.33	52.42	8	0	1962.9	1876.1	2178.5	2421.2	2003.6	1923.4	2170.3	1960.2	2199.6	2565.8	1932.3
P08582	Melanotransferrin OS=Homo sapiens OX=9606 GN=MELTF PE=1 SV=2	MELTF	0	71.585	17	10	13	10	1	738	80.2	5.94	54.95	10	0	2290.5	2795.7	3545.6	3402.9	2669.3	2242.2	3262.3	3192	3014	3618.6	3084.6
P08603	Complement factor H OS=Homo sapiens OX=9606 GN=CFH PE=1 SV=4	CFH	0	935.958	57	65	934	28	1	1231	139	6.61	3488.55	65	45	320438	356774	313742	316096	310377	410007	303642	289843	352177	298168	345744
P08637	Low affinity immunoglobulin gamma Fc region receptor III-A OS=Homo sapiens OX=9606 GN=FCGR3A PE=1 SV=2	FCGR3A	0	37.192	15	5	23	1	1	254	29.1	8.07	69.92	5	4	9746.4	7528.4	11390.9	9137.8	7997.4	10025.2	12304.2	9771.4	10807	10754.7	12707.6
P08670	Vimentin OS=Homo sapiens OX=9606 GN=VIM PE=1 SV=4	VIM	0	147.252	42	18	40	16	1	466	53.6	5.12	163.26	18	1	7686.4	6283.2	8778.7	8192.3	8856.9	9485.5	9625.5	6314	9407.4	14341.9	11108.5
P08697	Alpha-2-antiplasmin OS=Homo sapiens OX=9606 GN=SERPINF2 PE=1 SV=3	SERPINF2	0	247.548	46	18	136	18	1	491	54.5	6.29	548.04	18	0	53955.7	49787.4	43914.1	38368	49806.9	47097.3	56686.4	42076.5	59244.2	42355.4	55055.3
P08709	Coagulation factor VII OS=Homo sapiens OX=9606 GN=F7 PE=1 SV=1	F7	0	11.247	8	3	5	3	1	466	51.6	7.23	14.02	3	0	416.9	396.7	466	443.2	515.5	449.6	446.7	460.2	479	407.3	531.2
P08754	Guanine nucleotide-binding protein G(i) subunit alpha OS=Homo sapiens OX=9606 GN=GNAI3 PE=1 SV=3	GNAI3	0.009	2.937	5	1	1	1	1	354	40.5	5.69	0	1	0	68.9	82.1	81.1	94.8	94.1	81.1	111.7	78.2	77.6	88.7	141.8
P08758	Annexin A5 OS=Homo sapiens OX=9606 GN=ANXA5 PE=1 SV=2	ANXA5	0	43.22	29	10	17	10	1	320	35.9	5.05	53.11	10	0	3930.6	3281.5	4689.9	4073.6	3201.2	3695.5	3306.4	3921	5394.9	3972.5	4344.1
P08779	Keratin, type I cytoskeletal 16 OS=Homo sapiens OX=9606 GN=KRT16 PE=1 SV=4	KRT16	0	95.904	30	12	53	5	1	473	51.2	5.05	159.88	12	0	805.8	1601.4	903.3	1231.4	1145.9	1708.7	882.1	993.2	876.5	806.3	947
P08887	Interleukin-6 receptor subunit alpha OS=Homo sapiens OX=9606 GN=IL6R PE=1 SV=1	IL6R	0	24.421	16	5	7	5	1	468	51.5	8.22	27.79	5	0	2378.1	2036	2570.6	2342.5	2287.3	2160.3	2026.6	1972.2	2176	2499.2	2968.7
P08949	Neuromedin-B OS=Homo sapiens OX=9606 GN=NMB PE=1 SV=4	NMB	0	10.629	12	1	2	1	1	121	13.2	11.87	4.59	1	0	190.3	152.6	165.2	137.7	160.5	127.5	171.3	139.7	183.6	201.5	140.4
P09104	Gamma-enolase OS=Homo sapiens OX=9606 GN=ENO2 PE=1 SV=3	ENO2	0	329.504	71	21	172	17	1	434	47.2	5.03	690.19	21	0	21046.6	20679.1	25424.1	23706.8	17947.8	18879.5	21793.7	20047.2	19622.4	30885.8	20704.4
P09172	Dopamine beta-hydroxylase OS=Homo sapiens OX=9606 GN=DBH PE=1 SV=3	DBH	0	57.438	20	8	16	8	1	617	69	6.42	60.4	8	0	2586.6	2134	1964.7	2660	3857.6	2984.1	4028.7	2482.8	2745	1956.1	3063.8
P09211	Glutathione S-transferase P OS=Homo sapiens OX=9606 GN=GSTP1 PE=1 SV=2	GSTP1	0	134.961	64	9	40	9	1	210	23.3	5.64	178.05	9	0	8858.7	7314	8003.8	8146.2	7529.7	8355.7	7785.9	8181.3	9864.3	10988	8307.6
P09382	Galectin-1 OS=Homo sapiens OX=9606 GN=LGALS1 PE=1 SV=2	LGALS1	0	99.827	78	9	52	9	1	135	14.7	5.5	195.14	9	0	17849.8	15167.4	18118.6	17065.9	14471.2	16158.5	13615.5	17059.1	21127.3	20626.9	20863.4
P09417	Dihydropteridine reductase OS=Homo sapiens OX=9606 GN=QDPR PE=1 SV=2	QDPR	0	196.472	57	11	57	11	1	244	25.8	7.37	227.65	11	0	19312.6	12478.7	17014.4	15235.7	12025.8	12326.6	10876	13377.5	13689.5	14710	14394.2
P09486	SPARC OS=Homo sapiens OX=9606 GN=SPARC PE=1 SV=1	SPARC	0	169.955	52	12	138	12	1	303	34.6	4.84	568.96	12	0	34227.5	31604.7	36414.7	35115.4	30502.3	32661.6	28776.6	43980	36016.8	46289.1	34398.3
P09497	Clathrin light chain B OS=Homo sapiens OX=9606 GN=CLTB PE=1 SV=1	CLTB	0.003	4.465	4	1	2	1	1	229	25.2	4.64	6.7	1	0	410.7	385.4	498	456.1	323.6	475.9	363.9	438.6	494.7	513	422.4
P09543	2',3'-cyclic-nucleotide 3'-phosphodiesterase OS=Homo sapiens OX=9606 GN=CNP PE=1 SV=2	CNP	0	11.695	5	2	14	2	1	421	47.5	9.07	40.85	2	0	1042.6	1139.1	1288.5	1263.4	1035.4	1071.8	1191.6	1058.1	1193.5	1458.4	1114.7
P09603	Macrophage colony-stimulating factor 1 OS=Homo sapiens OX=9606 GN=CSF1 PE=1 SV=2	CSF1	0	122.067	27	12	64	12	1	554	60.1	5.29	236.95	12	0	8692.4	8107.2	9755.8	9625.8	8875.1	8189	7973.3	9311.3	8654.1	9967.1	9184.7
P09619	Platelet-derived growth factor receptor beta OS=Homo sapiens OX=9606 GN=PDGFRB PE=1 SV=1	PDGFRB	0	44.579	8	7	15	7	1	1106	123.9	4.98	56.76	7	0	2990.2	2815.3	3223	3562.2	2531.5	2806.8	3030.5	3591.3	2990	3422.8	3312.8
P09622	Dihydrolipoyl dehydrogenase, mitochondrial OS=Homo sapiens OX=9606 GN=DLD PE=1 SV=2	DLD	0	124.05	31	10	29	10	1	509	54.1	7.85	110.58	10	0	3802.1	3101	4665.2	4887.2	3559	3488.3	3198.4	4007	3477.9	5128.2	3500.2
P09668	Pro-cathepsin H OS=Homo sapiens OX=9606 GN=CTSH PE=1 SV=4	CTSH	0	133.416	34	10	66	10	1	335	37.4	8.07	228.65	10	0	21232.2	17410.5	31305.6	15957.3	17677.6	21196.3	22397.3	21422.1	17697.8	25170.5	20075
P09871	Complement C1s subcomponent OS=Homo sapiens OX=9606 GN=C1S PE=1 SV=1	C1S	0	546.187	54	31	519	30	1	688	76.6	4.96	2097.32	31	1	131424	132916	135444	144234	114338	131363	118943	128699	153192	151662	151221
P09936	Ubiquitin carboxyl-terminal hydrolase isozyme L1 OS=Homo sapiens OX=9606 GN=UCHL1 PE=1 SV=2	UCHL1	0	31.846	31	6	11	6	1	223	24.8	5.48	43.12	6	0	3676.9	3348.1	7348.2	4211.1	3042.2	3739.1	3833.7	3827.6	3258.3	5610.9	4163.9
P09958	Furin OS=Homo sapiens OX=9606 GN=FURIN PE=1 SV=2	FURIN	0	14.739	5	3	3	3	1	794	86.6	6.47	12.58	3	0	225	203.8	197.2	221.8	229.6	219.1	223	206.9	219.7	211.8	163.8
P09960	Leukotriene A-4 hydrolase OS=Homo sapiens OX=9606 GN=LTA4H PE=1 SV=2	LTA4H	0	42.016	14	7	9	7	1	611	69.2	6.18	35.9	7	0	2223.9	1914.4	1996	1867.4	1838.5	2072.1	2216.7	1962.6	2235	2338.7	2284
P09972	Fructose-bisphosphate aldolase C OS=Homo sapiens OX=9606 GN=ALDOC PE=1 SV=2	ALDOC	0	293.974	70	22	150	19	1	364	39.4	6.87	670.07	22	0	37217.9	27965.4	36084.6	36939.6	25308.1	26549.8	27076.6	32286.5	28678.1	43334.1	31839	Met-loss [N-Term]
P0C0L4	Complement C4-A OS=Homo sapiens OX=9606 GN=C4A PE=1 SV=2	C4A	0	1592.8	66	104	2478	1	1	1744	192.7	7.08	9177.62	104	3	9264.9	17968.6	14963.5	15064.6	16389.3	12831.1	18648.9	17657.1	33795.4	22469.4	17045.3
P0C0L5	Complement C4-B OS=Homo sapiens OX=9606 GN=C4B PE=1 SV=2	C4B	0	1614.84	66	105	2535	1	1	1744	192.6	7.27	9469.05	105	119	500152	590616	628246	537726	599889	722813	782275	734503	1.38609e+06	609952	736552
P0C6S8	Leucine-rich repeat and immunoglobulin-like domain-containing nogo receptor-interacting protein 3 OS=Homo sapiens OX=9606 GN=LINGO3 PE=3 SV=1	LINGO3	0	44.794	24	10	12	10	1	592	64.8	8.54	39.69	10	0	1962.5	1868.2	2378.9	2165.4	1603.2	1889	1910	2119	1943.7	2261.3	1970.1
P0DMQ5	Putative transmembrane protein INAFM2 OS=Homo sapiens OX=9606 GN=INAFM2 PE=2 SV=1	INAFM2	0	13.519	19	1	3	1	1	153	15.4	9.31	13.3	1	0	267.4	268.5	291.6	318.4	269.9	255	247.6	246.4	266.7	337.7	267.1
P0DOY2	Immunoglobulin lambda constant 2 OS=Homo sapiens OX=9606 GN=IGLC2 PE=1 SV=1	IGLC2	0	196.24	86	10	444	5	1	106	11.3	7.24	2008.83	10	1	53772.7	39784.2	39733.2	42149	76268.5	68268.5	68422.7	45355.5	60678.7	28464.9	116619
P0DP01	Immunoglobulin heavy variable 1-8 OS=Homo sapiens OX=9606 GN=IGHV1-8 PE=3 SV=1	IGHV1-8	0	23.634	50	4	40	2	1	117	13	9.17	110.61	4	0	191	163	138.7	172.7	215.4	160.2	220.2	161.5	155	151.3	166.6
P0DP25	Calmodulin-3 OS=Homo sapiens OX=9606 GN=CALM3 PE=1 SV=1	CALM3	0	54.093	31	8	25	8	1	149	16.8	4.22	79.91	8	0	13053.5	11344.5	17531.1	15039.5	11991.1	10474.5	12798.1	12427.6	13185.5	17703.3	13095
P0DSN7	Probable non-functional immunoglobulinn kappa variable 1D-37 OS=Homo sapiens OX=9606 GN=IGKV1D-37 PE=5 SV=1	IGKV1D-37	0.002	6.069	14	1	3	1	1	117	12.7	9.25	7.07	1	0	219.6	236.5	245.1	254.8	305.4	250	255.3	224.4	250.3	209.8	194.9
P10114	Ras-related protein Rap-2a OS=Homo sapiens OX=9606 GN=RAP2A PE=1 SV=1	RAP2A	0.009	2.801	7	1	1	1	1	183	20.6	4.82	2.74	1	0
P10124	Serglycin OS=Homo sapiens OX=9606 GN=SRGN PE=1 SV=3	SRGN	0	39.106	30	3	12	3	1	158	17.6	4.96	43.09	3	0	1570.2	1538.5	1815.5	1751	1385.2	1651.1	1631	2189.6	1682.8	1928.5	1708.6
P10153	Non-secretory ribonuclease OS=Homo sapiens OX=9606 GN=RNASE2 PE=1 SV=2	RNASE2	0	30.979	20	3	7	3	1	161	18.3	8.73	30.21	3	0	1146.8	1388.2	1173.3	1186.6	1147	1127	1114.2	1086.7	1039.8	1094.8	1302.7
P10253	Lysosomal alpha-glucosidase OS=Homo sapiens OX=9606 GN=GAA PE=1 SV=4	GAA	0	142.136	22	16	42	15	1	952	105.3	6	166.23	16	0	10758.9	9163	11079.2	10385.4	8763.3	10921.9	8354.5	9799.5	11495.3	13366.8	11271.1
P10451	Osteopontin OS=Homo sapiens OX=9606 GN=SPP1 PE=1 SV=1	SPP1	0	296.368	54	13	406	13	1	314	35.4	4.58	1794.74	13	0	55242.1	49220.3	69681.8	70224.8	56426.3	48683.4	53515.6	54155.2	52030.9	75338.4	71531.1
P10586	Receptor-type tyrosine-protein phosphatase F OS=Homo sapiens OX=9606 GN=PTPRF PE=1 SV=2	PTPRF	0	477.777	27	38	132	19	1	1907	212.7	6.3	596.68	38	20	18753.3	15450.6	21201.7	21772.4	16829.9	15258.7	17270	18116.4	16622.3	24862.2	19007.9
P10599	Thioredoxin OS=Homo sapiens OX=9606 GN=TXN PE=1 SV=3	TXN	0	49.341	55	7	30	7	1	105	11.7	4.92	108.81	7	0	11256.9	7905.9	15388.9	11974.2	9885.1	9619.5	7899.3	9797.7	9435.1	13867.6	19872.7
P10619	Lysosomal protective protein OS=Homo sapiens OX=9606 GN=CTSA PE=1 SV=2	CTSA	0	63.757	24	7	20	7	1	480	54.4	6.61	78.65	7	0	3467	4739	4509.9	4711.6	4042.8	6425.9	3909	4896.9	4105.9	4508.2	4240.8
P10643	Complement component C7 OS=Homo sapiens OX=9606 GN=C7 PE=1 SV=2	C7	0	628.301	59	37	525	36	1	843	93.5	6.48	2107.8	37	1	154448	120543	154248	156215	135182	146033	130625	143685	133143	154635	167326
P10644	cAMP-dependent protein kinase type I-alpha regulatory subunit OS=Homo sapiens OX=9606 GN=PRKAR1A PE=1 SV=1	PRKAR1A	0	51.355	29	8	15	7	1	381	43	5.35	54	8	0	3649.2	3309.4	4284.3	4246.7	3455.5	3258.1	3403.4	3436.7	3410	4639.8	3653.8
P10645	Chromogranin-A OS=Homo sapiens OX=9606 GN=CHGA PE=1 SV=7	CHGA	0	586.103	69	31	783	31	1	457	50.7	4.6	3163.85	31	0	218436	130636	194181	294789	164676	145951	155031	164698	153800	276290	231774
P10646	Tissue factor pathway inhibitor OS=Homo sapiens OX=9606 GN=TFPI PE=1 SV=1	TFPI	0	24.761	19	4	7	4	1	304	35	8.25	25.44	4	0	1876.8	1396.2	1553.3	1271.4	1290.7	2000.4	1430.9	1339.3	1535.2	1582.5	1152.9
P10720	Platelet factor 4 variant OS=Homo sapiens OX=9606 GN=PF4V1 PE=1 SV=1	PF4V1	0	10.585	29	2	2	2	1	104	11.5	9.1	7.03	2	0	205.3	271	181.9	273.7	327	268	343.2	180.7	316.9	249.2	284.8
P10721	Mast/stem cell growth factor receptor Kit OS=Homo sapiens OX=9606 GN=KIT PE=1 SV=1	KIT	0	105.745	15	12	42	12	1	976	109.8	6.98	155.55	12	0	18856.3	20355.2	22839.1	21390.3	16832.9	17548.3	16108.2	24212.6	18420.2	23978.3	20009.4
P10745	Retinol-binding protein 3 OS=Homo sapiens OX=9606 GN=RBP3 PE=1 SV=2	RBP3	0	84.26	19	16	26	16	1	1247	135.3	5.11	90.23	16	0	2268.5	1722.1	1830.5	2213.3	1700.1	1995.6	2677.6	2206	1345.5	2213	2069.7
P10768	S-formylglutathione hydrolase OS=Homo sapiens OX=9606 GN=ESD PE=1 SV=2	ESD	0	30.798	32	6	10	6	1	282	31.4	7.02	37.91	6	0	2582.6	1446.5	2880.2	2756.8	2434.9	2023.4	2414.7	2005.9	2939.8	3143.9	2431.9
P10909	Clusterin OS=Homo sapiens OX=9606 GN=CLU PE=1 SV=1	CLU	0	413.239	52	30	1257	5	1	449	52.5	6.27	4165.2	30	29	412448	359581	425785	413578	357459	362634	377367	370316	337371	440452	416288
P10915	Hyaluronan and proteoglycan link protein 1 OS=Homo sapiens OX=9606 GN=HAPLN1 PE=2 SV=2	HAPLN1	0	8.751	6	2	2	2	1	354	40.1	7.42	6.91	2	0	350.7	400.3	587.8	555.6	387.6	438.5	579.9	305.8	595	399.7	441.9
P11021	Endoplasmic reticulum chaperone BiP OS=Homo sapiens OX=9606 GN=HSPA5 PE=1 SV=2	HSPA5	0	373.606	48	30	133	28	1	654	72.3	5.16	537.06	30	2	45400.2	39521.9	49290.7	56370.3	38519.7	41840.8	38914	46156.9	48337.7	57767	52719.4
P11047	Laminin subunit gamma-1 OS=Homo sapiens OX=9606 GN=LAMC1 PE=1 SV=3	LAMC1	0	432.678	35	47	145	47	1	1609	177.5	5.12	555.18	47	0	38233.3	34312.8	48556.8	39073.4	32383.7	39804.9	32196.5	38393.3	39521.3	41679.6	44024.4
P11215	Integrin alpha-M OS=Homo sapiens OX=9606 GN=ITGAM PE=1 SV=2	ITGAM	0	27.572	7	6	7	6	1	1152	127.1	7.23	24.14	6	0	496.5	493.8	665.1	557	561.4	563.6	628.7	550.2	523.5	635	584.7
P11226	Mannose-binding protein C OS=Homo sapiens OX=9606 GN=MBL2 PE=1 SV=2	MBL2	0	46.124	32	8	14	8	1	248	26.1	5.49	45.99	8	0	2348.7	2976.4	2349.4	1632.9	2693.4	2338.4	3720.7	1508.3	2004.9	1845.6	2341.7
P11279	Lysosome-associated membrane glycoprotein 1 OS=Homo sapiens OX=9606 GN=LAMP1 PE=1 SV=3	LAMP1	0	60.017	13	6	16	6	1	417	44.9	8.75	68.51	6	0	4835.9	5095	6264.4	4788.7	4178.7	4364.5	5304.1	5498.9	3717.5	6827.3	4729.6
P11362	Fibroblast growth factor receptor 1 OS=Homo sapiens OX=9606 GN=FGFR1 PE=1 SV=3	FGFR1	0	130.577	13	11	99	1	1	822	91.8	6.21	316.93	11	13	25485.9	24563.9	28053.8	26765.1	22723.3	23829.4	19600.5	27387.6	24956.4	29669.8	25889.5
P11597	Cholesteryl ester transfer protein OS=Homo sapiens OX=9606 GN=CETP PE=1 SV=2	CETP	0	34.972	15	7	10	7	1	493	54.7	6.09	31.01	7	0	1561.5	1654.7	3114.9	1809.2	1779	2300.7	1579.2	1459.5	2436.2	1527.7	1813.7
P11684	Uteroglobin OS=Homo sapiens OX=9606 GN=SCGB1A1 PE=1 SV=1	SCGB1A1	0.002	5.401	12	1	1	1	1	91	10	5.06	4.81	1	0	662.4	723.2	482.9	870.1	913.5	813.1	1025.1	494.4	488.9	791.3	791.1
P11717	Cation-independent mannose-6-phosphate receptor OS=Homo sapiens OX=9606 GN=IGF2R PE=1 SV=3	IGF2R	0	246.396	17	34	72	34	1	2491	274.2	5.94	266.12	34	0	12762.5	12434.7	14593.4	14538.1	11595.6	10798.1	13619	13061.6	12491.2	15333.1	13753.7
P11766	Alcohol dehydrogenase class-3 OS=Homo sapiens OX=9606 GN=ADH5 PE=1 SV=4	ADH5	0.004	4.119	2	1	1	1	1	374	39.7	7.49	3.23	1	0	220.8	187.7	239.8	213.1	233.5	199.9	216.6	188.4	272.4	219.9	200.7
P12107	Collagen alpha-1(XI) chain OS=Homo sapiens OX=9606 GN=COL11A1 PE=1 SV=4	COL11A1	0	39.446	6	7	11	7	1	1806	181	5.17	40.25	7	0	2074.7	2196.7	2324.2	2489.8	1836.2	2177.3	1885	2274.1	2253.2	2439.4	2024.6
P12109	Collagen alpha-1(VI) chain OS=Homo sapiens OX=9606 GN=COL6A1 PE=1 SV=3	COL6A1	0	489.192	48	39	246	39	1	1028	108.5	5.43	1026.34	39	0	74961.9	65984.9	95161.4	74789.7	55162.3	64486.7	67316.6	89599.3	58630.4	80537.8	72883.3
P12110	Collagen alpha-2(VI) chain OS=Homo sapiens OX=9606 GN=COL6A2 PE=1 SV=4	COL6A2	0	119.409	21	16	33	16	1	1019	108.5	6.21	114.31	16	0	9400	9140.6	9646.3	9170.7	6393.6	7956.8	6656.8	9771.9	7541.7	10135.6	9377.7
P12111	Collagen alpha-3(VI) chain OS=Homo sapiens OX=9606 GN=COL6A3 PE=1 SV=5	COL6A3	0	890.766	40	105	307	86	1	3177	343.5	6.68	1169.57	105	21	80465.4	78930.6	86673.7	78574.5	71766.9	74235	70763.1	74577.3	77912.3	87325.7	83685.5
P12235	ADP/ATP translocase 1 OS=Homo sapiens OX=9606 GN=SLC25A4 PE=1 SV=4	SLC25A4	0	14.597	15	2	3	2	1	298	33	9.76	15.82	2	0	52.7	82.8	65.9	75.2	96.2	69.8	94.2	60.2	60.2	50.3	51.8
P12259	Coagulation factor V OS=Homo sapiens OX=9606 GN=F5 PE=1 SV=4	F5	0	729.5	38	75	346	75	1	2224	251.5	6.05	1275.58	75	0	93604	90236.2	102210	86936.6	63384.1	112533	98052.9	147873	90879.6	114482	101408
P12272	Parathyroid hormone-related protein OS=Homo sapiens OX=9606 GN=PTHLH PE=1 SV=1	PTHLH	0	17.777	21	3	12	3	1	177	20.2	10.18	29.79	3	0	736.9	540.5	880.2	1172.4	796.2	630.5	548.3	805.5	706.9	1095.2	2115.6
P12277	Creatine kinase B-type OS=Homo sapiens OX=9606 GN=CKB PE=1 SV=1	CKB	0	80.345	41	9	16	8	1	381	42.6	5.59	66.53	9	1	1994.3	1799.8	2319.3	2165.3	1658.5	2668.8	1376.9	1796.9	2119.6	1846.7	2512.2
P12318	Low affinity immunoglobulin gamma Fc region receptor II-a OS=Homo sapiens OX=9606 GN=FCGR2A PE=1 SV=4	FCGR2A	0	16.868	10	2	14	2	1	317	35	6.68	56.17	2	0	2701.8	1385.1	2832.3	1969.9	1023.9	2202.4	1483.7	1568.6	2169.1	1798.8	2989.8
P12532	Creatine kinase U-type, mitochondrial OS=Homo sapiens OX=9606 GN=CKMT1A PE=1 SV=1	CKMT1A	0	26.415	16	4	6	4	1	417	47	8.34	26.05	4	0	838.4	746.8	1007	912	597.3	716.4	559.7	803.4	773.7	900.8	903.7
P12814	Alpha-actinin-1 OS=Homo sapiens OX=9606 GN=ACTN1 PE=1 SV=2	ACTN1	0	19.381	5	4	4	2	1	892	103	5.41	13.61	4	2	250.2	260.1	336.6	242.1	258.6	256.8	297.1	253.8	283.6	353.8	492.8
P12821	Angiotensin-converting enzyme OS=Homo sapiens OX=9606 GN=ACE PE=1 SV=1	ACE	0	94.38	14	15	26	15	1	1306	149.6	6.39	100.87	15	0	7715.6	6296.2	8240.6	8163.2	7078	6452.9	7499.1	7277.9	6093.3	10394.9	8359.7
P13284	Gamma-interferon-inducible lysosomal thiol reductase OS=Homo sapiens OX=9606 GN=IFI30 PE=1 SV=3	IFI30	0	23.453	23	4	13	4	1	250	27.9	4.88	41.68	4	0	2495.3	3054.9	2722	2780.5	1924.8	3223.3	2800.5	3347.5	2121.1	3162.9	3376.6
P13473	Lysosome-associated membrane glycoprotein 2 OS=Homo sapiens OX=9606 GN=LAMP2 PE=1 SV=2	LAMP2	0	36.684	15	6	30	6	1	410	44.9	5.63	105.34	6	0	10773.8	10022.6	12088.7	7996.9	6899.2	8189.6	9174.7	10030	7145.3	14497.8	8673.8
P13489	Ribonuclease inhibitor OS=Homo sapiens OX=9606 GN=RNH1 PE=1 SV=2	RNH1	0	67.463	32	11	18	11	1	461	49.9	4.82	74.32	11	0	3657.5	3273.2	4439.1	4072.2	3287.2	3355.7	3265.7	3058.2	4238.2	3532	4614.5
P13498	Cytochrome b-245 light chain OS=Homo sapiens OX=9606 GN=CYBA PE=1 SV=3	CYBA	0.003	4.923	5	1	2	1	1	195	21	9.54	5.92	1	0	848.4	869.9	765.7	782.1	658.1	789.6	925.9	897.9	927.9	836.3	906.4
P13521	Secretogranin-2 OS=Homo sapiens OX=9606 GN=SCG2 PE=1 SV=2	SCG2	0	421.217	67	38	341	38	1	617	70.9	4.75	1283.86	38	0	109712	90097.8	122339	152676	99100.2	96025.1	89715.9	113071	107320	141666	127880
P13591	Neural cell adhesion molecule 1 OS=Homo sapiens OX=9606 GN=NCAM1 PE=1 SV=3	NCAM1	0	593.512	50	39	823	3	1	858	94.5	4.87	3357.13	39	39	248218	181059	279563	290633	183806	189246	182290	247991	185615	314102	235750
P13611	Versican core protein OS=Homo sapiens OX=9606 GN=VCAN PE=1 SV=3	VCAN	0	195.862	8	27	74	13	1	3396	372.6	4.51	284.36	27	14	38785.5	29328.4	42435.2	40603.2	29241	29066.4	29586.9	39571.9	32154.7	42752.2	36058.1
P13639	Elongation factor 2 OS=Homo sapiens OX=9606 GN=EEF2 PE=1 SV=4	EEF2	0	21.002	6	3	3	3	1	858	95.3	6.83	13.5	3	0	248	253.4	273.1	292.5	253.4	232.2	263.1	296.1	287.5	313	237.6
P13645	Keratin, type I cytoskeletal 10 OS=Homo sapiens OX=9606 GN=KRT10 PE=1 SV=6	KRT10	0	459.534	58	33	230	30	1	584	58.8	5.21	956	33	4	49525.1	110314	69180.9	96040.2	74680.4	82579.8	53590	73486.2	66793.5	70605.5	23055.5
P13647	Keratin, type II cytoskeletal 5 OS=Homo sapiens OX=9606 GN=KRT5 PE=1 SV=3	KRT5	0	158.893	36	27	74	13	1	590	62.3	7.74	240.2	27	4	4751.4	10727.3	7428.3	8751.7	7159.1	9160.4	4846.3	7951	6397.5	7006.3	3344.8
P13667	Protein disulfide-isomerase A4 OS=Homo sapiens OX=9606 GN=PDIA4 PE=1 SV=2	PDIA4	0	107.381	32	15	24	15	1	645	72.9	5.07	87.5	15	0	4908.7	4427.5	5441	5958.9	3821.1	4698.2	3706.7	5365.6	4946.3	5844.5	6104.5
P13671	Complement component C6 OS=Homo sapiens OX=9606 GN=C6 PE=1 SV=3	C6	0	415.218	50	39	165	39	1	934	104.7	6.76	664.52	39	0	52497.5	37819.3	42860.9	33512.6	46746.7	60004.3	54572.7	43445.4	59662.7	39695.3	67028.9
P13716	Delta-aminolevulinic acid dehydratase OS=Homo sapiens OX=9606 GN=ALAD PE=1 SV=1	ALAD	0.002	6.346	8	2	3	2	1	330	36.3	6.79	9.23	2	0	170.4	174.9	166.1	186	242.7	175.6	247.3	168	159.4	155.4	183.8
P13726	Tissue factor OS=Homo sapiens OX=9606 GN=F3 PE=1 SV=1	F3	0	20.56	13	2	4	2	1	295	33	7.03	20.55	2	0	365.9	397.3	423	487.6	480.9	410.2	431.3	379.4	419.8	494	441.3
P13747	HLA class I histocompatibility antigen, alpha chain E OS=Homo sapiens OX=9606 GN=HLA-E PE=1 SV=4	HLA-E	0	29.813	10	3	12	1	1	358	40	5.83	42.96	3	0	279.9	121.5	286.6	271.5	186.5	237	125.2	262.1	190.3	404.9	996.2
P13796	Plastin-2 OS=Homo sapiens OX=9606 GN=LCP1 PE=1 SV=6	LCP1	0	216.142	51	24	72	19	1	627	70.2	5.43	260.07	24	6	13469.1	13200.6	14259.4	11072.6	13261.2	12401.4	14160.4	11342.3	14158.3	13525.5	12893.4
P14136	Glial fibrillary acidic protein OS=Homo sapiens OX=9606 GN=GFAP PE=1 SV=1	GFAP	0	39.449	21	8	14	7	1	432	49.9	5.52	45.75	8	0	1101.5	1075.3	958.8	1043.6	769.3	834.4	871.3	932.5	1087.7	953.9	1045
P14138	Endothelin-3 OS=Homo sapiens OX=9606 GN=EDN3 PE=1 SV=1	EDN3	0	19.651	9	2	14	2	1	238	25.4	6.7	24.7	2	0	2640.5	2245.6	2675.7	2674.7	1395	2504.4	1240.6	2969.7	2380.6	2999.4	3678.4
P14151	L-selectin OS=Homo sapiens OX=9606 GN=SELL PE=1 SV=2	SELL	0	82.823	19	8	30	8	1	372	42.2	6.6	123.24	8	0	9603.6	8264.7	8822.9	8941.7	9564	10125.7	10140.1	9462.9	8358.1	13019.7	16084
P14174	Macrophage migration inhibitory factor OS=Homo sapiens OX=9606 GN=MIF PE=1 SV=4	MIF	0	18.401	18	2	19	2	1	115	12.5	7.88	60.62	2	0	5173.7	4431.2	6455.8	4949.3	4256.7	3891.7	4105.2	4569.4	4411.4	5877.5	4527.3	Met-loss [N-Term]
P14207	Folate receptor beta OS=Homo sapiens OX=9606 GN=FOLR2 PE=1 SV=4	FOLR2	0	91.75	44	10	38	10	1	255	29.3	7.53	117.85	10	0	11541.7	8515	10047	13565.6	10560.2	10437.2	8764.3	11156.3	11561.2	12490	11858.4
P14209	CD99 antigen OS=Homo sapiens OX=9606 GN=CD99 PE=1 SV=1	CD99	0	17.377	8	1	5	1	1	185	18.8	4.75	17.21	1	0	167.6	277.5	214.3	100	215.3	171.5	200.3	238.8	292.8	261.4	269.8
P14324	Farnesyl pyrophosphate synthase OS=Homo sapiens OX=9606 GN=FDPS PE=1 SV=4	FDPS	0	15.347	7	3	4	3	1	419	48.2	6.15	16.21	3	0	1236.4	1014.9	1394.5	1172.1	1033.9	1133.7	1109	1130.7	1167.7	1365.9	1209.4
P14384	Carboxypeptidase M OS=Homo sapiens OX=9606 GN=CPM PE=1 SV=2	CPM	0	74.246	23	10	17	10	1	443	50.5	7.36	66.62	10	0	3092.7	3298.9	4397.3	3408.8	2597.3	2793.2	2792.7	3150.9	2523.6	3061.6	2876.7
P14415	Sodium/potassium-transporting ATPase subunit beta-2 OS=Homo sapiens OX=9606 GN=ATP1B2 PE=1 SV=3	ATP1B2	0	28.843	9	2	6	2	1	290	33.3	8.31	31.47	2	0	4210.6	5004.7	5788.1	5129.8	3953.6	3706.8	4176.9	4509.4	4805.6	6509.6	4204
P14543	Nidogen-1 OS=Homo sapiens OX=9606 GN=NID1 PE=1 SV=3	NID1	0	378.525	42	42	147	41	1	1247	136.3	5.29	577.42	42	1	31629.4	34312	32002.1	33712.3	28440.1	33623.6	29323.3	32509.7	33839.7	37658.2	35157.5
P14550	Aldo-keto reductase family 1 member A1 OS=Homo sapiens OX=9606 GN=AKR1A1 PE=1 SV=3	AKR1A1	0	22.26	11	2	4	2	1	325	36.6	6.79	19.63	2	0	389.2	264.9	320.7	308	354	321.2	341.9	331.7	373.9	345	341.1
P14618	Pyruvate kinase PKM OS=Homo sapiens OX=9606 GN=PKM PE=1 SV=4	PKM	0	540.506	72	33	269	14	1	531	57.9	7.84	1082.49	33	28	90390.3	72624.6	111220	102796	82073.6	75399.4	81727.6	77145.7	76659.3	114119	89868.7	Met-loss+Acetyl [N-Term]
P14621	Acylphosphatase-2 OS=Homo sapiens OX=9606 GN=ACYP2 PE=1 SV=2	ACYP2	0	36.324	49	6	16	6	1	99	11.1	9.5	57.64	6	0	7467.3	5657.2	7917.1	8388.2	4972.9	6223.7	5484.1	7246.5	6169.5	8975.8	7888.2
P14625	Endoplasmin OS=Homo sapiens OX=9606 GN=HSP90B1 PE=1 SV=1	HSP90B1	0	283.412	50	35	104	34	1	803	92.4	4.84	381.07	35	1	47820.4	35855.8	51538.4	39518	33184.8	36384.3	30333.7	31061.4	39614	58457.7	41294
P14923	Junction plakoglobin OS=Homo sapiens OX=9606 GN=JUP PE=1 SV=3	JUP	0	14.995	7	4	4	4	1	745	81.7	6.14	12.33	4	0	173.5	204.2	173.2	238.2	178.3	202.7	176.6	364.1	193.2	225.3	150.7
P15086	Carboxypeptidase B OS=Homo sapiens OX=9606 GN=CPB1 PE=1 SV=4	CPB1	0	78.148	34	11	17	11	1	417	47.3	6.61	75.66	11	0	3950.1	3996.4	3979.8	5391.5	4687.4	3604.8	4243.4	4494.4	3768.9	6601.9	4444.6
P15090	Fatty acid-binding protein, adipocyte OS=Homo sapiens OX=9606 GN=FABP4 PE=1 SV=3	FABP4	0	21.378	22	2	4	2	1	132	14.7	7.14	15.11	2	0	558.7	403.1	560.4	434.7	835.5	1310.4	544.4	424.4	548.4	855.8	800.7
P15121	Aldo-keto reductase family 1 member B1 OS=Homo sapiens OX=9606 GN=AKR1B1 PE=1 SV=3	AKR1B1	0	18.156	21	5	6	5	1	316	35.8	6.98	20.19	5	0	1266.4	1155.4	1385.1	1281.2	953.4	1219	973.6	1273.4	1357.5	1477.5	1344.1
P15144	Aminopeptidase N OS=Homo sapiens OX=9606 GN=ANPEP PE=1 SV=4	ANPEP	0	86.6	20	16	43	16	1	967	109.5	5.48	127.44	16	0	5056.4	5005.5	5221.8	4530.2	4280.5	4995.3	4411	5243.9	4181.6	5228.9	5076.7
P15169	Carboxypeptidase N catalytic chain OS=Homo sapiens OX=9606 GN=CPN1 PE=1 SV=1	CPN1	0	64.63	22	8	23	8	1	458	52.3	7.34	79.66	8	0	3648.5	3887.3	4475.4	2860.8	4664.8	4695.3	4062	3389.2	4085.6	2525.8	4172
P15289	Arylsulfatase A OS=Homo sapiens OX=9606 GN=ARSA PE=1 SV=3	ARSA	0	71.671	23	8	16	7	1	507	53.6	6.07	70.25	8	0	1764.2	2061.3	2225.9	2040.8	1434.3	3005.9	1768.6	2392.8	1523.4	2256.7	1802.2
P15291	Beta-1,4-galactosyltransferase 1 OS=Homo sapiens OX=9606 GN=B4GALT1 PE=1 SV=5	B4GALT1	0	98.41	36	8	31	8	1	398	43.9	8.65	130.47	8	0	7259.7	7520.3	8709.6	7568.9	7218	6926.1	6055.1	7886.3	7637.6	8937.7	6980
P15311	Ezrin OS=Homo sapiens OX=9606 GN=EZR PE=1 SV=4	EZR	0	101.271	26	18	39	9	1	586	69.4	6.27	118.97	18	0	1452.8	1156.1	1742.3	1388.8	1238.9	1424.8	1313.7	1500.2	1392.1	1696.1	2180.2
P15328	Folate receptor alpha OS=Homo sapiens OX=9606 GN=FOLR1 PE=1 SV=3	FOLR1	0	68.615	27	6	23	6	1	257	29.8	7.97	84.42	6	0	5774.5	6838.2	7379.2	7315.6	6008.9	7517.9	5326.4	8935.1	7722.6	7627.2	7578.5
P15509	Granulocyte-macrophage colony-stimulating factor receptor subunit alpha OS=Homo sapiens OX=9606 GN=CSF2RA PE=1 SV=1	CSF2RA	0	32.599	15	4	7	4	1	400	46.2	7.75	31.83	4	0	2031.8	1515.8	1494.7	1812.7	1028.3	1585.7	1393.2	1276.8	1679.3	1953.6	1539
P15529	Membrane cofactor protein OS=Homo sapiens OX=9606 GN=CD46 PE=1 SV=3	CD46	0	15.972	10	4	10	4	1	392	43.7	6.74	33.2	4	0	4908.6	3660.7	5620.8	6569.7	4124.4	3818.8	3499.5	4693.4	4960.9	5705.9	6074.2
P15531	Nucleoside diphosphate kinase A OS=Homo sapiens OX=9606 GN=NME1 PE=1 SV=1	NME1	0	42.787	38	5	13	5	1	152	17.1	6.19	53.16	5	0	4233.3	3883.3	5717.2	5004.1	5816.8	4373.3	5172.7	4650.3	4420.7	6508.2	5443.1
P15586	N-acetylglucosamine-6-sulfatase OS=Homo sapiens OX=9606 GN=GNS PE=1 SV=3	GNS	0	112.822	34	15	33	15	1	552	62	8.31	125.51	15	0	9742.7	11730.6	11304	10668.5	9945.2	14845.6	9409.4	11584.2	9535.3	11478.6	10156.3
P15814	Immunoglobulin lambda-like polypeptide 1 OS=Homo sapiens OX=9606 GN=IGLL1 PE=1 SV=1	IGLL1	0	13.054	23	3	15	3	1	213	22.9	10.07	49.02	3	0	2268.2	2012.1	1929.5	1913	2745.5	2916.5	2486.8	2413.9	2648.7	1814.7	2040.2
P15848	Arylsulfatase B OS=Homo sapiens OX=9606 GN=ARSB PE=1 SV=1	ARSB	0	11.827	5	2	6	2	1	533	59.6	8.21	18.62	2	0	343.1	428.9	415.5	412.9	421.9	463.4	383.8	450.6	393.6	438.7	410.5
P15907	Beta-galactoside alpha-2,6-sialyltransferase 1 OS=Homo sapiens OX=9606 GN=ST6GAL1 PE=1 SV=1	ST6GAL1	0.003	5.076	4	1	1	1	1	406	46.6	9.01	3.87	1	0	329.6	315.1	340.7	307.2	367.1	314.8	282.9	304.4	336.6	379.4	396.9
P15924	Desmoplakin OS=Homo sapiens OX=9606 GN=DSP PE=1 SV=3	DSP	0	17.706	1	3	4	3	1	2871	331.6	6.81	15.37	3	0	428.3	626.9	499.4	654.6	665.8	560.5	544.6	871.4	480.1	534.2	357
P16035	Metalloproteinase inhibitor 2 OS=Homo sapiens OX=9606 GN=TIMP2 PE=1 SV=2	TIMP2	0	132.491	58	11	101	11	1	220	24.4	7.49	394.77	11	0	35456.3	36193.3	35936.6	34511.8	23719.3	36822.6	29951.9	39582	33429.4	37117.2	44833.2
P16144	Integrin beta-4 OS=Homo sapiens OX=9606 GN=ITGB4 PE=1 SV=5	ITGB4	0	10.166	1	2	2	2	1	1822	202	6.09	6.76	2	0	71.4	103.9	101	122.7	104	101	102.5	92.6	92.3	96.6	87.7
P16152	Carbonyl reductase [NADPH] 1 OS=Homo sapiens OX=9606 GN=CBR1 PE=1 SV=3	CBR1	0	99.611	58	12	24	12	1	277	30.4	8.32	101.21	12	0	5002.9	4780.6	5252.9	5275.9	4666.8	4374.2	4622.8	4854.3	4891.6	6293	5596.6
P16157	Ankyrin-1 OS=Homo sapiens OX=9606 GN=ANK1 PE=1 SV=3	ANK1	0.002	5.9	1	1	1	1	1	1881	206.1	6.01	4.93	1	0	63.5	78.3	58.2	75.5	216.4	83.2	179.3	72.2	80.9	65.2	119.1
P16234	Platelet-derived growth factor receptor alpha OS=Homo sapiens OX=9606 GN=PDGFRA PE=1 SV=1	PDGFRA	0	23.706	6	5	7	5	1	1089	122.6	5.17	24.04	5	0	1357.9	1178.3	1432.1	1479.7	1061.4	1137.2	1031.4	1342.2	1254.7	1513.9	1955.6
P16278	Beta-galactosidase OS=Homo sapiens OX=9606 GN=GLB1 PE=1 SV=2	GLB1	0	21.546	8	4	5	4	1	677	76	6.57	20.42	4	0	513.3	585.4	545.9	647.9	553.7	814.8	555.9	600.2	510.3	680.1	561.8
P16284	Platelet endothelial cell adhesion molecule OS=Homo sapiens OX=9606 GN=PECAM1 PE=1 SV=2	PECAM1	0.001	7.777	4	2	3	2	1	738	82.5	6.99	10.25	2	0	156.7	156.6	155.8	170.9	176.9	179.6	165.5	151.8	164.8	158.2	135.3
P16402	Histone H1.3 OS=Homo sapiens OX=9606 GN=H1-3 PE=1 SV=2	H1-3	0	20.916	10	2	4	2	1	221	22.3	11.02	15.41	2	0	1604	1643	1182.7	1505.9	1398.7	1385	1689.2	2110.8	1350.3	2053.5	1413.1
P16519	Neuroendocrine convertase 2 OS=Homo sapiens OX=9606 GN=PCSK2 PE=1 SV=2	PCSK2	0	148.015	23	12	55	12	1	638	70.5	6.49	227.43	12	0	9618.6	8201.9	10065.9	12662.9	9595.5	8390	8908.2	9016	9522.4	12842.1	10626.6
P16860	Natriuretic peptides B OS=Homo sapiens OX=9606 GN=NPPB PE=1 SV=1	NPPB	0.005	3.526	6	1	2	1	1	134	14.7	10.33	6.46	1	0	683	529.7	599.1	707.4	404.7	730.2	369.8	780	529.9	804	829.3
P16870	Carboxypeptidase E OS=Homo sapiens OX=9606 GN=CPE PE=1 SV=1	CPE	0	370.99	55	30	380	30	1	476	53.1	5.14	1347.4	30	0	101233	107046	137862	113844	90050.2	100120	103882	132599	101120	132773	146558
P16930	Fumarylacetoacetase OS=Homo sapiens OX=9606 GN=FAH PE=1 SV=2	FAH	0	37.37	21	7	13	7	1	419	46.3	6.95	30.05	7	0	3807.6	3320.6	3475.8	2689.2	3326.9	3056.5	3790.7	3651.4	4049.9	3485.8	4024.4
P16949	Stathmin OS=Homo sapiens OX=9606 GN=STMN1 PE=1 SV=3	STMN1	0	34.892	38	6	22	4	1	149	17.3	5.97	73.94	6	2	4717.8	3244.6	6437.1	5775.2	3594.3	4112.7	3019	4596.6	4038.7	5984.2	7246.8
P17050	Alpha-N-acetylgalactosaminidase OS=Homo sapiens OX=9606 GN=NAGA PE=1 SV=2	NAGA	0	55.369	28	8	15	8	1	411	46.5	5.19	59.97	8	0	3418.3	5782.7	4542.7	4642.6	4055.7	5241.4	4407.1	5291.1	3151.1	3608	4083.9
P17066	Heat shock 70 kDa protein 6 OS=Homo sapiens OX=9606 GN=HSPA6 PE=1 SV=2	HSPA6	0	40.308	14	8	17	1	1	643	71	6.14	54.88	8	0	935.7	1060.3	946.2	1018.3	665.6	1241.5	860.3	976.9	1165.8	801.6	1215.8
P17174	Aspartate aminotransferase, cytoplasmic OS=Homo sapiens OX=9606 GN=GOT1 PE=1 SV=3	GOT1	0	207.267	57	21	87	21	1	413	46.2	7.01	344.06	21	0	40151.9	30971.6	47150.2	37790.6	28193.2	33071.4	32297.2	38358.3	32934.8	51637.4	26133.5	Met-loss [N-Term]
P17302	Gap junction alpha-1 protein OS=Homo sapiens OX=9606 GN=GJA1 PE=1 SV=2	GJA1	0.001	7.434	5	1	1	1	1	382	43	8.76	4.41	1	0	110.7	121.5	113.3	155.4	249.3	150.3	124	125.3	136.7	118.6	123.2
P17405	Sphingomyelin phosphodiesterase OS=Homo sapiens OX=9606 GN=SMPD1 PE=1 SV=5	SMPD1	0	26.603	14	6	11	6	1	631	69.9	7.28	37.31	6	0	1829.1	2230	2643.5	2122	2068.8	2881.6	1889.5	2334.2	1911.1	2374.6	2383.2
P17538	Chymotrypsinogen B OS=Homo sapiens OX=9606 GN=CTRB1 PE=2 SV=2	CTRB1	0.003	4.354	5	1	1	1	1	263	27.7	7.14	3.67	1	0
P17600	Synapsin-1 OS=Homo sapiens OX=9606 GN=SYN1 PE=1 SV=3	SYN1	0.001	7.033	6	2	2	2	1	705	74.1	9.83	6.07	2	0	112.4	127.8	114.3	100.7	130.7	145.1	111.9	125.2	99.4	90	112.9
P17677	Neuromodulin OS=Homo sapiens OX=9606 GN=GAP43 PE=1 SV=1	GAP43	0	181.914	71	14	46	14	1	238	24.8	4.72	227.35	14	0	9402	6851.2	13052.6	12408.9	6683.3	7675.4	7063.2	8951.7	8053.9	12307.8	14127.6
P17813	Endoglin OS=Homo sapiens OX=9606 GN=ENG PE=1 SV=2	ENG	0	13.745	5	3	4	3	1	658	70.5	6.61	15.22	3	0	957.4	1089	982.3	1147.9	1053.1	1166.8	1099.2	950	1110.5	1006.5	1119
P17900	Ganglioside GM2 activator OS=Homo sapiens OX=9606 GN=GM2A PE=1 SV=4	GM2A	0	118.372	67	12	79	12	1	193	20.8	5.31	276.66	12	0	37257.2	35504.1	43125.4	50093.6	30722.4	42347.3	30487.3	38669.1	40612.5	51794.8	44041.8
P17931	Galectin-3 OS=Homo sapiens OX=9606 GN=LGALS3 PE=1 SV=5	LGALS3	0	21.335	15	4	7	4	1	250	26.1	8.56	24.35	4	0	2317.5	2212.4	3009.7	2443.5	1542.4	2193.3	2043.3	2569	2318.2	3041.2	2359.1
P18065	Insulin-like growth factor-binding protein 2 OS=Homo sapiens OX=9606 GN=IGFBP2 PE=1 SV=2	IGFBP2	0	198.654	52	16	234	16	1	325	34.8	7.5	815.09	16	0	73242.2	84306.9	75346.3	82791.7	51883.1	77834.2	59678.1	74136.3	76331.8	88260.7	79877.9
P18206	Vinculin OS=Homo sapiens OX=9606 GN=VCL PE=1 SV=4	VCL	0	155.802	31	28	44	28	1	1134	123.7	5.66	167.41	28	0	9714.9	8253.3	10666.7	9950.3	8326.1	8778.4	8432	7682	12163.1	8549.7	10245.3
P18428	Lipopolysaccharide-binding protein OS=Homo sapiens OX=9606 GN=LBP PE=1 SV=3	LBP	0	93.864	28	14	38	14	1	481	53.4	6.7	116.76	14	0	9696.5	7424.3	10848.5	5745	8613.6	8807.5	10042.3	8462	17921.9	9723	10286
P18509	Pituitary adenylate cyclase-activating polypeptide OS=Homo sapiens OX=9606 GN=ADCYAP1 PE=1 SV=3	ADCYAP1	0	8.688	13	2	2	2	1	176	18.8	9.82	6.75	2	0	812	686.5	750.1	803.8	645.9	722	736.9	869.8	921.1	944.6	782
P18669	Phosphoglycerate mutase 1 OS=Homo sapiens OX=9606 GN=PGAM1 PE=1 SV=2	PGAM1	0	54.652	26	5	21	5	1	254	28.8	7.18	79.25	5	0	1647.5	1652.9	1997.2	1880.2	1669.6	1593	1786.7	1618.5	1649.5	2053	1944.6
P19021	Peptidyl-glycine alpha-amidating monooxygenase OS=Homo sapiens OX=9606 GN=PAM PE=1 SV=2	PAM	0	481.873	49	40	294	40	1	973	108.3	6.42	991.63	40	0	102978	80297	111026	130709	81789.9	91508.9	78639.1	93533.3	87179.4	126574	98962.6
P19022	Cadherin-2 OS=Homo sapiens OX=9606 GN=CDH2 PE=1 SV=4	CDH2	0	320.743	34	24	202	24	1	906	99.7	4.81	816.16	24	0	60797.9	52898	66939.8	70964.5	57860.6	51348.5	52020.7	59930	56847.9	81088.6	60677
P19256	Lymphocyte function-associated antigen 3 OS=Homo sapiens OX=9606 GN=CD58 PE=1 SV=1	CD58	0	8.989	10	2	5	2	1	250	28.1	6.76	20.02	2	0	1305.9	1384.9	1399.2	1672	1166.8	1315.6	1328.6	1412	1173	1506	1354.6
P19320	Vascular cell adhesion protein 1 OS=Homo sapiens OX=9606 GN=VCAM1 PE=1 SV=1	VCAM1	0	288.073	47	29	92	29	1	739	81.2	5.22	358.52	29	0	31693.2	31304.2	30683.2	36104	29445.6	29862.7	28503.5	33588	29413.5	38927.4	43742.8
P19367	Hexokinase-1 OS=Homo sapiens OX=9606 GN=HK1 PE=1 SV=3	HK1	0	118.508	23	17	24	17	1	917	102.4	6.8	91.36	17	0	4909.6	5323.4	5771.4	5822.1	5416.6	5457.7	5465.5	5047.5	5487.5	6815.7	5841.6
P19526	Galactoside 2-alpha-L-fucosyltransferase 1 OS=Homo sapiens OX=9606 GN=FUT1 PE=1 SV=1	FUT1	0	10.607	6	1	1	1	1	365	41.2	7.36	6.22	1	0	77.1	75.3	66.2	74.3	79.4	65.9	69.3	66.9	92.7	85.5	71.5
P19634	Sodium/hydrogen exchanger 1 OS=Homo sapiens OX=9606 GN=SLC9A1 PE=1 SV=2	SLC9A1	0.003	4.398	3	1	1	1	1	815	90.7	7.21	3.41	1	0
P19652	Alpha-1-acid glycoprotein 2 OS=Homo sapiens OX=9606 GN=ORM2 PE=1 SV=2	ORM2	0	191.358	56	13	639	8	1	201	23.6	5.11	2162.45	13	0	201200	192854	173585	122581	230226	195378	245301	162012	468922	197449	262335
P19823	Inter-alpha-trypsin inhibitor heavy chain H2 OS=Homo sapiens OX=9606 GN=ITIH2 PE=1 SV=2	ITIH2	0	398.135	49	38	269	38	1	946	106.4	6.86	964.32	38	0	86465	84316.7	69409.9	71372.7	86670.6	116214	95529.3	74284	80488.1	57856.6	103384
P19827	Inter-alpha-trypsin inhibitor heavy chain H1 OS=Homo sapiens OX=9606 GN=ITIH1 PE=1 SV=3	ITIH1	0	495.835	41	30	287	30	1	911	101.3	6.79	1158.02	30	0	71002.1	63683.7	61854.7	58488.9	77655.7	100936	74127.8	60553.6	65752.8	42885.6	95762.4
P19961	Alpha-amylase 2B OS=Homo sapiens OX=9606 GN=AMY2B PE=1 SV=1	AMY2B	0	69.724	30	10	16	3	1	511	57.7	7.09	65.47	10	7	1683.4	1758.2	1653.2	1889.3	1800.5	1709.1	2096.8	1699.4	1590.2	1726.1	1745
P20036	HLA class II histocompatibility antigen, DP alpha 1 chain OS=Homo sapiens OX=9606 GN=HLA-DPA1 PE=1 SV=1	HLA-DPA1	0	16.259	11	2	3	2	1	260	29.4	5.21	15.2	2	0	531	620.5	445.8	462.7	602.5	540.7	724.7	641.1	494.5	745.6	416.5
P20042	Eukaryotic translation initiation factor 2 subunit 2 OS=Homo sapiens OX=9606 GN=EIF2S2 PE=1 SV=2	EIF2S2	0.002	5.857	3	1	1	1	1	333	38.4	5.8	3.85	1	0	105.5	86.5	114.3	124.3	57.9	99.3	79.3	99.7	98.2	110.2	110.4
P20138	Myeloid cell surface antigen CD33 OS=Homo sapiens OX=9606 GN=CD33 PE=1 SV=2	CD33	0.001	6.645	3	1	2	1	1	364	39.8	8.38	7.86	1	0	535.9	550.6	564.3	847.5	514.5	608.4	607.4	444.1	551.2	544.8	756.4
P20338	Ras-related protein Rab-4A OS=Homo sapiens OX=9606 GN=RAB4A PE=1 SV=3	RAB4A	0	14.959	16	3	4	2	1	218	24.4	6.07	13.57	3	0	631.6	588.1	672.1	713.8	526.1	645.2	595.9	589.6	656.9	710.8	680.3
P20366	Protachykinin-1 OS=Homo sapiens OX=9606 GN=TAC1 PE=1 SV=1	TAC1	0	12.7	10	1	15	1	1	129	15	8.94	66.59	1	0	1289.1	1342.6	1424.7	2007	1469.5	1332	1382.7	1481.8	1372.9	1715.2	1233.4
P20382	Pro-MCH OS=Homo sapiens OX=9606 GN=PMCH PE=1 SV=3	PMCH	0	31.267	22	3	8	3	1	165	18.7	7.28	37.17	3	0	1406.7	1528.2	2189.3	2352.9	1781.3	2159.3	1568.5	1507.6	1807.3	2008.7	1882.8
P20472	Parvalbumin alpha OS=Homo sapiens OX=9606 GN=PVALB PE=1 SV=2	PVALB	0	71.944	74	15	34	15	1	110	12.1	5.19	96.14	15	0	19738.6	14565.8	15032.2	15489.7	12755.3	13987.3	11448.4	19478.9	15563.5	21979.5	17362.4
P20618	Proteasome subunit beta type-1 OS=Homo sapiens OX=9606 GN=PSMB1 PE=1 SV=2	PSMB1	0.001	7.279	12	3	5	3	1	241	26.5	8.13	11.23	3	0	587.2	605.9	657.7	727.7	525.1	635.2	976.8	627.5	652	612.2	679.4
P20742	Pregnancy zone protein OS=Homo sapiens OX=9606 GN=PZP PE=1 SV=4	PZP	0	279.673	20	26	542	15	1	1482	163.8	6.38	2529.56	26	0	9069.7	2900.6	6474.1	5509.1	3503.1	3599.8	6557.5	10044	11930.6	5944.7	6711.3
P20774	Mimecan OS=Homo sapiens OX=9606 GN=OGN PE=1 SV=1	OGN	0	240.304	72	20	220	20	1	298	33.9	5.63	917.08	20	0	74691.5	84442	73574.4	88476.6	61251.9	85042.1	57713.7	76227	78802.1	91461.4	72159.2
P20827	Ephrin-A1 OS=Homo sapiens OX=9606 GN=EFNA1 PE=1 SV=2	EFNA1	0	19.432	13	4	22	4	1	205	23.8	6.83	62.43	4	0	9198	10964	15627	11872.6	6437.4	8190	7106.9	11313	6883.2	11380.8	11183.7
P20851	C4b-binding protein beta chain OS=Homo sapiens OX=9606 GN=C4BPB PE=1 SV=1	C4BPB	0	15.363	17	4	6	4	1	252	28.3	5.14	19.68	4	0	783.5	532.1	559	361	789.2	811	749.1	380.2	901.1	344.9	686
P20908	Collagen alpha-1(V) chain OS=Homo sapiens OX=9606 GN=COL5A1 PE=1 SV=3	COL5A1	0	53.164	8	10	16	10	1	1838	183.4	5.06	56.5	10	0	1851.3	2228.9	2198.9	2083.9	2018.2	2135.4	2024.6	1962.1	2012.1	2021.4	2280.2
P20916	Myelin-associated glycoprotein OS=Homo sapiens OX=9606 GN=MAG PE=1 SV=1	MAG	0	42.031	16	8	20	8	1	626	69	5.03	71.18	8	0	4621.2	4509.4	5470.2	4996.2	4209.1	3750.8	5037.5	4895.6	3811.2	5997.3	4552.4
P20933	N(4)-(beta-N-acetylglucosaminyl)-L-asparaginase OS=Homo sapiens OX=9606 GN=AGA PE=1 SV=2	AGA	0	112.979	30	7	52	7	1	346	37.2	6.28	201.47	7	0	10978.2	10212.7	13977.8	15065.6	9888.9	11095.6	9373.6	12586.3	8917	12957	8909.1
P21246	Pleiotrophin OS=Homo sapiens OX=9606 GN=PTN PE=1 SV=1	PTN	0	83.352	50	8	64	8	1	168	18.9	9.6	281.1	8	0	16377.9	17591.5	22619.8	19222.5	12457.1	17600.1	14908.2	18992.9	16016.3	18712.5	26295.2
P21266	Glutathione S-transferase Mu 3 OS=Homo sapiens OX=9606 GN=GSTM3 PE=1 SV=3	GSTM3	0.001	7.433	8	2	3	1	1	225	26.5	5.54	9.3	2	0
P21291	Cysteine and glycine-rich protein 1 OS=Homo sapiens OX=9606 GN=CSRP1 PE=1 SV=3	CSRP1	0	21.539	18	3	5	3	1	193	20.6	8.57	16.35	3	0	1264	949.9	1337.4	1234.3	896.2	1078.4	986.2	935.3	1430.8	1233.2	1234
P21333	Filamin-A OS=Homo sapiens OX=9606 GN=FLNA PE=1 SV=4	FLNA	0	332.516	25	42	80	39	1	2647	280.6	6.06	301.84	42	3	12486.4	8644.5	14389.5	10859.3	9575.5	10106.6	9009.3	8659.9	14910.1	10545.2	13091.4
P21399	Cytoplasmic aconitate hydratase OS=Homo sapiens OX=9606 GN=ACO1 PE=1 SV=3	ACO1	0	17.204	7	5	5	5	1	889	98.3	6.68	15.74	5	0	583.9	577.7	688.9	644.4	596.7	678.5	564.9	654.5	662.4	758.8	680.1
P21453	Sphingosine 1-phosphate receptor 1 OS=Homo sapiens OX=9606 GN=S1PR1 PE=1 SV=2	S1PR1	0.001	6.802	5	2	3	2	1	382	42.8	9.5	9.56	2	0	1877.9	1336.2	2066.2	2194.1	1030.7	1851.6	932.1	1994.7	1695.2	2129.3	2367
P21554	Cannabinoid receptor 1 OS=Homo sapiens OX=9606 GN=CNR1 PE=1 SV=1	CNR1	0.002	5.701	3	2	6	2	1	472	52.8	8.16	15.8	2	0	1090.4	1032.1	1294.2	1391.7	967.8	1034.4	898.3	1259.4	1352.1	1623.9	1298.5
P21579	Synaptotagmin-1 OS=Homo sapiens OX=9606 GN=SYT1 PE=1 SV=1	SYT1	0	36.939	13	5	9	4	1	422	47.5	8.12	36.65	5	1	3244	2629.1	3680.7	3675.6	2784.5	2577.9	2941.8	3139.8	2925	4560.8	2608.3
P21583	Kit ligand OS=Homo sapiens OX=9606 GN=KITLG PE=1 SV=1	KITLG	0	14.973	8	2	3	2	1	273	30.9	6.14	12.24	2	0	617.5	528.3	632.1	716.8	636.2	519.7	579.3	591.1	527.9	727.4	617.7
P21589	5'-nucleotidase OS=Homo sapiens OX=9606 GN=NT5E PE=1 SV=1	NT5E	0	21.308	10	3	4	3	1	574	63.3	7.03	18.62	3	0	215.5	280.5	246.7	245.4	281.5	258	254.5	250.6	226.3	234.1	232.7
P21741	Midkine OS=Homo sapiens OX=9606 GN=MDK PE=1 SV=1	MDK	0	36.411	38	4	16	4	1	143	15.6	9.79	66.58	4	0	2390.6	2399.8	3189.4	3029.5	1666.2	2488.4	2176.7	2573.9	2311.9	2964	3090.7
P21802	Fibroblast growth factor receptor 2 OS=Homo sapiens OX=9606 GN=FGFR2 PE=1 SV=1	FGFR2	0	92.228	14	11	61	10	1	821	92	5.88	208.38	11	1	15370	13223.5	18142.2	17184.6	12532.6	12528.7	14113.3	15901.2	13922.8	18691.4	16460.9
P21810	Biglycan OS=Homo sapiens OX=9606 GN=BGN PE=1 SV=2	BGN	0	131.808	39	11	49	10	1	368	41.6	7.52	188.07	11	0	9438.4	7758	13829.4	9697.6	7556.1	9860.3	8254.8	9441.2	9934.1	10843.9	10006.1
P21926	CD9 antigen OS=Homo sapiens OX=9606 GN=CD9 PE=1 SV=4	CD9	0	44.148	23	5	17	5	1	228	25.4	7.15	66.56	5	0	4310	4256.1	4564.2	4044.6	4156.8	4405.8	3054.2	5604.1	5514.9	4123.6	5159.2
P21980	Protein-glutamine gamma-glutamyltransferase 2 OS=Homo sapiens OX=9606 GN=TGM2 PE=1 SV=2	TGM2	0.002	5.24	1	1	1	1	1	687	77.3	5.22	4.56	1	0	251	182.1	320.3	166.8	295.5	186	276.1	163.1	351.2	207.6	272.4
P22004	Bone morphogenetic protein 6 OS=Homo sapiens OX=9606 GN=BMP6 PE=1 SV=1	BMP6	0	25.255	12	4	8	4	1	513	57.2	8.1	23.73	4	0	519.6	591.2	543.1	654.8	619.4	640.4	591.9	544.7	581	656.2	565.1
P22061	Protein-L-isoaspartate(D-aspartate) O-methyltransferase OS=Homo sapiens OX=9606 GN=PCMT1 PE=1 SV=4	PCMT1	0	126.859	59	10	58	10	1	227	24.6	7.21	236.43	10	0	21129.6	22441	24949.3	29651.9	21656.6	21050.8	22038	20206.1	25003.1	36265.9	22263.7
P22223	Cadherin-3 OS=Homo sapiens OX=9606 GN=CDH3 PE=1 SV=2	CDH3	0	16.669	5	2	5	2	1	829	91.4	4.75	26.29	2	0	416.2	428.4	410.1	482.3	449	455.6	434.6	411.3	435.3	502.2	474.4
P22303	Acetylcholinesterase OS=Homo sapiens OX=9606 GN=ACHE PE=1 SV=1	ACHE	0	82.231	27	9	18	9	1	614	67.8	6.29	78.28	9	0	2621.2	2992	2904.4	3187	3040.1	2565.3	3000.7	2901.5	2634.3	2889.7	2628.5
P22304	Iduronate 2-sulfatase OS=Homo sapiens OX=9606 GN=IDS PE=1 SV=1	IDS	0	193.836	45	17	58	17	1	550	61.8	5.45	227.14	17	0	14922.1	15947.6	19208.2	17751.9	13879.1	20598.4	15211.1	18082.3	13493	18966.1	16626.9
P22314	Ubiquitin-like modifier-activating enzyme 1 OS=Homo sapiens OX=9606 GN=UBA1 PE=1 SV=3	UBA1	0	23.285	4	3	4	3	1	1058	117.8	5.76	17.31	3	0	494.2	466.9	553.7	478.8	521.6	473.3	565.6	450.3	544.4	550.6	610
P22352	Glutathione peroxidase 3 OS=Homo sapiens OX=9606 GN=GPX3 PE=1 SV=2	GPX3	0	71.713	35	7	75	7	1	226	25.5	8.13	267.48	7	0	27955.4	28387.4	27842.2	29872.8	27177.1	25637.1	30235.8	27078.2	25927.6	29774.9	33628.3
P22466	Galanin peptides OS=Homo sapiens OX=9606 GN=GAL PE=1 SV=3	GAL	0.005	4.066	13	1	1	1	1	123	13.3	7.52	2.72	1	0	98.9	118.1	89.9	126	159.7	111.4	121.8	90.5	107.2	109.6	136.6
P22692	Insulin-like growth factor-binding protein 4 OS=Homo sapiens OX=9606 GN=IGFBP4 PE=1 SV=2	IGFBP4	0	63.786	39	8	39	8	1	258	27.9	7.15	129.26	8	0	13705.6	11289.6	14615.3	15231.3	10831.9	13383.5	11506.9	13049	15012	14920.3	16128.2
P22748	Carbonic anhydrase 4 OS=Homo sapiens OX=9606 GN=CA4 PE=1 SV=2	CA4	0	78.536	32	10	40	10	1	312	35	7.83	142.76	10	0	13211.9	12165.9	13872.9	14859.5	11823.9	10922.1	10651.2	12415.9	11128.1	16450.7	11001.4
P22792	Carboxypeptidase N subunit 2 OS=Homo sapiens OX=9606 GN=CPN2 PE=1 SV=3	CPN2	0	125.205	28	13	45	13	1	545	60.5	5.99	191.19	13	0	15593	17540.3	19264.8	11374.4	17754.2	19403.1	17164.8	15687.2	18757.8	11509.3	18192.8
P22794	Protein EVI2A OS=Homo sapiens OX=9606 GN=EVI2A PE=2 SV=2	EVI2A	0	12.763	3	2	6	2	1	236	26.2	8.56	14.89	2	0	2210	1318	2002.1	2359.6	810.8	1414.3	751.3	1954.3	1293.9	2186.9	2332.9
P22891	Vitamin K-dependent protein Z OS=Homo sapiens OX=9606 GN=PROZ PE=1 SV=2	PROZ	0	62.847	29	10	27	10	1	400	44.7	5.97	93.4	10	0	8935	13173.1	7915.3	6438.2	12659.7	9648	13306.9	9405.1	13140.9	5325.3	9889.1
P22897	Macrophage mannose receptor 1 OS=Homo sapiens OX=9606 GN=MRC1 PE=1 SV=1	MRC1	0	345.731	37	45	119	45	1	1456	165.9	6.54	452.94	45	0	33639.4	28924.1	29531.5	35681.1	28232.7	27630.5	26570.3	33731.3	40055.9	44914.1	35761.3
P23083	Immunoglobulin heavy variable 1-2 OS=Homo sapiens OX=9606 GN=IGHV1-2 PE=1 SV=2	IGHV1-2	0	57.84	56	5	47	3	1	117	13.1	9.13	143.13	5	2	15815.3	14917.9	11699.3	13306	25552.8	21763	16493.3	14281	22068.2	10172	23118.9
P23142	Fibulin-1 OS=Homo sapiens OX=9606 GN=FBLN1 PE=1 SV=4	FBLN1	0	472.185	53	29	513	9	1	703	77.2	5.22	1922.73	29	2	32136.6	29045.6	36848	33748	30072.5	28815	28675.6	35147.1	32174.7	42503.9	60628.7
P23284	Peptidyl-prolyl cis-trans isomerase B OS=Homo sapiens OX=9606 GN=PPIB PE=1 SV=2	PPIB	0	126.391	58	16	66	16	1	216	23.7	9.41	245.83	16	0	25542.6	51567.5	34195.5	32739.9	23066.6	34089.4	23934.4	44403.4	29860.9	35424.3	31296.1
P23381	Tryptophan--tRNA ligase, cytoplasmic OS=Homo sapiens OX=9606 GN=WARS PE=1 SV=2	WARS	0.001	6.903	3	1	2	1	1	471	53.1	6.23	6.76	1	0	182.3	262.3	220.4	197.7	285.1	230.7	255.1	183.6	198.8	232.1	251.9
P23435	Cerebellin-1 OS=Homo sapiens OX=9606 GN=CBLN1 PE=1 SV=1	CBLN1	0	105.302	53	9	56	7	1	193	21.1	7.28	210.1	9	2	23236.3	22911	29904.2	25844.5	20955.3	20891.7	26071.7	29009.8	23491.4	27963.9	21279.2
P23468	Receptor-type tyrosine-protein phosphatase delta OS=Homo sapiens OX=9606 GN=PTPRD PE=1 SV=2	PTPRD	0	441.51	29	45	174	9	1	1912	214.6	6.57	680.71	45	45	53577.1	40941.6	53132.1	57040.5	42610.4	42271.5	41230.6	50713.5	44609.4	67298.9	53336.7
P23470	Receptor-type tyrosine-protein phosphatase gamma OS=Homo sapiens OX=9606 GN=PTPRG PE=1 SV=4	PTPRG	0	82.381	8	9	35	9	1	1445	161.9	6.42	144.09	9	0	7532.9	7118.9	9753.2	9795.7	7929.9	7282.3	7481.8	7803.7	6954	10801.5	8417.1
P23515	Oligodendrocyte-myelin glycoprotein OS=Homo sapiens OX=9606 GN=OMG PE=1 SV=2	OMG	0	128.757	28	12	99	12	1	440	49.6	7.94	341.33	12	0	40664.8	36828.7	56750.8	50141.4	32383.8	32349.1	38127	43139.2	27859.7	53653.8	41521.6
P23526	Adenosylhomocysteinase OS=Homo sapiens OX=9606 GN=AHCY PE=1 SV=4	AHCY	0	7.84	5	2	2	2	1	432	47.7	6.34	6.09	2	0	121.6	124.1	143.2	127.8	161.6	132.2	174.8	110.2	115.6	143.6	154
P23560	Brain-derived neurotrophic factor OS=Homo sapiens OX=9606 GN=BDNF PE=1 SV=1	BDNF	0	10.766	13	2	4	2	1	247	27.8	8.79	15.14	2	0	233.6	298.9	257.4	418.4	410	349	324.8	241.9	425.2	306.5	501.6
P23582	C-type natriuretic peptide OS=Homo sapiens OX=9606 GN=NPPC PE=1 SV=1	NPPC	0	36.069	29	3	19	3	1	126	13.2	10.24	66.54	3	0	3261.9	2610.4	3334.5	3557.8	2581.2	2683.6	2126.2	3182.6	2553.2	3730.8	7797.4
P23763	Vesicle-associated membrane protein 1 OS=Homo sapiens OX=9606 GN=VAMP1 PE=1 SV=1	VAMP1	0.003	4.782	19	2	2	1	1	118	12.9	6.65	6.1	2	1	435.4	311.3	544.4	530.6	226.5	428.8	235.4	422.1	440.3	535.7	393.3
P24043	Laminin subunit alpha-2 OS=Homo sapiens OX=9606 GN=LAMA2 PE=1 SV=4	LAMA2	0	667.938	34	92	225	92	1	3122	343.7	6.4	837.25	92	0	59407.7	56784.2	71078.9	65194.2	51684.8	64298.4	53848	63179	60183.3	67822.1	70868.6
P24387	Corticotropin-releasing factor-binding protein OS=Homo sapiens OX=9606 GN=CRHBP PE=1 SV=2	CRHBP	0	23.037	23	4	4	4	1	322	36.1	6.52	16.14	4	0	167.5	223.7	165.6	208.6	199.7	189.9	181.7	192.8	204.7	166.9	206.6
P24530	Endothelin receptor type B OS=Homo sapiens OX=9606 GN=EDNRB PE=1 SV=1	EDNRB	0.003	4.566	2	1	2	1	1	442	49.6	8.88	6.29	1	0	374.4	368.8	352	377.5	329	382.1	395.5	395	435	393.8	432.9
P24592	Insulin-like growth factor-binding protein 6 OS=Homo sapiens OX=9606 GN=IGFBP6 PE=1 SV=1	IGFBP6	0	190.9	51	13	232	9	1	240	25.3	7.81	879.91	13	4	32245.9	27053.4	32282.1	28078.7	26692.5	34352.9	26224.7	29706.1	33583.6	31356.4	53791
P24593	Insulin-like growth factor-binding protein 5 OS=Homo sapiens OX=9606 GN=IGFBP5 PE=1 SV=1	IGFBP5	0	148.689	50	11	75	11	1	272	30.6	8.21	298.25	11	0	18471.9	17860.3	23889.8	21532.4	16574.1	19118.3	14480.6	21555.9	21107.3	26860.1	36791.4
P24666	Low molecular weight phosphotyrosine protein phosphatase OS=Homo sapiens OX=9606 GN=ACP1 PE=1 SV=3	ACP1	0.001	7.253	8	2	2	2	1	158	18	6.74	6.77	2	0	276.1	336.6	307.2	322.9	299.4	288.4	324.7	257.7	329.2	307.6	330.2
P24821	Tenascin OS=Homo sapiens OX=9606 GN=TNC PE=1 SV=3	TNC	0	116.337	14	22	27	22	1	2201	240.7	4.89	99.9	22	0	4214.2	4083.7	6537.6	5083.5	3675.9	3675.8	3401	4106.6	4285.3	4683.2	4850.3
P24844	Myosin regulatory light polypeptide 9 OS=Homo sapiens OX=9606 GN=MYL9 PE=1 SV=4	MYL9	0	10.614	17	2	3	2	1	172	19.8	4.92	10.52	2	0	172.8	130.6	181.4	148.3	161.8	122.5	158.7	122	159.7	136.2	142
P25311	Zinc-alpha-2-glycoprotein OS=Homo sapiens OX=9606 GN=AZGP1 PE=1 SV=2	AZGP1	0	323.928	60	26	285	26	1	298	34.2	6.05	1033.48	26	0	171150	162078	156656	118070	160734	208475	157254	152180	127966	147807	87924.8
P25685	DnaJ homolog subfamily B member 1 OS=Homo sapiens OX=9606 GN=DNAJB1 PE=1 SV=4	DNAJB1	0.006	3.446	4	1	1	1	1	340	38	8.63	2.62	1	0
P25705	ATP synthase subunit alpha, mitochondrial OS=Homo sapiens OX=9606 GN=ATP5F1A PE=1 SV=1	ATP5F1A	0.009	2.924	3	1	1	1	1	553	59.7	9.13	2.9	1	0	177.1	163.3	176.4	174.7	145.6	184.5	162.6	192.9	183.7	177.7	180.6
P25713	Metallothionein-3 OS=Homo sapiens OX=9606 GN=MT3 PE=1 SV=1	MT3	0	42.392	65	3	43	3	1	68	6.9	4.84	162.2	3	0	8140.5	2511.8	12101.2	7666.7	5552	7635.3	1687.1	9107.6	5058.8	12383.2	27053.1	Met-loss [N-Term]
P25774	Cathepsin S OS=Homo sapiens OX=9606 GN=CTSS PE=1 SV=3	CTSS	0	53.541	23	6	15	6	1	331	37.5	8.34	67.35	6	0	3868.4	4124.1	4326.7	4273.1	4196.8	4549.8	4372.9	4824.3	3732.3	5668.7	7450.8
P25786	Proteasome subunit alpha type-1 OS=Homo sapiens OX=9606 GN=PSMA1 PE=1 SV=1	PSMA1	0	9.784	11	3	3	3	1	263	29.5	6.61	8.93	3	0	120.2	121.7	119.7	152.1	135.1	135.1	129.9	126.5	108.8	115.5	98.7
P25788	Proteasome subunit alpha type-3 OS=Homo sapiens OX=9606 GN=PSMA3 PE=1 SV=2	PSMA3	0	8.31	8	2	3	2	1	255	28.4	5.33	9.38	2	0	341.9	276.7	477.6	389.9	310.8	341.9	344.9	383.3	337.3	402.4	491.3
P25940	Collagen alpha-3(V) chain OS=Homo sapiens OX=9606 GN=COL5A3 PE=1 SV=3	COL5A3	0	9.653	1	1	2	1	1	1745	172	6.87	7.6	1	0	49.4	63.6	66.2	66.6	72.2	50.8	65.7	69.4	51.3	63.8	58.4
P26038	Moesin OS=Homo sapiens OX=9606 GN=MSN PE=1 SV=3	MSN	0	258.505	49	32	100	21	1	577	67.8	6.4	325.62	32	13	30947.4	26250.8	41175.1	26847.1	20455	23185.4	21473.7	24998	32036	30090.2	31241.3
P26447	Protein S100-A4 OS=Homo sapiens OX=9606 GN=S100A4 PE=1 SV=1	S100A4	0	13.707	17	2	6	2	1	101	11.7	6.11	19.11	2	0	3404.4	1831	3293.1	2129.2	2847.5	2440.6	2358.2	1946.1	3195.6	2234.7	5029.2
P26572	Alpha-1,3-mannosyl-glycoprotein 2-beta-N-acetylglucosaminyltransferase OS=Homo sapiens OX=9606 GN=MGAT1 PE=1 SV=2	MGAT1	0	103.419	35	15	54	15	1	445	50.8	9.16	184.31	15	0	21562.9	17291.6	19352.5	18356.5	17281.3	18076.3	16058.1	17217.7	18067.5	23021	17097.6
P26641	Elongation factor 1-gamma OS=Homo sapiens OX=9606 GN=EEF1G PE=1 SV=3	EEF1G	0	13.251	7	3	4	3	1	437	50.1	6.67	10.14	3	0	870.2	743.2	829.4	888.7	864.5	741.1	706.4	838.2	731.6	967.6	824.9
P26885	Peptidyl-prolyl cis-trans isomerase FKBP2 OS=Homo sapiens OX=9606 GN=FKBP2 PE=1 SV=2	FKBP2	0	27.579	49	4	8	4	1	142	15.6	9.13	33.32	4	0	1008.1	1092.3	1046.2	1173.3	1287.2	1094.6	1063	1035.7	1136.7	1130.9	1178.4
P26927	Hepatocyte growth factor-like protein OS=Homo sapiens OX=9606 GN=MST1 PE=1 SV=2	MST1	0	162.633	39	21	52	21	1	711	80.3	7.68	178.19	21	0	10400.8	11374.6	13391.6	12036.3	12249.6	14942.1	13079.9	12405.2	17307.6	10136.3	15630.5
P26992	Ciliary neurotrophic factor receptor subunit alpha OS=Homo sapiens OX=9606 GN=CNTFR PE=1 SV=2	CNTFR	0	78.39	25	7	33	7	1	372	40.6	6.76	138.14	7	0	5420.2	5310.1	7422	6178.2	5318	4725.1	5167.7	5141.3	4491.8	6982.6	5329.7
P27037	Activin receptor type-2A OS=Homo sapiens OX=9606 GN=ACVR2A PE=1 SV=1	ACVR2A	0.001	7.078	4	1	1	1	1	513	57.8	5.92	5.09	1	0	113.7	97	133.4	125.7	109.9	90.3	113.3	108.7	117.4	143.9	134.2
P27169	Serum paraoxonase/arylesterase 1 OS=Homo sapiens OX=9606 GN=PON1 PE=1 SV=3	PON1	0	205.702	57	12	93	10	1	355	39.7	5.22	401.31	12	2	25317.5	18687	24129.5	21759.2	30601	47824	19551.3	27488.6	34670.8	14276.3	43738.5
P27348	14-3-3 protein theta OS=Homo sapiens OX=9606 GN=YWHAQ PE=1 SV=1	YWHAQ	0	52.962	36	8	23	3	1	245	27.7	4.78	80.83	8	0	726.3	622.3	883.3	701.3	559.7	600.5	603.1	586.4	801.2	702.8	696.6
P27701	CD82 antigen OS=Homo sapiens OX=9606 GN=CD82 PE=1 SV=1	CD82	0.005	3.55	4	1	2	1	1	267	29.6	5.24	5.92	1	0
P27797	Calreticulin OS=Homo sapiens OX=9606 GN=CALR PE=1 SV=1	CALR	0	255.71	56	21	132	21	1	417	48.1	4.44	561.27	21	0	43262	35528	49472.7	52588.7	32747.3	37653.9	31707.4	47443.6	37529.4	52708.5	52301.9
P27816	Microtubule-associated protein 4 OS=Homo sapiens OX=9606 GN=MAP4 PE=1 SV=3	MAP4	0.005	3.606	1	1	2	1	1	1152	120.9	5.43	6.37	1	0	207	200.1	229.7	219.8	234.1	189.8	228.5	194	183.6	231	293.7
P27824	Calnexin OS=Homo sapiens OX=9606 GN=CANX PE=1 SV=2	CANX	0	125.677	33	17	36	13	1	592	67.5	4.6	134.82	17	5	6696.8	5800.4	7109.6	7547.7	6331.6	5612.3	5681	6134.3	5910.4	8369.9	8267.1
P27918	Properdin OS=Homo sapiens OX=9606 GN=CFP PE=1 SV=2	CFP	0	40.976	15	4	9	4	1	469	51.2	7.9	37.29	4	0	884.7	671	813.9	721.6	832.3	969.6	1014.8	597.5	928.9	603	1125.8
P28066	Proteasome subunit alpha type-5 OS=Homo sapiens OX=9606 GN=PSMA5 PE=1 SV=3	PSMA5	0.002	6.245	5	1	1	1	1	241	26.4	4.79	4.09	1	0	81.7	89.3	107.5	90.7	113.5	84.1	139.5	83.1	95.2	102	97
P28070	Proteasome subunit beta type-4 OS=Homo sapiens OX=9606 GN=PSMB4 PE=1 SV=4	PSMB4	0.009	2.792	4	1	1	1	1	264	29.2	5.97	3.1	1	0	84	77.7	94.1	116.4	54.8	75.5	91.7	92.8	69.1	86.3	98.5
P28074	Proteasome subunit beta type-5 OS=Homo sapiens OX=9606 GN=PSMB5 PE=1 SV=3	PSMB5	0	9.78	10	2	2	2	1	263	28.5	6.92	5.33	2	0	155.6	142.3	228.4	178.4	137.3	163	219.6	188.9	131.4	173.8	195.2
P28300	Protein-lysine 6-oxidase OS=Homo sapiens OX=9606 GN=LOX PE=1 SV=2	LOX	0.001	6.361	5	1	1	1	1	417	46.9	8.09	5.21	1	0
P28482	Mitogen-activated protein kinase 1 OS=Homo sapiens OX=9606 GN=MAPK1 PE=1 SV=3	MAPK1	0.009	2.868	2	1	1	1	1	360	41.4	6.98	2.79	1	0	176.2	166.6	234.2	166.4	146.6	151.7	188.5	162.3	163	198.7	183.3
P28799	Progranulin OS=Homo sapiens OX=9606 GN=GRN PE=1 SV=2	GRN	0	46.677	17	6	21	6	1	593	63.5	6.83	76.37	6	0	3441.5	3028.8	3898.2	3854.5	2204	3302.1	2599.1	3577.4	3243.5	4270.4	3318.9
P28827	Receptor-type tyrosine-protein phosphatase mu OS=Homo sapiens OX=9606 GN=PTPRM PE=1 SV=2	PTPRM	0	92.735	12	10	22	10	1	1452	163.6	6.65	97.83	10	0	3976.4	4136.8	4733.9	4685.6	3848.2	4056.9	4206.3	4197.7	3874.1	4876.1	4107.2
P28838	Cytosol aminopeptidase OS=Homo sapiens OX=9606 GN=LAP3 PE=1 SV=3	LAP3	0	15.947	6	2	2	2	1	519	56.1	7.93	9.16	2	0	148.1	99.7	144	114.3	82.2	101	103.8	156.5	116.8	174.7	130.4
P28907	ADP-ribosyl cyclase/cyclic ADP-ribose hydrolase 1 OS=Homo sapiens OX=9606 GN=CD38 PE=1 SV=2	CD38	0.001	6.65	5	2	2	2	1	300	34.3	7.66	5.42	2	0	302.2	357.1	327.1	445.6	200.2	236.8	235.9	280.9	352.4	393.6	291.6
P28908	Tumor necrosis factor receptor superfamily member 8 OS=Homo sapiens OX=9606 GN=TNFRSF8 PE=1 SV=1	TNFRSF8	0	9.807	3	1	3	1	1	595	63.7	5.62	10.3	1	0
P29120	Neuroendocrine convertase 1 OS=Homo sapiens OX=9606 GN=PCSK1 PE=1 SV=2	PCSK1	0	95.092	20	13	38	13	1	753	84.1	5.99	125.15	13	0	10083.9	6718.1	9278	13766.1	8913.4	8017.6	8341.3	9310.3	8660.4	13053.1	17559.1
P29218	Inositol monophosphatase 1 OS=Homo sapiens OX=9606 GN=IMPA1 PE=1 SV=1	IMPA1	0	81.273	50	11	23	11	1	277	30.2	5.26	83.18	11	0	4948.8	4688.3	5544.8	5828	4702.7	4490.8	4581.1	5017.7	4513.3	6547.5	5101.2
P29279	CCN family member 2 OS=Homo sapiens OX=9606 GN=CCN2 PE=1 SV=2	CCN2	0	56.969	30	8	17	8	1	349	38.1	8	62.17	8	0	5018.3	3521.4	7082.3	4887.4	4744	4097.3	3791.1	4425.6	5592.1	6247.3	9706.1
P29317	Ephrin type-A receptor 2 OS=Homo sapiens OX=9606 GN=EPHA2 PE=1 SV=2	EPHA2	0.003	4.49	2	1	1	1	1	976	108.2	6.23	3.71	1	0
P29622	Kallistatin OS=Homo sapiens OX=9606 GN=SERPINA4 PE=1 SV=3	SERPINA4	0	299.11	55	22	168	22	1	427	48.5	7.75	703.59	22	0	58592.8	71736.6	66566.6	53039.9	72136.6	60565.6	79711.9	60341.3	68998.1	59265.3	69990.6
P29762	Cellular retinoic acid-binding protein 1 OS=Homo sapiens OX=9606 GN=CRABP1 PE=1 SV=2	CRABP1	0	21.772	26	4	8	4	1	137	15.6	5.38	31.56	4	0	2936.1	3345.1	3064.8	3500.4	2542.3	3694	2807.5	2967.8	4066.6	2970.4	3936.7	Met-loss [N-Term]
P29966	Myristoylated alanine-rich C-kinase substrate OS=Homo sapiens OX=9606 GN=MARCKS PE=1 SV=4	MARCKS	0	147.147	46	11	48	11	1	332	31.5	4.45	218.33	11	0	8772.3	7138.1	9847.6	8897.4	5988.6	7857.6	5332.7	9242.1	7844.4	11889.9	12525.2
P30041	Peroxiredoxin-6 OS=Homo sapiens OX=9606 GN=PRDX6 PE=1 SV=3	PRDX6	0	72.707	51	10	28	10	1	224	25	6.38	98.41	10	0	6105.3	6291.5	6195.1	6477.8	8456.9	6853.7	8686.7	5940.6	6704.8	7559.8	7761.8	Met-loss [N-Term]
P30043	Flavin reductase (NADPH) OS=Homo sapiens OX=9606 GN=BLVRB PE=1 SV=3	BLVRB	0	60.254	46	7	16	7	1	206	22.1	7.65	68.63	7	0	1549.2	1366.6	1581.7	1507.1	6363.7	3757	5955	1567.2	2014.4	1657.8	4880.6
P30044	Peroxiredoxin-5, mitochondrial OS=Homo sapiens OX=9606 GN=PRDX5 PE=1 SV=4	PRDX5	0	33.365	33	5	11	5	1	214	22.1	8.7	41.04	5	0	1920.3	1859.2	2053.1	1683	1876.2	1888.7	1743.6	2029.1	2154.2	2550	1968
P30046	D-dopachrome decarboxylase OS=Homo sapiens OX=9606 GN=DDT PE=1 SV=3	DDT	0	15.894	34	4	9	4	1	118	12.7	7.3	27.5	4	0	1734.2	1655.7	2074.7	1941.3	1368.1	1876.5	1689.5	1738.3	1768.2	1800.4	2108.1	Met-loss [N-Term]
P30048	Thioredoxin-dependent peroxide reductase, mitochondrial OS=Homo sapiens OX=9606 GN=PRDX3 PE=1 SV=3	PRDX3	0	28.529	17	4	9	4	1	256	27.7	7.78	34.71	4	0	2548.6	2478.9	3333.9	2759	1800.6	2214.8	2298.9	2762.6	2659.3	3205.9	2691.8
P30086	Phosphatidylethanolamine-binding protein 1 OS=Homo sapiens OX=9606 GN=PEBP1 PE=1 SV=3	PEBP1	0	173.446	82	13	123	13	1	187	21	7.53	495.68	13	0	45304.8	39894	51514.2	51102.9	39160.1	39515.2	38935.9	45657.5	42636.9	55333.2	46029.1
P30101	Protein disulfide-isomerase A3 OS=Homo sapiens OX=9606 GN=PDIA3 PE=1 SV=4	PDIA3	0	182.875	46	23	55	19	1	505	56.7	6.35	230.25	23	4	12004.6	11391.2	12848.7	12666.3	10071.8	11511.5	10661.3	12528.5	11544.3	13646.7	13476.9
P30153	Serine/threonine-protein phosphatase 2A 65 kDa regulatory subunit A alpha isoform OS=Homo sapiens OX=9606 GN=PPP2R1A PE=1 SV=4	PPP2R1A	0	11.546	3	1	1	1	1	589	65.3	5.11	7.27	1	0	273.9	238.9	351.7	233	364.7	227.3	363.3	243.6	312.7	287.4	335.5
P30530	Tyrosine-protein kinase receptor UFO OS=Homo sapiens OX=9606 GN=AXL PE=1 SV=4	AXL	0	89.419	12	7	53	7	1	894	98.3	5.39	223.39	7	0	11064.7	12185.6	12498	13748.1	9235.6	11028.9	9754.5	12814.5	11298.2	14675.3	12133.8
P30533	Alpha-2-macroglobulin receptor-associated protein OS=Homo sapiens OX=9606 GN=LRPAP1 PE=1 SV=1	LRPAP1	0.003	5.139	5	2	2	2	1	357	41.4	8.78	5.39	2	0	172.3	171.4	155.9	201.6	176.9	208	228.3	219.4	185.9	206.3	188.8
P30613	Pyruvate kinase PKLR OS=Homo sapiens OX=9606 GN=PKLR PE=1 SV=2	PKLR	0	10.641	6	2	12	1	1	574	61.8	7.74	41.16	2	0	69.3	68.2	79.6	80.6	76.2	62.1	76.3	65.6	67.1	92.6	78.2
P30740	Leukocyte elastase inhibitor OS=Homo sapiens OX=9606 GN=SERPINB1 PE=1 SV=1	SERPINB1	0	78.751	33	11	17	10	1	379	42.7	6.28	66.95	11	1	4753	4267.8	3872.2	4457.8	3472	4625.4	3546.4	4380.7	4301.3	5855.8	4651.7
P30990	Neurotensin/neuromedin N OS=Homo sapiens OX=9606 GN=NTS PE=1 SV=2	NTS	0	13.298	29	2	3	2	1	170	19.8	7.09	13.92	2	0	278.1	293.6	342.7	289.7	335.5	371.9	315.1	329.6	380.9	304.8	310.9
P31146	Coronin-1A OS=Homo sapiens OX=9606 GN=CORO1A PE=1 SV=4	CORO1A	0	49.477	17	7	27	7	1	461	51	6.68	96.49	7	0	4557.8	4428.1	5237.5	3923.8	3605.1	3652.7	3427.6	4588.4	4488.5	5062.4	4148
P31150	Rab GDP dissociation inhibitor alpha OS=Homo sapiens OX=9606 GN=GDI1 PE=1 SV=2	GDI1	0	267.093	62	25	86	15	1	447	50.6	5.14	316.38	25	11	17956	17296.4	21733.7	19793.9	17106	16246.9	17302.3	17076.6	17922.8	23600.7	18075.1
P31153	S-adenosylmethionine synthase isoform type-2 OS=Homo sapiens OX=9606 GN=MAT2A PE=1 SV=1	MAT2A	0	22.719	8	2	3	2	1	395	43.6	6.48	12.99	2	0	377.3	357	430.4	432.5	346.8	341.8	397.6	350.2	333.2	431.5	363.3
P31321	cAMP-dependent protein kinase type I-beta regulatory subunit OS=Homo sapiens OX=9606 GN=PRKAR1B PE=1 SV=4	PRKAR1B	0	56.196	29	9	16	8	1	381	43	5.71	65.64	9	1	1752.6	1700.8	2289.3	2287.1	1963.5	1662	2003.8	1628.2	1709.2	2410.4	1908.1
P31431	Syndecan-4 OS=Homo sapiens OX=9606 GN=SDC4 PE=1 SV=2	SDC4	0.002	5.682	5	1	1	1	1	198	21.6	4.5	3.78	1	0
P31689	DnaJ homolog subfamily A member 1 OS=Homo sapiens OX=9606 GN=DNAJA1 PE=1 SV=2	DNAJA1	0.001	6.628	5	1	2	1	1	397	44.8	7.08	7.85	1	0	353.5	362.7	410.6	409.1	402	364.3	347.3	408.9	351.2	474.5	369.3
P31937	3-hydroxyisobutyrate dehydrogenase, mitochondrial OS=Homo sapiens OX=9606 GN=HIBADH PE=1 SV=2	HIBADH	0	10.483	4	1	1	1	1	336	35.3	8.13	6.03	1	0	264.3	272	271.1	308.9	193.6	277.5	277.4	267.2	283.5	308.7	266.5
P31939	Bifunctional purine biosynthesis protein PURH OS=Homo sapiens OX=9606 GN=ATIC PE=1 SV=3	ATIC	0.003	4.556	5	2	2	2	1	592	64.6	6.71	4.56	2	0	198.9	181	193.5	198.6	266.1	218.9	270.5	209.2	206.8	272.2	203
P31944	Caspase-14 OS=Homo sapiens OX=9606 GN=CASP14 PE=1 SV=2	CASP14	0.005	3.959	5	1	1	1	1	242	27.7	5.58	3.34	1	0	68.7	134.2	111	119.9	116.7	106.2	99.3	96.7	96	94.6	60.4
P31946	14-3-3 protein beta/alpha OS=Homo sapiens OX=9606 GN=YWHAB PE=1 SV=3	YWHAB	0	65.507	55	11	29	5	1	246	28.1	4.83	91.77	11	3	5684.9	4709	8535.2	5932.3	3247	4751.8	4176.9	5268.4	6382.6	6401	6323.5
P31948	Stress-induced-phosphoprotein 1 OS=Homo sapiens OX=9606 GN=STIP1 PE=1 SV=1	STIP1	0.003	4.725	2	1	1	1	1	543	62.6	6.8	3.22	1	0	59.9	73.2	76.8	62	103.7	90.1	88.7	65.5	78	60.8	78.6
P31949	Protein S100-A11 OS=Homo sapiens OX=9606 GN=S100A11 PE=1 SV=2	S100A11	0	16.825	41	4	10	4	1	105	11.7	7.12	27.55	4	0	1558.9	1254	2029.5	1842	2132.5	1442.3	1160.3	1548.8	2028.6	1324.4	5635.4
P32004	Neural cell adhesion molecule L1 OS=Homo sapiens OX=9606 GN=L1CAM PE=1 SV=2	L1CAM	0	264.247	32	32	113	32	1	1257	139.9	6.24	406.61	32	0	39539.8	31600.6	50663.6	46723.3	29752.2	32624.1	35922.9	43972.6	36959.6	53565.2	40562.3
P32119	Peroxiredoxin-2 OS=Homo sapiens OX=9606 GN=PRDX2 PE=1 SV=5	PRDX2	0	107.89	56	13	49	12	1	198	21.9	5.97	193.26	13	1	13616.7	12673.4	19596.8	14934.4	27508.5	19374.2	28383.3	15677.2	13242.3	18068	30333.3
P32971	Tumor necrosis factor ligand superfamily member 8 OS=Homo sapiens OX=9606 GN=TNFSF8 PE=2 SV=1	TNFSF8	0.002	5.593	3	1	3	1	1	234	26	7.74	7.94	1	0	386.6	347	384.4	471.6	294.4	377.9	319.9	382.9	342.4	435.2	415.3
P33151	Cadherin-5 OS=Homo sapiens OX=9606 GN=CDH5 PE=1 SV=5	CDH5	0	102.41	21	13	28	13	1	784	87.5	5.43	110.2	13	0	7681.3	8037	8473.8	8577.9	9875.4	8839.9	8480.3	6939	8091.8	8229.9	14248.7
P33908	Mannosyl-oligosaccharide 1,2-alpha-mannosidase IA OS=Homo sapiens OX=9606 GN=MAN1A1 PE=1 SV=3	MAN1A1	0	235.977	36	27	134	26	1	653	72.9	6.47	468.74	27	2	34831.7	29536.9	38013.2	43616.4	30413.2	33303.7	29410.7	32633.4	35726.8	43636.4	39271.4
P34059	N-acetylgalactosamine-6-sulfatase OS=Homo sapiens OX=9606 GN=GALNS PE=1 SV=1	GALNS	0	67.94	25	11	27	10	1	522	58	6.74	94.77	11	1	4774.1	4598.8	7491.6	5107.8	3897.3	6302.8	3612	5261.4	4054.5	5199.6	5607.1
P34096	Ribonuclease 4 OS=Homo sapiens OX=9606 GN=RNASE4 PE=1 SV=3	RNASE4	0	81.321	46	8	58	8	1	147	16.8	9.03	194.56	8	0	17243.6	16814.8	19800.6	16395	12122	18093.7	14250.8	19596.9	17206.1	23681.6	18651.3
P34820	Bone morphogenetic protein 8B OS=Homo sapiens OX=9606 GN=BMP8B PE=2 SV=2	BMP8B	0.005	3.689	2	1	1	1	1	402	44.7	8.41	0	1	0	76.9	77.5	105	78	58.7	84.5	71.1	86.6	70.1	96.9	88.4
P34932	Heat shock 70 kDa protein 4 OS=Homo sapiens OX=9606 GN=HSPA4 PE=1 SV=4	HSPA4	0	17.272	8	4	4	4	1	840	94.3	5.19	14.73	4	0	457.7	385.3	522.1	481.3	476.8	402.8	484.7	409.9	445.7	514.6	433.5
P34949	Mannose-6-phosphate isomerase OS=Homo sapiens OX=9606 GN=MPI PE=1 SV=2	MPI	0	33.059	20	6	7	6	1	423	46.6	5.95	26.77	6	0	413.2	388.9	406.3	437.4	468.8	366.2	420.5	353.2	341.2	389.3	280.2
P35030	Trypsin-3 OS=Homo sapiens OX=9606 GN=PRSS3 PE=1 SV=2	PRSS3	0	10.3	4	1	2	1	1	304	32.5	7.49	11.88	1	0	374.3	405.9	411.4	469.2	390.4	430.9	399.3	515.9	452.2	495.8	470.4
P35052	Glypican-1 OS=Homo sapiens OX=9606 GN=GPC1 PE=1 SV=2	GPC1	0	198.672	50	20	80	20	1	558	61.6	7.3	313.27	20	0	12602.8	13353.5	17980.2	14872.1	12679.3	11350.7	13672.3	14896.7	11124.7	17220.3	16446.5
P35080	Profilin-2 OS=Homo sapiens OX=9606 GN=PFN2 PE=1 SV=3	PFN2	0	18.975	36	4	5	4	1	140	15	6.99	19.17	4	0	984.2	943.7	1190	1189.6	1077.3	861.2	957.4	856.5	978.2	1358.4	798.7
P35237	Serpin B6 OS=Homo sapiens OX=9606 GN=SERPINB6 PE=1 SV=3	SERPINB6	0	59.626	27	9	18	9	1	376	42.6	5.27	63.81	9	0	3751.6	2948.8	3909.3	3291	2707.8	3026.5	2787.5	3311.4	3121	4448.5	2622.4
P35247	Pulmonary surfactant-associated protein D OS=Homo sapiens OX=9606 GN=SFTPD PE=1 SV=3	SFTPD	0	25.852	11	2	6	2	1	375	37.7	6.6	31.57	2	0	1047	1237.9	1089.9	994.6	1082.3	1124.5	1097.2	1094.5	1151	1339.4	1118.4
P35442	Thrombospondin-2 OS=Homo sapiens OX=9606 GN=THBS2 PE=1 SV=2	THBS2	0	338.884	36	33	95	32	1	1172	129.9	4.83	407.11	33	1	20383.1	23879.7	26423.9	27484.7	17973.4	24505.9	16891.9	23211.4	26717.3	22906.2	27815.9
P35443	Thrombospondin-4 OS=Homo sapiens OX=9606 GN=THBS4 PE=1 SV=2	THBS4	0	310.087	48	28	82	24	1	961	105.8	4.68	364.86	28	4	19901.7	17117	21789.9	22606.8	15746.9	16858	18421	18612.7	18446.8	23727	18860.4
P35475	Alpha-L-iduronidase OS=Homo sapiens OX=9606 GN=IDUA PE=1 SV=2	IDUA	0	28.713	11	6	9	6	1	653	72.6	9.14	28.42	6	0	2607.3	2796.3	2254.7	2873.4	3113	2677.5	3221.7	2630.3	2633	2375.7	3130.8
P35527	Keratin, type I cytoskeletal 9 OS=Homo sapiens OX=9606 GN=KRT9 PE=1 SV=3	KRT9	0	303.244	50	27	122	26	1	623	62	5.24	485.14	27	0	27500.2	44330.4	32952.1	41360	32195.8	34258.4	22388.9	48235.9	34903.5	38791.7	12205.6
P35555	Fibrillin-1 OS=Homo sapiens OX=9606 GN=FBN1 PE=1 SV=4	FBN1	0	456.671	28	56	141	55	1	2871	312.1	4.93	559.06	56	1	35119.3	29862.8	33898.8	32811.7	27147	34083.8	27394.7	28971.4	34342.8	32247.9	34851.2
P35579	Myosin-9 OS=Homo sapiens OX=9606 GN=MYH9 PE=1 SV=4	MYH9	0	58.384	8	11	13	6	1	1960	226.4	5.6	47.99	11	5	1631.6	1365.6	1571.4	1350	1630.6	1603	1528.1	1475.3	1691.3	1414.8	1556.9
P35590	Tyrosine-protein kinase receptor Tie-1 OS=Homo sapiens OX=9606 GN=TIE1 PE=1 SV=1	TIE1	0	61.609	12	10	23	10	1	1138	125	7.03	90.97	10	0	2867.5	2878.5	2906.4	3368.3	2926.1	3041.1	2873	2671.2	2864.3	3427.6	3304
P35625	Metalloproteinase inhibitor 3 OS=Homo sapiens OX=9606 GN=TIMP3 PE=1 SV=2	TIMP3	0	14.142	13	3	5	3	1	211	24.1	8.72	19.98	3	0	2440.2	2004.4	2878.4	2634.4	1747.1	2162.8	1790.7	2175	2265.9	2701.4	2095.8
P35749	Myosin-11 OS=Homo sapiens OX=9606 GN=MYH11 PE=1 SV=3	MYH11	0	36.509	4	6	8	1	1	1972	227.2	5.5	28.94	6	0	103.1	59.2	105.5	65.1	56.3	69.6	53.3	62.6	88.8	59.9	82.6
P35754	Glutaredoxin-1 OS=Homo sapiens OX=9606 GN=GLRX PE=1 SV=2	GLRX	0	42.045	31	3	12	3	1	106	11.8	8.09	51.47	3	0	1904.1	1784.7	2008.2	2070.9	2069.6	1751.2	1853.1	1717.9	1810.2	2485.6	1895.5
P35858	Insulin-like growth factor-binding protein complex acid labile subunit OS=Homo sapiens OX=9606 GN=IGFALS PE=1 SV=1	IGFALS	0	162.973	37	19	72	19	1	605	66	6.79	272.61	19	0	19057	20724.4	14652.5	15091.6	19844.3	20947.3	19779.2	20104.2	21632.2	16345.6	21848.8
P35908	Keratin, type II cytoskeletal 2 epidermal OS=Homo sapiens OX=9606 GN=KRT2 PE=1 SV=2	KRT2	0	397.972	58	42	165	32	1	639	65.4	8	631.14	42	7	38403.3	74745.6	47462.9	68542.1	48176.7	56081.4	40664.8	49850.4	49968	50950.6	20167.4
P35968	Vascular endothelial growth factor receptor 2 OS=Homo sapiens OX=9606 GN=KDR PE=1 SV=2	KDR	0	17.178	2	2	7	2	1	1356	151.4	5.85	23.98	2	0	524.9	666.3	521.9	805.7	605.9	592.5	589.8	565.8	637.1	622.4	574.8
P36222	Chitinase-3-like protein 1 OS=Homo sapiens OX=9606 GN=CHI3L1 PE=1 SV=2	CHI3L1	0	293.716	59	21	173	21	1	383	42.6	8.46	725.84	21	0	60276.1	33627.6	67986.5	53492.8	61730.7	36546	46990.3	43918.6	34824.4	73940.1	42402.5
P36269	Glutathione hydrolase 5 proenzyme OS=Homo sapiens OX=9606 GN=GGT5 PE=1 SV=2	GGT5	0.001	7.433	5	2	2	2	1	586	62.2	7.55	5.85	2	0
P36543	V-type proton ATPase subunit E 1 OS=Homo sapiens OX=9606 GN=ATP6V1E1 PE=1 SV=1	ATP6V1E1	0.002	5.606	4	1	1	1	1	226	26.1	8	3.58	1	0	177.3	184.6	197.5	186.4	172.9	155.2	199.1	160.8	152.8	202.6	165.9
P36871	Phosphoglucomutase-1 OS=Homo sapiens OX=9606 GN=PGM1 PE=1 SV=3	PGM1	0	72.776	28	13	23	13	1	562	61.4	6.76	94.92	13	0	6518.2	6486.3	7541.2	5915.5	5313.5	5697	5748.5	7095.3	6716.7	7555.4	6746.1
P36955	Pigment epithelium-derived factor OS=Homo sapiens OX=9606 GN=SERPINF1 PE=1 SV=4	SERPINF1	0	325.778	56	21	614	21	1	418	46.3	6.38	2204.41	21	0	194455	193489	228241	229256	167790	214950	196835	226954	197251	227514	275444
P36957	Dihydrolipoyllysine-residue succinyltransferase component of 2-oxoglutarate dehydrogenase complex, mitochondrial OS=Homo sapiens OX=9606 GN=DLST PE=1 SV=4	DLST	0	15.801	7	3	5	3	1	453	48.7	8.95	17.66	3	0	1662.8	1473.2	1832.6	2064.5	1506.7	1668.3	1521.2	1731.1	1628.1	2048.3	1865.9
P36980	Complement factor H-related protein 2 OS=Homo sapiens OX=9606 GN=CFHR2 PE=1 SV=1	CFHR2	0	109.13	39	8	65	4	1	270	30.6	6.38	256.65	8	0	12516.5	11056.8	14646.1	7675	9555.7	14458.1	15099.1	7150.8	14650.9	3475.5	10772.7
P37837	Transaldolase OS=Homo sapiens OX=9606 GN=TALDO1 PE=1 SV=2	TALDO1	0	91.222	43	16	32	16	1	337	37.5	6.81	106.01	16	0	14785.4	9455.8	17055.5	15336.9	10416	11580.5	8939.3	13388.6	10825.9	16277.9	19411.4
P39060	Collagen alpha-1(XVIII) chain OS=Homo sapiens OX=9606 GN=COL18A1 PE=1 SV=5	COL18A1	0	187.27	10	18	104	18	1	1754	178.1	6.01	372.16	18	0	37978.1	38301.9	41876.6	40015.7	32773.2	37909.9	32431.2	32857.6	40055	50069.9	41797.4
P40121	Macrophage-capping protein OS=Homo sapiens OX=9606 GN=CAPG PE=1 SV=2	CAPG	0	60.081	25	8	15	8	1	348	38.5	6.19	60.57	8	0	3920.3	3972.8	5550	3806.1	2761	3557.6	3065.6	3530.3	3659.7	4137.8	4640.1
P40189	Interleukin-6 receptor subunit beta OS=Homo sapiens OX=9606 GN=IL6ST PE=1 SV=2	IL6ST	0	274.974	31	24	137	24	1	918	103.5	5.95	516.26	24	0	36014.7	30992.7	41045.4	39557.1	31435	29017.8	30608.5	35602.4	26252.9	48875	37325.6
P40925	Malate dehydrogenase, cytoplasmic OS=Homo sapiens OX=9606 GN=MDH1 PE=1 SV=4	MDH1	0	108.209	39	15	55	6	1	334	36.4	7.36	187.32	15	10	24369.1	21780.6	33364.9	29519.9	18060.4	19978.8	21049.9	23514.6	19916.1	34184.9	27250.9
P40926	Malate dehydrogenase, mitochondrial OS=Homo sapiens OX=9606 GN=MDH2 PE=1 SV=3	MDH2	0	121.312	53	13	32	13	1	338	35.5	8.68	133.74	13	0	6196.9	6642.3	7976.2	7635.5	6474.9	6046.1	6433.3	6421.7	6084.5	7186.8	6277.5
P41222	Prostaglandin-H2 D-isomerase OS=Homo sapiens OX=9606 GN=PTGDS PE=1 SV=1	PTGDS	0	193.513	65	12	1499	12	1	190	21	7.8	4989.16	12	0	359040	357114	407200	465786	294877	396577	292976	410796	332639	448416	452797
P41586	Pituitary adenylate cyclase-activating polypeptide type I receptor OS=Homo sapiens OX=9606 GN=ADCYAP1R1 PE=1 SV=1	ADCYAP1R1	0	8.674	2	2	4	2	1	468	53.3	5.78	11	2	0	1476.6	1255.5	1826.9	1849	933.3	1443.6	886.9	1621.7	1511	1569	1499.2
P42025	Beta-centractin OS=Homo sapiens OX=9606 GN=ACTR1B PE=1 SV=1	ACTR1B	0	15.648	9	2	4	1	1	376	42.3	6.4	12.51	2	1	183	195.2	217.7	208.5	248.3	210.8	231.4	179.4	220.1	183.9	227
P42261	Glutamate receptor 1 OS=Homo sapiens OX=9606 GN=GRIA1 PE=1 SV=2	GRIA1	0.002	5.268	2	2	2	2	1	906	101.4	7.71	4.82	2	0	416.8	433.3	422.7	411.6	464.9	433.7	408	405.8	453.6	492.9	409.1
P42262	Glutamate receptor 2 OS=Homo sapiens OX=9606 GN=GRIA2 PE=1 SV=3	GRIA2	0	86.4	16	11	21	11	1	883	98.8	7.58	86.36	11	0	5212.2	4291.3	6418.9	6006.8	5310.8	4261.7	5612	4823.8	4169.4	6553.8	4535.2
P42263	Glutamate receptor 3 OS=Homo sapiens OX=9606 GN=GRIA3 PE=1 SV=2	GRIA3	0.002	5.648	1	1	1	1	1	894	101.1	8.54	4.53	1	0	71.6	69.8	105.1	76.8	75.9	59.7	88.9	70.3	55.7	91.3	64.7
P42702	Leukemia inhibitory factor receptor OS=Homo sapiens OX=9606 GN=LIFR PE=1 SV=1	LIFR	0.003	4.793	1	1	1	1	1	1097	123.7	5.72	2.95	1	0
P42785	Lysosomal Pro-X carboxypeptidase OS=Homo sapiens OX=9606 GN=PRCP PE=1 SV=1	PRCP	0	97.864	26	11	62	11	1	496	55.8	7.21	230.47	11	0	17806.2	20879.4	25478.9	23248.8	18524.7	25396.1	19002.3	24635.4	19002.6	26556.3	20849.8
P42857	Neuronal vesicle trafficking-associated protein 1 OS=Homo sapiens OX=9606 GN=NSG1 PE=1 SV=1	NSG1	0	43.915	18	3	13	3	1	185	20.9	5.72	58.47	3	0	3671.7	2681.3	3696.1	4077.2	2726.8	2996.2	1980.1	3864.3	3819.7	3760.2	3249.6
P42892	Endothelin-converting enzyme 1 OS=Homo sapiens OX=9606 GN=ECE1 PE=1 SV=2	ECE1	0	9.448	4	2	3	2	1	770	87.1	5.88	9.85	2	0	983.3	877.2	1022.8	1019.7	866.1	707.1	795.3	966.8	835.8	1247.2	957.8
P43121	Cell surface glycoprotein MUC18 OS=Homo sapiens OX=9606 GN=MCAM PE=1 SV=2	MCAM	0	295.645	36	20	148	20	1	646	71.6	5.76	644.62	20	0	51332.6	43200.7	56440.7	46549.8	39615	38058.6	38301.6	53998.6	44914.5	53022.1	45773
P43146	Netrin receptor DCC OS=Homo sapiens OX=9606 GN=DCC PE=1 SV=2	DCC	0	250.214	28	33	88	33	1	1447	158.4	6.77	324	33	0	26727.6	22928.8	28193.1	35166.1	23798.8	22001.8	25747.9	25616.1	22193.9	34936	26817.3
P43234	Cathepsin O OS=Homo sapiens OX=9606 GN=CTSO PE=2 SV=1	CTSO	0	26.648	16	4	15	4	1	321	35.9	7.42	46.87	4	0	859.5	971	1160.8	973.5	981.3	1113.9	982.4	1041.6	827.2	1179.4	984.4
P43251	Biotinidase OS=Homo sapiens OX=9606 GN=BTD PE=1 SV=2	BTD	0	238.95	30	13	135	13	1	543	61.1	6.25	529.41	13	0	37618.6	40969.4	42129	42454.1	34445.6	34925.6	35925.5	41779.7	35765.7	48063.7	42304
P43652	Afamin OS=Homo sapiens OX=9606 GN=AFM PE=1 SV=1	AFM	0	443.003	60	38	331	38	1	599	69	5.9	1244.69	38	0	108975	103310	115498	76035.8	102343	119124	113065	70770.8	129816	91079.2	162563
P45877	Peptidyl-prolyl cis-trans isomerase C OS=Homo sapiens OX=9606 GN=PPIC PE=1 SV=1	PPIC	0	34.346	29	4	18	4	1	212	22.7	8.4	56.77	4	0	4962.6	5424.5	5854	5440.8	4767.5	5228.2	3217.4	6058.7	5667.7	5288.9	5084.7
P45974	Ubiquitin carboxyl-terminal hydrolase 5 OS=Homo sapiens OX=9606 GN=USP5 PE=1 SV=2	USP5	0.002	5.755	3	1	1	1	1	858	95.7	5.03	4.58	1	0
P46108	Adapter molecule crk OS=Homo sapiens OX=9606 GN=CRK PE=1 SV=2	CRK	0	8.523	8	2	2	2	1	304	33.8	5.55	7.63	2	0	217.3	334.1	234.8	438.4	279.7	389.9	308.1	199.8	368.2	300.9	698.8
P46459	Vesicle-fusing ATPase OS=Homo sapiens OX=9606 GN=NSF PE=1 SV=3	NSF	0	48.282	10	6	13	6	1	744	82.5	6.95	56.97	6	0	3837	3263.7	4778.3	4813.9	3353.9	3511.8	3535.4	3655.2	3814.1	5239.3	4019.2
P46531	Neurogenic locus notch homolog protein 1 OS=Homo sapiens OX=9606 GN=NOTCH1 PE=1 SV=4	NOTCH1	0	86.643	7	10	24	10	1	2555	272.3	5.12	99.72	10	0	2060.2	1952.3	2138.1	2506.4	1669.1	2020.4	1926.7	2150	2045.4	2449.4	2392.5
P46821	Microtubule-associated protein 1B OS=Homo sapiens OX=9606 GN=MAP1B PE=1 SV=2	MAP1B	0	13.427	2	3	3	3	1	2468	270.5	4.81	9.65	3	0	358.2	337.1	840.4	425.4	275.7	311.4	263.3	364.4	344.2	398.8	470.6
P46926	Glucosamine-6-phosphate isomerase 1 OS=Homo sapiens OX=9606 GN=GNPDA1 PE=1 SV=1	GNPDA1	0	13.79	17	3	3	2	1	289	32.6	6.92	11.31	3	1	478.3	503.8	625	516.6	517.1	438.6	600.1	453.5	470.7	537.8	542
P47755	F-actin-capping protein subunit alpha-2 OS=Homo sapiens OX=9606 GN=CAPZA2 PE=1 SV=3	CAPZA2	0	15.149	17	3	5	3	1	286	32.9	5.85	21.1	3	0	422.8	492.4	464.4	470.3	555.9	480.8	560.8	448.6	487.4	457	438.3
P47929	Galectin-7 OS=Homo sapiens OX=9606 GN=LGALS7 PE=1 SV=2	LGALS7	0.003	4.429	12	1	1	1	1	136	15.1	7.62	3.09	1	0
P47972	Neuronal pentraxin-2 OS=Homo sapiens OX=9606 GN=NPTX2 PE=1 SV=2	NPTX2	0	164.529	54	16	73	15	1	431	47	5.63	254.76	16	0	14349.4	14730	20032.6	21839.7	13720.8	13716.3	15123.9	17163.9	11637.7	20135.7	19046.2
P48058	Glutamate receptor 4 OS=Homo sapiens OX=9606 GN=GRIA4 PE=1 SV=2	GRIA4	0	209.459	18	17	97	17	1	902	100.8	8.1	370.99	17	0	28281.3	25591.2	36405.6	31077.5	23460.9	22618.8	26511.8	28066.4	20769.5	37854.6	25381.7
P48061	Stromal cell-derived factor 1 OS=Homo sapiens OX=9606 GN=CXCL12 PE=1 SV=1	CXCL12	0	22.586	32	3	13	3	1	93	10.7	9.88	54	3	0	3491.8	3898.1	3871.8	3616.3	3509.3	5471.6	3777	3116.5	4919.9	4054.1	2875.3
P48147	Prolyl endopeptidase OS=Homo sapiens OX=9606 GN=PREP PE=1 SV=2	PREP	0	86	19	11	21	11	1	710	80.6	5.86	76.72	11	0	2940.1	2631.6	3153.8	3476.8	3148.3	2779.9	2893.3	2659.2	2983.2	3370.8	2902.8
P48163	NADP-dependent malic enzyme OS=Homo sapiens OX=9606 GN=ME1 PE=1 SV=1	ME1	0.001	7.017	3	2	3	2	1	572	64.1	6.13	9.21	2	0	1989.6	1427.3	1983.9	1709.4	1191.3	2114.1	1201.3	1850	1669.5	1869.2	2423.7
P48304	Lithostathine-1-beta OS=Homo sapiens OX=9606 GN=REG1B PE=1 SV=1	REG1B	0.001	6.668	11	2	4	1	1	166	18.7	5.95	14.06	2	0
P48357	Leptin receptor OS=Homo sapiens OX=9606 GN=LEPR PE=1 SV=2	LEPR	0.002	5.207	1	1	1	1	1	1165	132.4	6.52	3.54	1	0
P48539	Calmodulin regulator protein PCP4 OS=Homo sapiens OX=9606 GN=PCP4 PE=1 SV=3	PCP4	0	41.691	44	3	13	3	1	62	6.8	6.71	54.25	3	0	4191.5	3463.2	3864.6	3977	3441.9	3640.6	3198.8	4087.2	3650.1	4655	3645.7
P48551	Interferon alpha/beta receptor 2 OS=Homo sapiens OX=9606 GN=IFNAR2 PE=1 SV=1	IFNAR2	0	9.74	3	2	6	2	1	515	57.7	4.5	24.92	2	0	2988.6	2417.2	3561.2	3117.7	2625	2145.3	2343.3	2929.1	2163.3	3876.8	2603.2
P48637	Glutathione synthetase OS=Homo sapiens OX=9606 GN=GSS PE=1 SV=1	GSS	0	90.996	42	14	29	14	1	474	52.4	5.92	115.38	14	0	7087.6	5306.1	7563.7	7036.9	5457.1	5955.9	6008.6	6420.4	5405.1	8655.6	4587
P48723	Heat shock 70 kDa protein 13 OS=Homo sapiens OX=9606 GN=HSPA13 PE=1 SV=1	HSPA13	0	98.429	30	13	27	13	1	471	51.9	5.76	105.12	13	0	6884.7	7712.3	7396.5	8299.7	6416.6	9918.8	6040.6	8077.4	7510.8	9151.3	8545.5
P48740	Mannan-binding lectin serine protease 1 OS=Homo sapiens OX=9606 GN=MASP1 PE=1 SV=3	MASP1	0	147.517	24	12	70	2	1	699	79.2	5.49	289.57	12	12	20441.8	24045	18931.8	19820	17650.7	18281.7	18333.1	22129.8	18527.4	23268.5	20833.5
P48745	CCN family member 3 OS=Homo sapiens OX=9606 GN=CCN3 PE=1 SV=1	CCN3	0	177.948	47	14	77	14	1	357	39.1	7.72	292.79	14	0	42416.2	45596.8	49637.5	46643.2	25209.3	38902.1	37756.1	38601	40127.3	51324.2	38043.1
P48960	CD97 antigen OS=Homo sapiens OX=9606 GN=CD97 PE=1 SV=4	CD97	0	31.986	9	5	7	5	1	835	91.8	6.87	27.36	5	0	241.7	251.9	266.7	246.9	321.9	248.5	280.8	218	323.1	265.2	280.2
P49006	MARCKS-related protein OS=Homo sapiens OX=9606 GN=MARCKSL1 PE=1 SV=2	MARCKSL1	0	16.904	8	1	3	1	1	195	19.5	4.67	15.75	1	0	709.3	736.5	756.3	869.1	592.6	681.4	619	820.4	712.3	953.8	804.6
P49184	Deoxyribonuclease-1-like 1 OS=Homo sapiens OX=9606 GN=DNASE1L1 PE=1 SV=1	DNASE1L1	0	10.437	12	2	2	2	1	302	33.9	5.74	7.93	2	0	151.4	151.2	161.6	173.5	181.8	140.9	170.2	139.2	161.9	169.3	151.1
P49189	4-trimethylaminobutyraldehyde dehydrogenase OS=Homo sapiens OX=9606 GN=ALDH9A1 PE=1 SV=3	ALDH9A1	0.009	2.807	3	1	1	1	1	494	53.8	5.87	2.83	1	0	147.9	122.5	135.5	114.5	152.6	125.3	158.9	135.1	162.3	133	94.6
P49257	Protein ERGIC-53 OS=Homo sapiens OX=9606 GN=LMAN1 PE=1 SV=2	LMAN1	0	78.467	25	8	22	8	1	510	57.5	6.77	99.47	8	0	5006.3	5271.5	5238.1	5006.9	3718	4017.8	3943.3	4832.1	4582	5815.4	4434.9
P49418	Amphiphysin OS=Homo sapiens OX=9606 GN=AMPH PE=1 SV=1	AMPH	0	31.159	9	3	4	3	1	695	76.2	4.64	19.48	3	0	458.3	354.9	519.5	624.8	457.5	423.1	472.3	435.1	414.5	576.7	444.5
P49588	Alanine--tRNA ligase, cytoplasmic OS=Homo sapiens OX=9606 GN=AARS PE=1 SV=2	AARS	0	10.216	4	3	3	3	1	968	106.7	5.53	9.16	3	0	210.6	255.8	243	421.1	664.7	255.6	410.7	207.8	585.8	233.5	323.1
P49641	Alpha-mannosidase 2x OS=Homo sapiens OX=9606 GN=MAN2A2 PE=2 SV=3	MAN2A2	0	362.323	47	42	144	40	1	1150	130.5	6.84	540.02	42	2	42694.3	31376.7	37222.7	45574.5	31666.6	33499.5	34799.4	35914.1	38528	54585.9	38788.4
P49746	Thrombospondin-3 OS=Homo sapiens OX=9606 GN=THBS3 PE=1 SV=1	THBS3	0	23.968	6	4	7	3	1	956	104.1	4.65	26.1	4	0	1160.1	905.3	1090.5	1097.5	536.4	1245.2	653.1	1391.2	1061.5	1106.6	1213.8
P49747	Cartilage oligomeric matrix protein OS=Homo sapiens OX=9606 GN=COMP PE=1 SV=2	COMP	0	241.983	50	24	67	21	1	757	82.8	4.6	285.43	24	0	10934.9	6905.2	15687.6	7630.8	8565.7	11506.5	7699.4	6411.3	11203.4	7880	11571.8
P49767	Vascular endothelial growth factor C OS=Homo sapiens OX=9606 GN=VEGFC PE=1 SV=1	VEGFC	0	14.093	12	4	4	4	1	419	46.9	7.52	8.22	4	0	470	513.4	501.1	602.9	467.4	550.8	562.2	453.4	486.5	545.1	489.4
P49862	Kallikrein-7 OS=Homo sapiens OX=9606 GN=KLK7 PE=1 SV=1	KLK7	0	60.597	44	7	13	7	1	253	27.5	8.47	58.5	7	0	3436.4	3430.7	5835.9	4505.5	2723.1	2956.7	2527.9	3077.2	3315.5	3757	3744.3
P49908	Selenoprotein P OS=Homo sapiens OX=9606 GN=SELENOP PE=1 SV=3	SELENOP	0	77.024	17	9	44	9	1	381	43.2	7.87	146.07	9	0	31357.6	30007	30688.2	33233.5	29255.6	28113.7	33057	29090.2	31739.1	36420.4	28096.3
P50281	Matrix metalloproteinase-14 OS=Homo sapiens OX=9606 GN=MMP14 PE=1 SV=3	MMP14	0	28.065	5	3	10	2	1	582	65.9	7.77	56.13	3	0	2078.5	2178.6	2282.6	2369.2	2367.7	2351.2	2305	2509.8	2589.5	2723.9	2451.3
P50395	Rab GDP dissociation inhibitor beta OS=Homo sapiens OX=9606 GN=GDI2 PE=1 SV=2	GDI2	0	156.057	47	19	44	9	1	445	50.6	6.47	175.17	19	0	3552	3474.5	4404.1	3764.7	3545.1	3399.1	3598.1	3538.7	3600.2	4231.2	3968
P50453	Serpin B9 OS=Homo sapiens OX=9606 GN=SERPINB9 PE=1 SV=1	SERPINB9	0	31.974	19	6	8	5	1	376	42.4	5.86	30.79	6	0	994.9	1065.5	939.2	968	929.6	927.2	896.4	937.4	809.2	1289.8	835.8
P50502	Hsc70-interacting protein OS=Homo sapiens OX=9606 GN=ST13 PE=1 SV=2	ST13	0	36.828	22	6	10	6	1	369	41.3	5.27	38.95	6	0	1418.7	1320.7	1702.5	1475.4	1724.6	1236.5	1495.2	1242.9	1464.9	1672.5	1562.1
P51511	Matrix metalloproteinase-15 OS=Homo sapiens OX=9606 GN=MMP15 PE=1 SV=1	MMP15	0	22.242	12	6	7	5	1	669	75.8	7.46	19.7	6	1	906.4	894.6	1009.4	1140	899.5	935.3	903.2	969	969.8	1131.1	1017
P51512	Matrix metalloproteinase-16 OS=Homo sapiens OX=9606 GN=MMP16 PE=1 SV=2	MMP16	0	7.91	3	2	3	2	1	607	69.5	8.54	8.3	2	0	919.6	959.2	1054.8	1228.3	799.1	897.4	1035	1020.2	1128.7	1158.5	803.5
P51805	Plexin-A3 OS=Homo sapiens OX=9606 GN=PLXNA3 PE=1 SV=2	PLXNA3	0.004	4.086	1	1	1	1	1	1871	207.6	7.31	3.74	1	0	60.5	102.4	78.9	98	116.4	83.2	114.6	62.1	76.7	91.1	116.1
P51864	Putative teratocarcinoma-derived growth factor 3 OS=Homo sapiens OX=9606 GN=TDGF1P3 PE=5 SV=1	TDGF1P3	0.003	4.589	8	1	1	1	1	188	21.2	7.88	4.23	1	0	134.5	115.3	117.7	145.7	151.9	116.5	119.7	169.1	146	133.9	131.2
P51884	Lumican OS=Homo sapiens OX=9606 GN=LUM PE=1 SV=2	LUM	0	184.936	47	14	170	14	1	338	38.4	6.61	608.3	14	0	42207.7	74340.2	60289.3	56893.3	59755.2	69411.9	65257.5	60861.2	76881.7	52921.1	73380.2
P51888	Prolargin OS=Homo sapiens OX=9606 GN=PRELP PE=1 SV=1	PRELP	0	159.737	47	15	66	15	1	382	43.8	9.38	257.75	15	0	18346.6	19311.5	21073.4	18155.9	15765.4	19449.2	17131.4	18499.8	19053.1	20321.5	17142.1
P52209	6-phosphogluconate dehydrogenase, decarboxylating OS=Homo sapiens OX=9606 GN=PGD PE=1 SV=3	PGD	0	20.507	8	2	4	2	1	483	53.1	7.23	22.4	2	0	445	438	468	504.3	595.9	480.8	509	445.1	445.1	556.2	569.9
P52565	Rho GDP-dissociation inhibitor 1 OS=Homo sapiens OX=9606 GN=ARHGDIA PE=1 SV=3	ARHGDIA	0	22.466	19	3	4	3	1	204	23.2	5.11	16.72	3	0	1148.3	1007.8	1278.3	1059.3	1049.6	1083.6	988.1	1014.1	1283.4	1180.1	1276.5
P52566	Rho GDP-dissociation inhibitor 2 OS=Homo sapiens OX=9606 GN=ARHGDIB PE=1 SV=3	ARHGDIB	0	60.727	34	4	11	4	1	201	23	5.21	48.65	4	0	2202.1	2016.4	2270	1766.3	1727.5	1845.3	1775.6	2112.5	2009.7	2329.9	1928.2
P52799	Ephrin-B2 OS=Homo sapiens OX=9606 GN=EFNB2 PE=1 SV=1	EFNB2	0	88.789	24	8	27	8	1	333	36.9	8.85	106.46	8	0	10290.8	9160.4	11279.8	12918.5	10690.2	8959.3	9276	11027.4	9548	14364.3	10428.1
P52823	Stanniocalcin-1 OS=Homo sapiens OX=9606 GN=STC1 PE=1 SV=1	STC1	0	14.755	10	2	3	2	1	247	27.6	7.99	11.99	2	0	156.6	167.5	173.3	184.7	153.2	171.7	146.1	163.1	205.8	260.8	285.8
P52848	Bifunctional heparan sulfate N-deacetylase/N-sulfotransferase 1 OS=Homo sapiens OX=9606 GN=NDST1 PE=1 SV=1	NDST1	0	52.954	13	10	14	9	1	882	100.8	7.97	46.59	10	1	4065.4	3583.9	4011.2	3879	3198.8	4175.9	3428.5	3513.6	4078.7	3923.4	6489.8
P52907	F-actin-capping protein subunit alpha-1 OS=Homo sapiens OX=9606 GN=CAPZA1 PE=1 SV=3	CAPZA1	0.001	7.561	12	2	2	2	1	286	32.9	5.69	7.12	2	0	114.5	132	118.6	145.6	185.8	150.7	167.4	119.4	134.2	128.4	174.3
P53004	Biliverdin reductase A OS=Homo sapiens OX=9606 GN=BLVRA PE=1 SV=2	BLVRA	0	8.88	4	1	1	1	1	296	33.4	6.44	5.04	1	0
P53634	Dipeptidyl peptidase 1 OS=Homo sapiens OX=9606 GN=CTSC PE=1 SV=2	CTSC	0	114.406	28	12	40	12	1	463	51.8	6.99	148.34	12	0	10737.7	12880.7	11160.9	11642.1	8677.6	15530.6	10286.1	14285.6	12695.4	14062.4	11828.3
P53990	IST1 homolog OS=Homo sapiens OX=9606 GN=IST1 PE=1 SV=1	IST1	0.003	4.575	5	1	1	1	1	364	39.7	5.35	3.8	1	0
P54289	Voltage-dependent calcium channel subunit alpha-2/delta-1 OS=Homo sapiens OX=9606 GN=CACNA2D1 PE=1 SV=3	CACNA2D1	0	620.757	47	47	308	46	1	1103	124.5	5.27	1204.6	47	1	110249	83591	123419	150228	104795	84878.4	95638.1	102625	85194.4	156161	118119
P54578	Ubiquitin carboxyl-terminal hydrolase 14 OS=Homo sapiens OX=9606 GN=USP14 PE=1 SV=3	USP14	0.003	4.376	3	1	2	1	1	494	56	5.3	6.57	1	0	196.7	198	187.9	198.2	222.1	237	213.2	198.3	196	199.4	147.2
P54652	Heat shock-related 70 kDa protein 2 OS=Homo sapiens OX=9606 GN=HSPA2 PE=1 SV=1	HSPA2	0	62.152	18	11	23	1	1	639	70	5.74	89.43	11	0	242.9	204.6	227.8	220.2	194.5	195.7	169.6	216.5	188.7	286.6	261.9
P54725	UV excision repair protein RAD23 homolog A OS=Homo sapiens OX=9606 GN=RAD23A PE=1 SV=1	RAD23A	0	19.271	12	4	7	2	1	363	39.6	4.58	20.08	4	0	336.9	340.8	391.1	453.6	405.3	328.5	398.5	317.8	343.3	454.4	399.5
P54753	Ephrin type-B receptor 3 OS=Homo sapiens OX=9606 GN=EPHB3 PE=1 SV=2	EPHB3	0	15.837	5	5	7	5	1	998	110.3	6.32	17.77	5	0	2788.5	2327.2	2770.2	2630.3	1919.6	2435.7	2310.7	2530.1	2611.9	2847.5	2597.3
P54764	Ephrin type-A receptor 4 OS=Homo sapiens OX=9606 GN=EPHA4 PE=1 SV=1	EPHA4	0	313.794	30	19	204	17	1	986	109.8	6.61	920.42	19	2	45565.1	34885.7	51023.8	61641.7	42691	39214.8	38181.5	44128.3	40207.3	48821.5	65511.3
P54802	Alpha-N-acetylglucosaminidase OS=Homo sapiens OX=9606 GN=NAGLU PE=1 SV=2	NAGLU	0	176.822	41	21	46	21	1	743	82.2	6.65	204.44	21	0	5773.2	7060.3	7083.4	8371.9	5755.5	7606.8	6452.1	6470.7	8106.1	7772.7	6784.5
P54803	Galactocerebrosidase OS=Homo sapiens OX=9606 GN=GALC PE=1 SV=3	GALC	0	34.447	11	5	6	5	1	685	77	6.64	20.28	5	0	593.2	703.8	810.8	570.8	510.2	691.9	648.5	514	561.7	755.5	733.8
P54826	Growth arrest-specific protein 1 OS=Homo sapiens OX=9606 GN=GAS1 PE=2 SV=2	GAS1	0	33.159	20	4	4	4	1	345	35.7	5.55	20.86	4	0	459	564	675.6	600.4	481.8	404.3	460.8	506.4	420	661.1	501
P55056	Apolipoprotein C-IV OS=Homo sapiens OX=9606 GN=APOC4 PE=1 SV=1	APOC4	0.001	6.916	16	2	2	2	1	127	14.5	8.92	7.37	2	0	227.3	321.9	197.9	179.8	241.2	299.6	318.2	232.9	137.4	247.3	255.8
P55058	Phospholipid transfer protein OS=Homo sapiens OX=9606 GN=PLTP PE=1 SV=1	PLTP	0	285.577	43	21	376	21	1	493	54.7	7.01	1196.78	21	0	77237.3	77160.2	79681.7	86497.1	75083.2	80624	72358.9	76058.9	74818.7	89044.3	89001
P55072	Transitional endoplasmic reticulum ATPase OS=Homo sapiens OX=9606 GN=VCP PE=1 SV=4	VCP	0.002	6.073	3	2	2	2	1	806	89.3	5.26	5.99	2	0
P55083	Microfibril-associated glycoprotein 4 OS=Homo sapiens OX=9606 GN=MFAP4 PE=1 SV=2	MFAP4	0	98.549	27	8	78	8	1	255	28.6	5.63	344.3	8	0	22462	15932.2	24813.8	21852.9	15280.6	19828.2	14737.4	20137.2	16807.4	23807.2	14502.6
P55087	Aquaporin-4 OS=Homo sapiens OX=9606 GN=AQP4 PE=1 SV=2	AQP4	0	18.471	11	2	6	2	1	323	34.8	7.66	21.96	2	0	737.6	832.3	714.6	944.4	644.5	566.7	548.6	914.9	766.2	1375.8	728.8
P55103	Inhibin beta C chain OS=Homo sapiens OX=9606 GN=INHBC PE=2 SV=1	INHBC	0	10.436	8	2	2	2	1	352	38.2	7.11	7.5	2	0
P55107	Growth/differentiation factor 10 OS=Homo sapiens OX=9606 GN=GDF10 PE=2 SV=1	GDF10	0.005	3.594	3	1	1	1	1	478	53.1	9.51	4	1	0	224.8	193.5	180.2	239.1	196.6	193.8	203.6	228.2	216.3	264.3	336.2
P55268	Laminin subunit beta-2 OS=Homo sapiens OX=9606 GN=LAMB2 PE=1 SV=2	LAMB2	0	384.471	33	46	135	46	1	1798	195.9	6.52	519.93	46	0	22517.9	21548.8	27776.2	24825.4	19226.7	23058.5	20077.3	21043.3	24014.7	24842.9	24410
P55283	Cadherin-4 OS=Homo sapiens OX=9606 GN=CDH4 PE=2 SV=2	CDH4	0	83.445	13	8	27	8	1	916	100.2	4.82	104.86	8	0	7674.4	6233.8	9445.2	9754.7	7414.2	7116.3	6605.5	7590.8	7581.3	10868.2	10683
P55285	Cadherin-6 OS=Homo sapiens OX=9606 GN=CDH6 PE=1 SV=1	CDH6	0	136.712	23	16	48	15	1	790	88.3	4.93	183.98	16	1	15104.7	12248.9	17055.1	16815.7	12739.4	13770.4	12483.8	14375.8	13063.2	18927.9	16072.5
P55287	Cadherin-11 OS=Homo sapiens OX=9606 GN=CDH11 PE=1 SV=2	CDH11	0	106.611	24	15	48	14	1	796	87.9	4.91	167.09	15	2	13206.3	10309.3	14012.6	15401.5	9145	11671.3	9773.6	12709.6	11828.1	15898.7	18707.4
P55290	Cadherin-13 OS=Homo sapiens OX=9606 GN=CDH13 PE=1 SV=1	CDH13	0	227.627	27	16	149	16	1	713	78.2	4.98	554.39	16	0	47270.4	32545	51285	60578.2	45790.8	36933.3	45697.6	43806.7	41007.9	62602.6	42107.4
P55291	Cadherin-15 OS=Homo sapiens OX=9606 GN=CDH15 PE=1 SV=1	CDH15	0	198.258	30	18	63	18	1	814	88.9	4.98	263.06	18	0	13625	14331.4	14706.8	14623.2	12228	12999.3	11078.6	14964.4	12922.4	17281.9	13015.7
P55327	Tumor protein D52 OS=Homo sapiens OX=9606 GN=TPD52 PE=1 SV=2	TPD52	0	17.639	7	1	4	1	1	224	24.3	4.83	11.07	1	0	325.4	322.1	396.3	407.4	409.5	303	379.7	334.3	339.6	430.2	336.9
P55774	C-C motif chemokine 18 OS=Homo sapiens OX=9606 GN=CCL18 PE=1 SV=1	CCL18	0.002	5.955	25	1	1	1	1	89	9.8	8.75	5.86	1	0	74.9	74.6	159.5	82.2	114.8	119.9	129	120.8	168.8	102.6	66.5
P55899	IgG receptor FcRn large subunit p51 OS=Homo sapiens OX=9606 GN=FCGRT PE=1 SV=1	FCGRT	0.001	7.202	7	2	2	2	1	365	39.7	6.54	6.98	2	0	1032.6	1038.3	924.5	851.9	782.2	921.2	770.1	985.6	840.9	1243.7	876
P56159	GDNF family receptor alpha-1 OS=Homo sapiens OX=9606 GN=GFRA1 PE=1 SV=2	GFRA1	0	15.26	5	2	5	2	1	465	51.4	7.91	15.39	2	0	875.2	905.8	951.3	924.4	798.9	824.6	879.6	1025.8	815.1	1173.8	1041.9
P56705	Protein Wnt-4 OS=Homo sapiens OX=9606 GN=WNT4 PE=1 SV=4	WNT4	0.002	6.111	6	2	4	2	1	351	39	8.51	11.38	2	0	708.1	703.4	867.9	676.3	574.2	817.3	640.1	763.4	754.5	773.2	878.1
P56817	Beta-secretase 1 OS=Homo sapiens OX=9606 GN=BACE1 PE=1 SV=3	BACE1	0	18.544	12	5	5	5	1	501	55.7	5.52	17.39	5	0	1784.8	1489.6	1927.7	2122.4	1321.9	1426.4	1458.1	1645.7	1549.8	2264.5	1966.5
P56975	Pro-neuregulin-3, membrane-bound isoform OS=Homo sapiens OX=9606 GN=NRG3 PE=1 SV=1	NRG3	0	20.699	5	2	3	2	1	720	77.9	7.66	14.67	2	0	512.7	425.9	507.5	562.4	487.4	420.2	493.7	445.4	474.4	608.1	541.9
P57087	Junctional adhesion molecule B OS=Homo sapiens OX=9606 GN=JAM2 PE=1 SV=1	JAM2	0	56.527	17	4	14	4	1	298	33.2	9.09	70.15	4	0	4091.2	4186.4	4394.3	5240.1	3846.1	3916.3	3503.1	4531.3	4300.6	5937.4	3897.5
P58400	Neurexin-1-beta OS=Homo sapiens OX=9606 GN=NRXN1 PE=1 SV=3	NRXN1	0	186.421	38	14	137	1	1	472	50.4	8.13	453.18	14	0	557	541.3	528.9	748.7	495.6	530	675.4	513.1	530.8	676.8	623.5
P58401	Neurexin-2-beta OS=Homo sapiens OX=9606 GN=NRXN2 PE=1 SV=1	NRXN2	0	71.342	17	9	45	1	1	666	70.9	6.38	184.13	9	0	382.5	318.8	434.5	458.1	324.3	290.6	349.8	382.9	395.9	518.4	296.5
P58417	Neurexophilin-1 OS=Homo sapiens OX=9606 GN=NXPH1 PE=2 SV=1	NXPH1	0	33.441	23	6	13	4	1	271	31.1	8.63	43.64	6	2	3640.6	3551.2	4673.8	4503.8	2998.5	3348.8	3654.2	4287.9	3565.4	5269	3596.2
P58546	Myotrophin OS=Homo sapiens OX=9606 GN=MTPN PE=1 SV=2	MTPN	0.001	7.733	20	2	3	2	1	118	12.9	5.52	12.21	2	0	762.4	683	932.8	779.6	1004.8	820.8	924.2	718.9	917	885.7	830.3
P59665	Neutrophil defensin 1 OS=Homo sapiens OX=9606 GN=DEFA1 PE=1 SV=1	DEFA1	0	8.717	20	3	6	3	1	94	10.2	6.99	18.18	3	0	2314.8	2476.9	2356.1	2282.2	2693.8	2816.7	3190	2672	3734	3466.5	4254
P60174	Triosephosphate isomerase OS=Homo sapiens OX=9606 GN=TPI1 PE=1 SV=3	TPI1	0	278.969	74	18	103	18	1	286	30.8	5.92	450.41	18	0	32868.7	31106.3	46112.6	42628	29898.8	30642.9	31049.6	34664	27769.3	41191	36863.4
P60520	Gamma-aminobutyric acid receptor-associated protein-like 2 OS=Homo sapiens OX=9606 GN=GABARAPL2 PE=1 SV=1	GABARAPL2	0	17.656	36	4	5	4	1	117	13.7	8.1	18.4	4	0	1938.3	1593.4	2033.7	1721.9	1503.9	1536.8	1558.3	1747.6	1843.5	2099.4	1888.8
P60709	Actin, cytoplasmic 1 OS=Homo sapiens OX=9606 GN=ACTB PE=1 SV=1	ACTB	0	224.22	55	15	156	6	1	375	41.7	5.48	555.22	15	13	49507.7	36875.6	55095.2	35749.6	31182.9	39163.4	33120.7	44808.4	50746.4	46086.5	54234.1
P60880	Synaptosomal-associated protein 25 OS=Homo sapiens OX=9606 GN=SNAP25 PE=1 SV=1	SNAP25	0	9.826	7	2	3	2	1	206	23.3	4.77	8.19	2	0	574.4	462.5	594.6	545.5	397.7	617.5	380.4	483	539.1	481.3	805.7
P60983	Glia maturation factor beta OS=Homo sapiens OX=9606 GN=GMFB PE=1 SV=2	GMFB	0	47.864	62	7	16	7	1	142	16.7	5.29	67.03	7	0	6769	5940.5	8512.8	8179	5346.1	5793.4	6100.4	6684	6359.1	8949	6817
P61020	Ras-related protein Rab-5B OS=Homo sapiens OX=9606 GN=RAB5B PE=1 SV=1	RAB5B	0	14.4	11	2	3	2	1	215	23.7	8.13	10.03	2	0	122.1	101	122.5	115.4	108.4	115.2	101.9	132.5	115.5	115.4	186.9
P61086	Ubiquitin-conjugating enzyme E2 K OS=Homo sapiens OX=9606 GN=UBE2K PE=1 SV=3	UBE2K	0	11.468	14	1	2	1	1	200	22.4	5.44	9.69	1	0	76.2	77.9	71.7	81.7	96	85.8	88.7	69.3	67.6	75.4	83.1
P61106	Ras-related protein Rab-14 OS=Homo sapiens OX=9606 GN=RAB14 PE=1 SV=4	RAB14	0	36.182	31	6	10	5	1	215	23.9	6.21	36.45	6	1	2177.2	2087.4	2301.9	2401.8	2372.4	2240.6	2173	2208	2249.2	2561.8	1960.4
P61163	Alpha-centractin OS=Homo sapiens OX=9606 GN=ACTR1A PE=1 SV=1	ACTR1A	0	12.524	9	2	3	1	1	376	42.6	6.64	8.69	2	0	186	197.9	186.6	206.8	208.6	206.4	224.8	216.4	214.1	218.3	213.6
P61204	ADP-ribosylation factor 3 OS=Homo sapiens OX=9606 GN=ARF3 PE=1 SV=2	ARF3	0	37.975	38	5	8	5	1	181	20.6	7.43	26.96	5	0	504.2	512.2	506.6	483.7	716.1	577.5	640.9	474.9	559.7	512.3	507.3
P61224	Ras-related protein Rap-1b OS=Homo sapiens OX=9606 GN=RAP1B PE=1 SV=1	RAP1B	0	9.731	13	2	3	2	1	184	20.8	5.78	10.33	2	0	374.2	396	390.1	363.7	440	372.2	610.4	388.6	386.5	440.4	343
P61266	Syntaxin-1B OS=Homo sapiens OX=9606 GN=STX1B PE=1 SV=1	STX1B	0	36.02	20	7	7	7	1	288	33.2	5.38	26.67	7	0	870.7	740.5	885.8	971.8	833.2	760.9	834.3	772.9	821.4	1007.4	865.2
P61278	Somatostatin OS=Homo sapiens OX=9606 GN=SST PE=1 SV=1	SST	0	43.77	49	4	20	4	1	116	12.7	5.52	83.2	4	0	1834.5	1005.9	2892.2	2317.4	3030.3	1605.6	1063.6	1861.8	1680.6	4303.1	15749.6
P61601	Neurocalcin-delta OS=Homo sapiens OX=9606 GN=NCALD PE=1 SV=2	NCALD	0.003	4.527	8	2	2	2	1	193	22.2	5.35	5.85	2	0	488.9	470.4	666	540.2	527.7	429	541.1	547.2	522.8	710.9	477.3
P61604	10 kDa heat shock protein, mitochondrial OS=Homo sapiens OX=9606 GN=HSPE1 PE=1 SV=2	HSPE1	0	29.747	36	4	12	2	1	102	10.9	8.92	38.89	4	2	2534.6	2269.5	2762.3	2804.1	2698.4	2280.1	2549.8	2491.3	2431.8	3135.9	2510.4
P61812	Transforming growth factor beta-2 proprotein OS=Homo sapiens OX=9606 GN=TGFB2 PE=1 SV=1	TGFB2	0.002	5.43	3	2	5	1	1	414	47.7	8.53	14.53	2	0	317.5	358.4	400.7	272.8	294	468.5	250.2	297.2	337.5	309.6	312.2
P61916	NPC intracellular cholesterol transporter 2 OS=Homo sapiens OX=9606 GN=NPC2 PE=1 SV=1	NPC2	0	133.731	66	8	184	8	1	151	16.6	7.65	711.17	8	0	91398.6	83865.2	104311	115342	59330.4	94240.6	62600.4	98611.3	75646.1	105046	97823.7
P61956	Small ubiquitin-related modifier 2 OS=Homo sapiens OX=9606 GN=SUMO2 PE=1 SV=3	SUMO2	0	14.406	23	2	3	2	1	95	10.9	5.5	9.35	2	0	671.8	529.8	731	708.1	516.5	568.3	522.1	653.4	594.8	828.8	634.3
P61970	Nuclear transport factor 2 OS=Homo sapiens OX=9606 GN=NUTF2 PE=1 SV=1	NUTF2	0	85.383	69	5	34	5	1	127	14.5	5.38	132.86	5	0	7440.7	6644.7	7992.7	8814.5	7186.2	6659.7	7776.6	7077.8	7014.5	9952.7	7300
P61981	14-3-3 protein gamma OS=Homo sapiens OX=9606 GN=YWHAG PE=1 SV=2	YWHAG	0	70.491	42	9	29	4	1	247	28.3	4.89	94.62	9	0	999.4	914.5	1497.3	1109.3	1028	800.4	1002.7	901.4	921.7	1351.5	1035.1
P62258	14-3-3 protein epsilon OS=Homo sapiens OX=9606 GN=YWHAE PE=1 SV=1	YWHAE	0	127.781	64	14	51	11	1	255	29.2	4.74	177.6	14	4	18855.5	17168.5	28927.9	20155	17573.3	15510.2	19880.2	17887.2	18388	24847.9	21922.2
P62328	Thymosin beta-4 OS=Homo sapiens OX=9606 GN=TMSB4X PE=1 SV=2	TMSB4X	0.002	5.358	27	1	2	1	1	44	5.1	5.06	7.45	1	0	725.9	578.5	735.6	762.5	495.5	564.2	572	680.1	592.9	830.4	550.4	Met-loss+Acetyl [N-Term]
P62491	Ras-related protein Rab-11A OS=Homo sapiens OX=9606 GN=RAB11A PE=1 SV=3	RAB11A	0.003	4.709	5	1	1	1	1	216	24.4	6.57	3.91	1	0	181.2	172.8	180.5	201.4	162.9	170.3	182.3	184.6	197.4	209.4	208.5
P62760	Visinin-like protein 1 OS=Homo sapiens OX=9606 GN=VSNL1 PE=1 SV=2	VSNL1	0	24.958	24	4	8	4	1	191	22.1	5.15	27.63	4	0	1112.5	971.8	1473.3	1319.4	1050.4	986.6	1243.4	1082	1034.7	1407	1203.1
P62805	Histone H4 OS=Homo sapiens OX=9606 GN=H4C1 PE=1 SV=2	H4C1	0	32.728	41	4	13	4	1	103	11.4	11.36	44.38	4	0	2166.5	2588.5	1588.2	2133.4	2099.8	1958.1	2079	3861.7	2009	3210.2	1278.5
P62820	Ras-related protein Rab-1A OS=Homo sapiens OX=9606 GN=RAB1A PE=1 SV=3	RAB1A	0	21.193	19	3	4	2	1	205	22.7	6.21	16.57	3	0	338.1	327.5	347.3	359	405.4	361.4	351.7	381.8	370.4	416	360.1
P62873	Guanine nucleotide-binding protein G(I)/G(S)/G(T) subunit beta-1 OS=Homo sapiens OX=9606 GN=GNB1 PE=1 SV=3	GNB1	0	30.38	16	3	4	3	1	340	37.4	6	21.05	3	0	644.7	660.7	660.5	738.6	721	675.5	708.4	730.6	682.2	784.2	643
P62937	Peptidyl-prolyl cis-trans isomerase A OS=Homo sapiens OX=9606 GN=PPIA PE=1 SV=2	PPIA	0	95.095	65	9	52	1	1	165	18	7.81	153.16	9	0	146.6	138.4	192.5	159.7	144.8	126.3	131.1	134.9	152.6	177.6	167	Met-loss [N-Term]
P62942	Peptidyl-prolyl cis-trans isomerase FKBP1A OS=Homo sapiens OX=9606 GN=FKBP1A PE=1 SV=2	FKBP1A	0	27.31	26	2	6	2	1	108	11.9	8.16	24.39	2	0	1158.5	1049.9	1480.5	1630.8	1105.7	1087.4	1109.7	1034.6	1084.2	1341.1	1199.6	Met-loss [N-Term]
P62993	Growth factor receptor-bound protein 2 OS=Homo sapiens OX=9606 GN=GRB2 PE=1 SV=1	GRB2	0	48.162	29	6	13	6	1	217	25.2	6.32	50.08	6	0	2679.6	2483.5	3048.7	3380	2595.6	2495.3	2480.3	2560.8	2812.6	3246.2	2647.6
P63104	14-3-3 protein zeta/delta OS=Homo sapiens OX=9606 GN=YWHAZ PE=1 SV=1	YWHAZ	0	129.95	66	14	48	10	1	245	27.7	4.79	166.46	14	1	7167.6	5814.4	10965.5	7031.6	5981.2	5762	6526.6	6076.7	7026.5	8306.6	7934.4
P63208	S-phase kinase-associated protein 1 OS=Homo sapiens OX=9606 GN=SKP1 PE=1 SV=2	SKP1	0	125.962	74	12	28	12	1	163	18.6	4.54	113.21	12	0	4690.1	3773.4	5265	5233	4355	3789.4	4360	4269	4227	5636.7	5079.5
P63267	Actin, gamma-enteric smooth muscle OS=Homo sapiens OX=9606 GN=ACTG2 PE=1 SV=1	ACTG2	0	121.692	29	10	132	1	1	376	41.9	5.48	402.69	10	0	3167.4	2876.7	3422.6	2725	3103.8	2800.3	3319.2	2989.5	3492.6	3055.3	2665.3
P68036	Ubiquitin-conjugating enzyme E2 L3 OS=Homo sapiens OX=9606 GN=UBE2L3 PE=1 SV=1	UBE2L3	0	67.614	58	5	13	5	1	154	17.9	8.51	66.1	5	0	1210.5	1119.2	1344.5	1243.3	1348.6	1022.1	1163	1077	1125.5	1345.9	1106.2
P68104	Elongation factor 1-alpha 1 OS=Homo sapiens OX=9606 GN=EEF1A1 PE=1 SV=1	EEF1A1	0	24.763	13	4	4	4	1	462	50.1	9.01	16.74	4	0	1075.3	1070.5	985.3	1033.6	1093.5	1073.5	1109.7	1110.4	1112.8	1040.3	970.3
P68363	Tubulin alpha-1B chain OS=Homo sapiens OX=9606 GN=TUBA1B PE=1 SV=1	TUBA1B	0	59.79	15	5	13	5	1	451	50.1	5.06	54.31	5	0	1332.2	1415.5	1404.7	1409	1468.6	1664.3	1633.6	1673.1	1725.6	1624	1469.1
P68371	Tubulin beta-4B chain OS=Homo sapiens OX=9606 GN=TUBB4B PE=1 SV=1	TUBB4B	0	32.419	19	6	10	1	1	445	49.8	4.89	37.03	6	0	115.1	123.8	108	129.1	156.7	154.9	172.2	125.9	124.3	122.7	115.8
P69891	Hemoglobin subunit gamma-1 OS=Homo sapiens OX=9606 GN=HBG1 PE=1 SV=2	HBG1	0	37.916	41	5	46	4	1	147	16.1	7.2	148.77	5	0	1169.5	1156	1093.9	1238.8	2419.1	2981.7	6176.3	1221.1	1640.1	990.7	3762.2
P69905	Hemoglobin subunit alpha OS=Homo sapiens OX=9606 GN=HBA1 PE=1 SV=2	HBA1	0	222.135	92	10	299	10	1	142	15.2	8.68	1094.1	10	0	28501.2	26976.8	30733.2	25125.5	337822	128169	313515	34090.7	45844.3	26106.2	176162	Met-loss [N-Term]
P78310	Coxsackievirus and adenovirus receptor OS=Homo sapiens OX=9606 GN=CXADR PE=1 SV=1	CXADR	0	28.284	17	4	7	4	1	365	40	7.56	28.32	4	0	1403.5	1394	1589.5	1657.2	1400.3	1222.3	1331.1	1311	1434.5	1689.7	1421.8
P78324	Tyrosine-protein phosphatase non-receptor type substrate 1 OS=Homo sapiens OX=9606 GN=SIRPA PE=1 SV=2	SIRPA	0	202.645	42	17	199	13	1	504	54.9	6.98	736.78	17	4	78266.3	51650.1	89309	102564	52419.7	53254.5	50927.5	78646.6	51227	77051.3	78283.3
P78333	Glypican-5 OS=Homo sapiens OX=9606 GN=GPC5 PE=2 SV=1	GPC5	0	19.847	6	4	6	4	1	572	63.7	6.81	20.94	4	0	816.9	1039.1	1463.1	1122.4	823.7	852.2	1153.2	1111.4	904.1	1295.4	985.8
P78417	Glutathione S-transferase omega-1 OS=Homo sapiens OX=9606 GN=GSTO1 PE=1 SV=2	GSTO1	0	74.561	52	11	30	11	1	241	27.5	6.6	108.57	11	0	10130.2	7100.5	12243.2	10152.1	5955.3	7956.8	8531.3	5427.3	9062.6	10417.1	9769.1
P78423	Fractalkine OS=Homo sapiens OX=9606 GN=CX3CL1 PE=1 SV=1	CX3CL1	0	11.224	6	2	3	2	1	397	42.2	6.52	4.71	2	0	1896	1149.3	1665.4	2671.6	1289.9	1407.7	1516	1517.7	1491.7	1937.1	2450.6
P78504	Protein jagged-1 OS=Homo sapiens OX=9606 GN=JAG1 PE=1 SV=3	JAG1	0	45.72	8	8	14	7	1	1218	133.7	6.06	49.71	8	1	3718.4	3472.6	4426.4	4190.7	3009.4	3406	3455.6	3495.7	3598.6	4766.2	3639
P78509	Reelin OS=Homo sapiens OX=9606 GN=RELN PE=1 SV=3	RELN	0	945.539	34	86	422	86	1	3460	388.1	5.88	1629.05	86	0	88384.3	103462	121365	113264	85351.1	93321	88948.7	117684	85508.4	125265	100510
P78539	Sushi repeat-containing protein SRPX OS=Homo sapiens OX=9606 GN=SRPX PE=1 SV=1	SRPX	0	72.588	28	9	21	9	1	464	51.5	8.66	76.09	9	0	4323.6	4378.5	5072.8	4266.4	3652.7	4767.1	4788.1	4454.2	4942.6	5796.2	4092.6
P80108	Phosphatidylinositol-glycan-specific phospholipase D OS=Homo sapiens OX=9606 GN=GPLD1 PE=1 SV=3	GPLD1	0	113.981	21	16	39	16	1	840	92.3	6.37	138.53	16	0	14352.8	14926.9	14256.6	11650.3	14158.4	14441.2	11725.5	11567.6	11054.1	12928.3	13285.8
P80188	Neutrophil gelatinase-associated lipocalin OS=Homo sapiens OX=9606 GN=LCN2 PE=1 SV=2	LCN2	0	32.398	35	5	9	5	1	198	22.6	8.91	33.59	5	0	1343.4	1329.2	1165.3	1192.5	1258.5	1304	1335.8	1332.3	1081	1492.8	1390.8
P80303	Nucleobindin-2 OS=Homo sapiens OX=9606 GN=NUCB2 PE=1 SV=3	NUCB2	0	125.795	47	17	38	16	1	420	50.2	5.12	143.61	17	0	7758.1	7833.4	8566	7627.6	5714.4	7694.3	5781.3	11491.6	7166.6	9088.2	7834.2
P80723	Brain acid soluble protein 1 OS=Homo sapiens OX=9606 GN=BASP1 PE=1 SV=2	BASP1	0	247.925	76	13	103	13	1	227	22.7	4.63	494.24	13	0	17301.1	12728.4	23324	25254.9	11570.4	14970.2	12045.4	17123.1	15196.8	22814.2	22855.5
P80748	Immunoglobulin lambda variable 3-21 OS=Homo sapiens OX=9606 GN=IGLV3-21 PE=1 SV=2	IGLV3-21	0	33.256	23	2	26	1	1	117	12.4	5.29	122.85	2	1	5947.4	5623.4	5617.7	4841.7	5555.9	8199.5	5353.3	4900.7	5130.5	4593.4	11650.5
P81172	Hepcidin OS=Homo sapiens OX=9606 GN=HAMP PE=1 SV=2	HAMP	0	12.291	19	1	2	1	1	84	9.4	8.81	9.64	1	0	145.5	152.5	163.4	168.9	163.8	169.7	187.3	155.9	158.8	154.5	160.1
P81605	Dermcidin OS=Homo sapiens OX=9606 GN=DCD PE=1 SV=2	DCD	0	22.34	45	5	12	4	1	110	11.3	6.54	35.44	5	1	1451.2	1591.8	2463.4	1667.9	2547.8	1641.1	1389.4	1534.3	1647.7	4025.4	2001.5
P82987	ADAMTS-like protein 3 OS=Homo sapiens OX=9606 GN=ADAMTSL3 PE=1 SV=4	ADAMTSL3	0	26.853	3	4	9	4	1	1691	188.6	7.83	30.9	4	0	156.5	175.2	194.6	160.5	164.8	188.9	164.6	160.7	172.9	170.4	168.2
P84157	Matrix-remodeling-associated protein 7 OS=Homo sapiens OX=9606 GN=MXRA7 PE=1 SV=1	MXRA7	0	49.921	26	5	10	3	1	204	21.5	4.26	50.86	5	2	2419.4	2021	2853.3	3085.8	1898	2367.6	1433.1	2412	2417.4	3262.7	3112.8
P84243	Histone H3.3 OS=Homo sapiens OX=9606 GN=H3-3A PE=1 SV=2	H3-3A	0.002	5.424	12	2	8	2	1	136	15.3	11.27	21.22	2	0	1736	1670	1621.4	1672.7	1353.5	1503.7	1591.1	3006	1516	2320.5	1596.3
P98095	Fibulin-2 OS=Homo sapiens OX=9606 GN=FBLN2 PE=1 SV=2	FBLN2	0	331.883	35	28	145	28	1	1184	126.5	4.82	602.12	28	0	34349.3	30606	39886.6	34491.1	24995.5	31267.1	30551.2	33731.2	32243.4	38348.8	41662.1
P98153	Integral membrane protein DGCR2/IDD OS=Homo sapiens OX=9606 GN=DGCR2 PE=1 SV=1	DGCR2	0	32.921	9	5	19	5	1	550	60.8	5.3	72.34	5	0	3846	3146.5	4094.8	4517.5	2939.7	3238.6	3132.2	3622.6	3515.2	4610.7	4082.9
P98155	Very low-density lipoprotein receptor OS=Homo sapiens OX=9606 GN=VLDLR PE=1 SV=1	VLDLR	0	101.286	25	17	25	16	1	873	96	4.79	89.81	17	1	4966.4	4766.6	5491.5	5338.5	4582.1	4347.3	5345.3	4854.4	4600.2	6024.3	5214.9
P98160	Basement membrane-specific heparan sulfate proteoglycan core protein OS=Homo sapiens OX=9606 GN=HSPG2 PE=1 SV=4	HSPG2	0	1106.97	35	103	484	103	1	4391	468.5	6.51	1837.66	103	0	118993	111241	123695	110979	81559.7	109491	96084	115797	119159	113059	135798
P98161	Polycystin-1 OS=Homo sapiens OX=9606 GN=PKD1 PE=1 SV=3	PKD1	0.001	7.472	0	1	2	1	1	4303	462.2	6.73	9.4	1	0	142.8	181.9	145.5	182.9	167.9	169.8	152.8	155	155.5	161.1	162.9
P98164	Low-density lipoprotein receptor-related protein 2 OS=Homo sapiens OX=9606 GN=LRP2 PE=1 SV=3	LRP2	0	26.633	2	7	7	7	1	4655	521.6	5.08	21.11	7	0	363.1	346.8	463.8	446.5	392.1	368.2	399	437.8	347.2	455.4	368.5
P98172	Ephrin-B1 OS=Homo sapiens OX=9606 GN=EFNB1 PE=1 SV=1	EFNB1	0	55.442	32	9	22	8	1	346	38	8.94	85.44	9	1	7042.3	7009.3	7549.9	8014.2	6196.9	6628.2	6253	6702.2	6908.7	8565.9	7538
P98173	Protein FAM3A OS=Homo sapiens OX=9606 GN=FAM3A PE=1 SV=2	FAM3A	0	29.865	28	5	10	5	1	230	25.1	8.68	35.2	5	0	2332.5	1872.7	2341.2	2386.8	1895.1	2202.6	1814.9	1908.4	2491.3	2435.5	2253.9
Q00169	Phosphatidylinositol transfer protein alpha isoform OS=Homo sapiens OX=9606 GN=PITPNA PE=1 SV=2	PITPNA	0	8.111	11	2	2	2	1	270	31.8	6.55	7.69	2	0	239.8	205.1	297.9	263.4	178.7	212.1	204.7	229.9	220.7	289.6	263.5
Q00973	Beta-1,4 N-acetylgalactosaminyltransferase 1 OS=Homo sapiens OX=9606 GN=B4GALNT1 PE=1 SV=2	B4GALNT1	0	58.937	25	9	18	9	1	533	58.8	8.69	71.94	9	0	3373.7	2731.8	4072.1	3220.1	3119.6	2843.1	3160.5	2911.7	2988	3772.5	2929.6
Q01459	Di-N-acetylchitobiase OS=Homo sapiens OX=9606 GN=CTBS PE=1 SV=1	CTBS	0	148.31	34	10	50	10	1	385	43.7	6.64	212.63	10	0	14994.5	16094.3	16340.8	17144.9	12015.2	17831.1	11928.1	18285	16266.6	15637.7	16709.9
Q01469	Fatty acid-binding protein 5 OS=Homo sapiens OX=9606 GN=FABP5 PE=1 SV=3	FABP5	0	92.019	65	8	31	8	1	135	15.2	7.01	123.91	8	0	6235.2	5871.4	7904.9	7337.2	5498.9	6061.6	4864.8	6963.2	7234.9	7721.8	8494.4
Q01518	Adenylyl cyclase-associated protein 1 OS=Homo sapiens OX=9606 GN=CAP1 PE=1 SV=5	CAP1	0	14.408	8	3	4	2	1	475	51.9	8.06	10.85	3	0	243.6	277.4	249.9	266.8	297.7	270.5	287.6	242.9	311.7	253.8	283.5
Q01814	Plasma membrane calcium-transporting ATPase 2 OS=Homo sapiens OX=9606 GN=ATP2B2 PE=1 SV=2	ATP2B2	0	8.393	2	1	3	1	1	1243	136.8	5.91	15.8	1	0	240.5	199.2	204.9	241.5	239.8	190.2	246.9	217.7	223.2	278.1	217.7
Q01995	Transgelin OS=Homo sapiens OX=9606 GN=TAGLN PE=1 SV=4	TAGLN	0	149.563	74	16	88	15	1	201	22.6	8.84	288.37	16	1	32321.3	18344.2	38303.2	28232.8	18113.8	18920.7	18486.5	16089.3	41842.9	22590.8	34111.8
Q02413	Desmoglein-1 OS=Homo sapiens OX=9606 GN=DSG1 PE=1 SV=2	DSG1	0	8.108	1	1	1	1	1	1049	113.7	5.03	4.53	1	0
Q02487	Desmocollin-2 OS=Homo sapiens OX=9606 GN=DSC2 PE=1 SV=1	DSC2	0	161.084	26	16	42	16	1	901	99.9	5.34	177.79	16	0	7652.2	6616.9	7143.3	8546.9	7252.9	6587.7	7263.4	6546.4	6297.8	7937.1	7509
Q02747	Guanylin OS=Homo sapiens OX=9606 GN=GUCA2A PE=1 SV=2	GUCA2A	0	8.536	36	3	4	3	1	115	12.4	4.59	8.36	3	0	1006.7	897.4	745.7	3193	1135.6	1491	1012.5	894.8	1329.5	846.7	1678.1
Q02750	Dual specificity mitogen-activated protein kinase kinase 1 OS=Homo sapiens OX=9606 GN=MAP2K1 PE=1 SV=2	MAP2K1	0	18.862	15	4	5	4	1	393	43.4	6.62	15.4	4	0	352.2	299.9	470.8	312.7	298.8	276.7	532.4	289.6	381.7	480.7	346
Q02809	Procollagen-lysine,2-oxoglutarate 5-dioxygenase 1 OS=Homo sapiens OX=9606 GN=PLOD1 PE=1 SV=2	PLOD1	0	163.076	35	21	60	16	1	727	83.5	6.95	214.06	21	5	9344.3	11099.5	12695.4	11070.6	9428.2	12411.9	10101.9	12078.9	10056	12107.3	10447.5
Q02818	Nucleobindin-1 OS=Homo sapiens OX=9606 GN=NUCB1 PE=1 SV=4	NUCB1	0	305.376	59	27	158	26	1	461	53.8	5.25	561.11	27	1	43523.5	46861.5	41300.9	48287.5	30634	43404.8	37123.2	52776	40509.3	49898	43526.9
Q02952	A-kinase anchor protein 12 OS=Homo sapiens OX=9606 GN=AKAP12 PE=1 SV=4	AKAP12	0.001	7.098	1	1	1	1	1	1782	191.4	4.41	4.23	1	0	99	90.8	102.4	146.8	82.3	89	92.6	98.2	102.4	147.7	129.7
Q02978	Mitochondrial 2-oxoglutarate/malate carrier protein OS=Homo sapiens OX=9606 GN=SLC25A11 PE=1 SV=3	SLC25A11	0	11.261	15	2	2	2	1	314	34	9.91	7.75	2	0	179	204.3	181.8	212.3	268.9	220.9	243.2	194.9	243.4	189.1	296.5
Q02985	Complement factor H-related protein 3 OS=Homo sapiens OX=9606 GN=CFHR3 PE=1 SV=2	CFHR3	0	67.524	38	10	41	3	1	330	37.3	7.55	140.35	10	5	2561.6	1413.2	4883.5	3274.9	2760.2	2006.8	2154.9	3306.9	3467.9	4153.2	3270.1
Q03113	Guanine nucleotide-binding protein subunit alpha-12 OS=Homo sapiens OX=9606 GN=GNA12 PE=1 SV=4	GNA12	0.006	3.263	3	1	1	1	1	381	44.3	9.83	3.08	1	0	95.5	95.5	105.6	77.9	94.3	110.8	107.7	121.6	106.7	104	82.3
Q03167	Transforming growth factor beta receptor type 3 OS=Homo sapiens OX=9606 GN=TGFBR3 PE=1 SV=3	TGFBR3	0	135.859	21	14	54	14	1	851	93.4	5.71	200.62	14	0	12370.1	12319.1	13134.1	15287.2	11941.5	12209.9	11448.9	12796.6	12228.7	16095.5	14495
Q03405	Urokinase plasminogen activator surface receptor OS=Homo sapiens OX=9606 GN=PLAUR PE=1 SV=1	PLAUR	0	51.964	27	5	7	5	1	335	37	6.65	37.56	5	0	1346.4	1178.5	1411.5	1697.7	1290.6	1146.1	1220.8	1289.3	1180.3	1894.8	1379.3
Q03591	Complement factor H-related protein 1 OS=Homo sapiens OX=9606 GN=CFHR1 PE=1 SV=2	CFHR1	0	124.282	45	12	134	2	1	330	37.6	7.39	429.77	12	4	20716	7544.2	36655.4	18407.3	26534.2	10456	23247.9	19130.5	11521.7	21078.8	22825.9
Q04695	Keratin, type I cytoskeletal 17 OS=Homo sapiens OX=9606 GN=KRT17 PE=1 SV=2	KRT17	0	43.914	22	11	21	2	1	432	48.1	5.02	61.96	11	1	255.7	532.9	313.2	430.5	369.3	603.6	273.7	476	341.2	338.3	328.5
Q04721	Neurogenic locus notch homolog protein 2 OS=Homo sapiens OX=9606 GN=NOTCH2 PE=1 SV=3	NOTCH2	0	94.276	8	14	26	11	1	2471	265.2	5.14	108.05	14	3	5491.2	5049.3	6693.3	6881.2	5049.2	4910.4	4737.9	5495.6	6467.1	6848.7	5895.4
Q04756	Hepatocyte growth factor activator OS=Homo sapiens OX=9606 GN=HGFAC PE=1 SV=1	HGFAC	0	74.985	21	11	24	11	1	655	70.6	7.24	97.41	11	0	7903.3	6677	7068.4	6900.6	7739	10817.4	8561.7	6911.8	9538.7	6210.1	8638.2
Q04760	Lactoylglutathione lyase OS=Homo sapiens OX=9606 GN=GLO1 PE=1 SV=4	GLO1	0	18.18	24	5	10	5	1	184	20.8	5.31	31.21	5	0	3881.8	3664.1	4735.1	4449.2	4161.4	3606.8	4254.9	3749.7	3873.5	4843.1	3799.8
Q04771	Activin receptor type-1 OS=Homo sapiens OX=9606 GN=ACVR1 PE=1 SV=1	ACVR1	0	9.608	6	2	2	2	1	509	57.1	7.33	7.72	2	0	391.5	355.1	444.7	440.8	370.9	392.3	344.2	376.9	404.5	459.4	465
Q04917	14-3-3 protein eta OS=Homo sapiens OX=9606 GN=YWHAH PE=1 SV=4	YWHAH	0	75.36	46	9	28	5	1	246	28.2	4.84	98.98	9	0	1467.8	1330.7	1817.8	1343.9	1278.6	1229.6	1329.4	1286.9	1564.9	1437.9	1409.6
Q05707	Collagen alpha-1(XIV) chain OS=Homo sapiens OX=9606 GN=COL14A1 PE=1 SV=3	COL14A1	0	218.465	23	34	62	34	1	1796	193.4	5.3	241.79	34	0	16992	16661.1	20202.8	16856.4	14333.4	15984	14491.7	16385.5	16476.5	16061.7	16955.1
Q05996	Zona pellucida sperm-binding protein 2 OS=Homo sapiens OX=9606 GN=ZP2 PE=1 SV=1	ZP2	0	114.606	25	14	33	14	1	745	82.3	6.46	122.6	14	0	9237.8	7107.5	13033.1	8396.5	7797	5355.1	7005.2	11456	10337.6	8356.6	16099.8
Q06033	Inter-alpha-trypsin inhibitor heavy chain H3 OS=Homo sapiens OX=9606 GN=ITIH3 PE=1 SV=2	ITIH3	0	236.36	32	19	74	18	1	890	99.8	5.74	280.08	19	1	14003.9	11167.9	17745.1	13569	15589.5	17398.5	17652.2	11890.6	14153	14143.2	16571.9
Q06323	Proteasome activator complex subunit 1 OS=Homo sapiens OX=9606 GN=PSME1 PE=1 SV=1	PSME1	0.001	6.607	10	2	2	2	1	249	28.7	6.02	3.01	2	0	205.9	137	192.9	163.4	96.9	173.9	102.3	177.9	166.8	135.2	253
Q06418	Tyrosine-protein kinase receptor TYRO3 OS=Homo sapiens OX=9606 GN=TYRO3 PE=1 SV=1	TYRO3	0	47.252	9	5	15	5	1	890	96.8	5.67	62.48	5	0	6199.6	5697.4	6741.7	7206.5	4605.3	5326.4	5829.8	6585.6	7387.4	7131.3	7144
Q06481	Amyloid-like protein 2 OS=Homo sapiens OX=9606 GN=APLP2 PE=1 SV=2	APLP2	0	560.323	42	32	425	30	1	763	86.9	4.79	1364.93	32	4	103025	108364	140746	127031	89677.3	87111.7	107675	118406	100954	154044	113713
Q06828	Fibromodulin OS=Homo sapiens OX=9606 GN=FMOD PE=1 SV=2	FMOD	0	90.238	36	10	65	10	1	376	43.2	6.04	253.72	10	0	7041.4	8346	8639.8	7113.4	6227.5	8012.9	5114.5	7437.5	5862.4	9118.7	16118.1
Q07092	Collagen alpha-1(XVI) chain OS=Homo sapiens OX=9606 GN=COL16A1 PE=1 SV=2	COL16A1	0	23.142	3	4	13	4	1	1604	157.7	7.84	41.35	4	0	655.8	668.1	692.3	774.6	592.3	825.7	674.7	758.3	723.4	686.3	1152.6
Q07507	Dermatopontin OS=Homo sapiens OX=9606 GN=DPT PE=1 SV=2	DPT	0	34.061	38	5	7	5	1	201	24	4.82	28.55	5	0	1625.9	1611.6	1536.9	1344.2	1304.8	1775	1546.3	1371.5	1641.9	1585.2	1938
Q07699	Sodium channel subunit beta-1 OS=Homo sapiens OX=9606 GN=SCN1B PE=1 SV=1	SCN1B	0	27.177	18	3	6	3	1	218	24.7	4.89	21.91	3	0	366.1	331	373.8	473.5	417.7	359.7	394.8	367.5	373.1	503.5	406.1
Q07812	Apoptosis regulator BAX OS=Homo sapiens OX=9606 GN=BAX PE=1 SV=1	BAX	0	11.725	7	1	2	1	1	192	21.2	5.22	8.15	1	0	156	177.6	181.9	182.7	163.3	138.9	151.3	159.7	144.4	182.5	139.2
Q07954	Prolow-density lipoprotein receptor-related protein 1 OS=Homo sapiens OX=9606 GN=LRP1 PE=1 SV=2	LRP1	0	947.012	30	104	345	104	1	4544	504.3	5.39	1282.25	104	0	77731.6	76143.7	94990.9	82886.7	64484.4	72958.2	75832.8	87001.5	81581.6	96532.2	81823.2
Q08174	Protocadherin-1 OS=Homo sapiens OX=9606 GN=PCDH1 PE=1 SV=2	PCDH1	0	170.436	21	16	60	16	1	1060	114.7	5.03	272.15	16	0	20299	17482.1	22618	24932.9	19361.2	16286.4	18103.8	19313.3	18164.8	26390.8	20698.8
Q08209	Serine/threonine-protein phosphatase 2B catalytic subunit alpha isoform OS=Homo sapiens OX=9606 GN=PPP3CA PE=1 SV=1	PPP3CA	0	15.259	8	3	3	3	1	521	58.7	5.86	12.61	3	0	593.9	504.2	903.8	735.4	389.1	562	465.7	588	582.8	778.4	739.1
Q08380	Galectin-3-binding protein OS=Homo sapiens OX=9606 GN=LGALS3BP PE=1 SV=1	LGALS3BP	0	313.641	43	21	238	21	1	585	65.3	5.27	946.88	21	0	68302.3	65587.2	80897.1	76088.7	65480.7	67480.5	58209.5	76293.3	64691.8	77697.3	68131.9
Q08397	Lysyl oxidase homolog 1 OS=Homo sapiens OX=9606 GN=LOXL1 PE=1 SV=2	LOXL1	0	34.827	14	6	9	6	1	574	63.1	7.52	31.22	6	0	1274.4	1161.7	1143.7	1198.4	1103.5	1216.4	1181.9	1149.9	1289.7	1359.8	1220.2
Q08431	Lactadherin OS=Homo sapiens OX=9606 GN=MFGE8 PE=1 SV=3	MFGE8	0	171.058	57	16	47	16	1	387	43.1	8.15	193.87	16	0	14989.6	11188.5	16055.3	16441.6	12749.2	13028.6	11890.1	14639.3	11748.9	18612.4	13167.4
Q08554	Desmocollin-1 OS=Homo sapiens OX=9606 GN=DSC1 PE=1 SV=2	DSC1	0	14.743	4	3	5	3	1	894	99.9	5.43	20.52	3	0	2599.9	1930.8	2629.3	2309.6	2627.1	2106.4	1615.3	1687.2	1947.6	2286.4	2376.2
Q08629	Testican-1 OS=Homo sapiens OX=9606 GN=SPOCK1 PE=1 SV=1	SPOCK1	0	189.118	47	19	112	18	1	439	49.1	6.1	444.74	19	1	31039.2	28159.3	35688.4	34364	28351.4	26680.3	29087.1	35918.9	33733.2	41513.5	37052.7
Q08722	Leukocyte surface antigen CD47 OS=Homo sapiens OX=9606 GN=CD47 PE=1 SV=1	CD47	0.003	5.116	3	1	1	1	1	323	35.2	7.21	4.3	1	0	391.2	445.7	541.3	465.7	467	351.7	453.3	421.1	350.7	492.6	426.9
Q08ET2	Sialic acid-binding Ig-like lectin 14 OS=Homo sapiens OX=9606 GN=SIGLEC14 PE=1 SV=1	SIGLEC14	0	83.318	30	7	21	7	1	396	43.9	7.96	98.53	7	0	3752.5	1896.1	3987	1481.4	3237.9	2827	2521.3	2184.3	2938.8	2663	6598.8
Q09327	Beta-1,4-mannosyl-glycoprotein 4-beta-N-acetylglucosaminyltransferase OS=Homo sapiens OX=9606 GN=MGAT3 PE=2 SV=3	MGAT3	0	21.663	13	5	6	5	1	533	61.3	8.28	19.52	5	0	890.1	867.7	939.9	1018.8	720.8	1136.6	727.3	926.9	942.4	965.5	833
Q09328	Alpha-1,6-mannosylglycoprotein 6-beta-N-acetylglucosaminyltransferase A OS=Homo sapiens OX=9606 GN=MGAT5 PE=1 SV=1	MGAT5	0	87.867	22	14	31	13	1	741	84.5	8.12	115.16	14	1	6741.4	6324.2	7369.3	7616	6728.3	6271.1	6568.7	6939	7451	8774	6470.7
Q09666	Neuroblast differentiation-associated protein AHNAK OS=Homo sapiens OX=9606 GN=AHNAK PE=1 SV=2	AHNAK	0	68.496	10	12	17	12	1	5890	628.7	6.15	60.93	12	0	2074.6	1953.4	2113.9	2079.7	1822.1	2039.5	1809.7	2088.8	2456.3	2350.8	2149
Q0P6D2	Divergent protein kinase domain 1C OS=Homo sapiens OX=9606 GN=DIPK1C PE=2 SV=3	DIPK1C	0	36.03	17	9	24	9	1	419	46.4	6.83	68.47	9	0	11577.2	12158.2	11553.7	13431.1	8776.2	9135.7	8478.7	10037.7	9259.3	13695.5	11305.5
Q10469	Alpha-1,6-mannosyl-glycoprotein 2-beta-N-acetylglucosaminyltransferase OS=Homo sapiens OX=9606 GN=MGAT2 PE=1 SV=1	MGAT2	0	70.822	27	10	22	10	1	447	51.5	8.76	80.41	10	0	3290.7	3169.3	4194.5	4153.8	3731.7	3654.5	3457	3867	3324.2	4093	3724
Q10471	Polypeptide N-acetylgalactosaminyltransferase 2 OS=Homo sapiens OX=9606 GN=GALNT2 PE=1 SV=1	GALNT2	0	241.476	52	26	88	24	1	571	64.7	8.35	330.77	26	2	22056.4	20459.1	25151.6	26239	17658.9	21138.1	18848.8	23771.2	22276.1	26100.2	24053.5
Q10472	Polypeptide N-acetylgalactosaminyltransferase 1 OS=Homo sapiens OX=9606 GN=GALNT1 PE=1 SV=1	GALNT1	0	121.349	30	15	52	12	1	559	64.2	7.72	169.94	15	0	9167.1	9539.9	10866.4	11541.4	8423.1	8839.6	9130.9	10214.9	9362	11915.1	9840.7
Q10567	AP-1 complex subunit beta-1 OS=Homo sapiens OX=9606 GN=AP1B1 PE=1 SV=2	AP1B1	0	60.331	10	8	21	6	1	949	104.6	5.06	85.17	8	0	1301.3	1187.1	1356.1	1452.3	1289.3	1249.4	1223.8	1215.4	1181.1	1563	1215
Q10588	ADP-ribosyl cyclase/cyclic ADP-ribose hydrolase 2 OS=Homo sapiens OX=9606 GN=BST1 PE=1 SV=2	BST1	0	42.211	28	6	13	6	1	318	35.7	7.8	46.77	6	0	2220.6	1780.5	1761.2	1655.3	1682.9	1817.9	1758.9	1519.2	1760.8	1780.4	1863.2
Q11201	CMP-N-acetylneuraminate-beta-galactosamide-alpha-2,3-sialyltransferase 1 OS=Homo sapiens OX=9606 GN=ST3GAL1 PE=2 SV=1	ST3GAL1	0.003	4.181	4	1	1	1	1	340	39.1	9.09	3.44	1	0	161.3	208.5	153.6	241.8	243.8	209.7	291.4	162.1	195.8	200	168.5
Q12765	Secernin-1 OS=Homo sapiens OX=9606 GN=SCRN1 PE=1 SV=2	SCRN1	0	25.378	16	6	7	6	1	414	46.4	4.75	23.69	6	0	984.4	883.8	1293.4	964.7	948.5	755	1035.4	824.9	1012.6	1234.2	934.5
Q12794	Hyaluronidase-1 OS=Homo sapiens OX=9606 GN=HYAL1 PE=1 SV=2	HYAL1	0	57.33	19	5	19	5	1	435	48.3	6.77	92.35	5	0	2370.7	2596.4	2615.3	2488.3	2740.2	2770.5	2598	2815.6	2896.1	2781.9	2568.4
Q12797	Aspartyl/asparaginyl beta-hydroxylase OS=Homo sapiens OX=9606 GN=ASPH PE=1 SV=3	ASPH	0	96.536	26	16	29	16	1	758	85.8	5.01	122.81	16	0	7747.9	8178.9	8986.6	9011.5	7292.4	7316.3	6695.8	8186.6	7068.1	10670.7	8307.3
Q12805	EGF-containing fibulin-like extracellular matrix protein 1 OS=Homo sapiens OX=9606 GN=EFEMP1 PE=1 SV=2	EFEMP1	0	362.745	59	22	502	4	1	493	54.6	5.07	1922.25	22	24	93410.4	92461.3	97772.7	112201	94911.9	87853.9	89781.9	109156	89354.1	117249	104507
Q12841	Follistatin-related protein 1 OS=Homo sapiens OX=9606 GN=FSTL1 PE=1 SV=1	FSTL1	0	156.76	57	16	75	16	1	308	35	5.52	285.96	16	0	36635.5	34767.4	39673.4	37125.4	25099	35517.9	26083.3	41264.3	37871.9	40782.4	38626
Q12860	Contactin-1 OS=Homo sapiens OX=9606 GN=CNTN1 PE=1 SV=1	CNTN1	0	834.135	64	54	942	54	1	1018	113.2	5.9	3460.46	54	0	266153	240719	301915	337168	197086	228168	228493	268809	196875	330528	260990
Q12907	Vesicular integral-membrane protein VIP36 OS=Homo sapiens OX=9606 GN=LMAN2 PE=1 SV=1	LMAN2	0	154.744	50	14	105	1	1	356	40.2	6.95	384.79	14	17	35878.6	33175.8	38605.3	39314.1	32887.9	30061	30287.4	36804.2	32508.2	43156.5	35612.3
Q13018	Secretory phospholipase A2 receptor OS=Homo sapiens OX=9606 GN=PLA2R1 PE=1 SV=2	PLA2R1	0	8.229	2	2	3	2	1	1463	168.5	6.11	9.77	2	0	360.4	344.9	313.9	331.8	345.9	426.1	295.6	346.8	420.7	443.3	359.8
Q13093	Platelet-activating factor acetylhydrolase OS=Homo sapiens OX=9606 GN=PLA2G7 PE=1 SV=1	PLA2G7	0	15.325	9	3	3	3	1	441	50	7.56	13.54	3	0	596.4	558.9	604.9	457.7	489.8	419.1	536.5	502.7	474.1	551.5	354.1
Q13103	Secreted phosphoprotein 24 OS=Homo sapiens OX=9606 GN=SPP2 PE=1 SV=1	SPP2	0.001	7.219	6	1	2	1	1	211	24.3	8.32	6.91	1	0	376.6	371.3	345.2	337.5	293.5	423.7	372.4	420.8	387.8	485.9	365.8
Q13145	BMP and activin membrane-bound inhibitor homolog OS=Homo sapiens OX=9606 GN=BAMBI PE=1 SV=1	BAMBI	0.002	6.037	7	2	2	2	1	260	29.1	7.75	6.34	2	0	207.8	161.3	206.3	169	130.2	191.1	149.6	169.4	185.1	190	211
Q13201	Multimerin-1 OS=Homo sapiens OX=9606 GN=MMRN1 PE=1 SV=3	MMRN1	0	14.391	3	2	4	2	1	1228	138	7.93	22.77	2	0	2343.9	1900.7	1892.3	1844.4	2184	1943	2209.4	1575.5	2636.5	1876.3	2307.6
Q13214	Semaphorin-3B OS=Homo sapiens OX=9606 GN=SEMA3B PE=2 SV=1	SEMA3B	0	213.959	46	24	73	24	1	749	83.1	8.91	290.62	24	0	13345.3	17668.5	16644.7	15946.4	12589.4	16046.1	15032.6	16592.6	12569.5	15792.2	15317.2
Q13217	DnaJ homolog subfamily C member 3 OS=Homo sapiens OX=9606 GN=DNAJC3 PE=1 SV=1	DNAJC3	0	130.14	44	19	38	19	1	504	57.5	6.15	146.69	19	0	13564.9	12910.3	12971.6	13471.6	10032.9	13234.6	11198.3	13144	13622.1	16036.4	12215.1
Q13228	Methanethiol oxidase OS=Homo sapiens OX=9606 GN=SELENBP1 PE=1 SV=2	SELENBP1	0	218.28	57	26	68	26	1	472	52.4	6.37	248.75	26	0	13211.2	13922.5	13561.6	18750.7	15762.8	12604.1	13543.6	14399.9	15251.6	14428.7	13735.7
Q13231	Chitotriosidase-1 OS=Homo sapiens OX=9606 GN=CHIT1 PE=1 SV=1	CHIT1	0	91.667	33	11	19	11	1	466	51.6	6.96	90.11	11	0	3025.7	2273	3333.7	3411.1	2199.5	2675.5	2637	2745.8	5426.4	11854.3	3477.7
Q13232	Nucleoside diphosphate kinase 3 OS=Homo sapiens OX=9606 GN=NME3 PE=1 SV=2	NME3	0	10.171	11	2	4	2	1	169	19	7.84	12.64	2	0	1949	1827.9	1634.3	1695.3	1604.5	1704.8	1577.3	1927.4	1587.5	1823.4	1568.9
Q13308	Inactive tyrosine-protein kinase 7 OS=Homo sapiens OX=9606 GN=PTK7 PE=1 SV=2	PTK7	0	41.946	9	7	11	7	1	1070	118.3	7.09	42.41	7	0	1098.9	1125.4	1130.4	1134.5	1031.5	1175.8	1094.9	1036.2	1138.4	1221.2	1194.8
Q13332	Receptor-type tyrosine-protein phosphatase S OS=Homo sapiens OX=9606 GN=PTPRS PE=1 SV=3	PTPRS	0	591.468	32	41	246	9	1	1948	216.9	6.46	1024.65	41	38	41969.1	36187.7	45749	48998	40603.1	36156.8	37689.9	42457.6	39288.4	51885.8	43833
Q13421	Mesothelin OS=Homo sapiens OX=9606 GN=MSLN PE=1 SV=2	MSLN	0	81.212	17	9	20	1	1	630	68.9	6.38	76.89	9	8	4564.8	4103.6	6344.8	4808	4248	3645.3	3354.7	3878.5	5141	5148.3	4625.3
Q13423	NAD(P) transhydrogenase, mitochondrial OS=Homo sapiens OX=9606 GN=NNT PE=1 SV=3	NNT	0	22.813	2	1	3	1	1	1086	113.8	8.09	13.32	1	0	287	323.4	306.8	300.7	334.7	334.6	320.2	382.4	448.6	309.8	271.2
Q13433	Zinc transporter ZIP6 OS=Homo sapiens OX=9606 GN=SLC39A6 PE=1 SV=3	SLC39A6	0.005	3.888	1	1	1	1	1	755	85	6.95	4.02	1	0	367.1	347.6	368.5	390.9	422.9	351.7	420.9	381.4	396.7	472.6	563.1
Q13438	Protein OS-9 OS=Homo sapiens OX=9606 GN=OS9 PE=1 SV=1	OS9	0	13.841	8	4	5	4	1	667	75.5	4.87	12.42	4	0	572	562.8	609.5	597.7	500	582.6	549	522.1	558	570.4	510
Q13443	Disintegrin and metalloproteinase domain-containing protein 9 OS=Homo sapiens OX=9606 GN=ADAM9 PE=1 SV=1	ADAM9	0	73.214	16	9	35	9	1	819	90.5	7.52	96.01	9	0	2122.2	1966.7	2253	2073.7	1877.7	2273.8	1856.6	2179.2	2396.7	2336.8	2360.9
Q13444	Disintegrin and metalloproteinase domain-containing protein 15 OS=Homo sapiens OX=9606 GN=ADAM15 PE=1 SV=4	ADAM15	0	72.158	13	9	16	9	1	863	92.9	6.73	65.39	9	0	2549.2	2556	2731	2693.3	2828.7	2672.1	2508.5	2449.6	2580.6	2990.5	2288.1
Q13449	Limbic system-associated membrane protein OS=Homo sapiens OX=9606 GN=LSAMP PE=1 SV=2	LSAMP	0	148.507	48	15	261	14	1	338	37.4	6.98	979.27	15	0	71458.5	56507.7	79656.1	86998	58812.4	61016.2	55403.9	69423.5	58394.1	90773.6	82630.6
Q13501	Sequestosome-1 OS=Homo sapiens OX=9606 GN=SQSTM1 PE=1 SV=1	SQSTM1	0	37.194	18	3	6	3	1	440	47.7	5.22	30.85	3	0	281.3	292.1	274.1	314.7	348.1	321.4	277.8	259.6	288.6	306.3	300
Q13508	Ecto-ADP-ribosyltransferase 3 OS=Homo sapiens OX=9606 GN=ART3 PE=1 SV=2	ART3	0	128.1	38	12	65	12	1	389	43.9	6.06	242.75	12	0	19580.9	22327.2	22781.5	24940.2	20762	17514.5	18095.5	23777.8	16744.9	30524.7	23980.1
Q13509	Tubulin beta-3 chain OS=Homo sapiens OX=9606 GN=TUBB3 PE=1 SV=2	TUBB3	0	14.086	7	2	4	1	1	450	50.4	4.93	16.5	2	0	141	135	141.6	141.5	194.1	136.6	172.5	133.3	149.9	134.7	139.6
Q13519	Prepronociceptin OS=Homo sapiens OX=9606 GN=PNOC PE=1 SV=1	PNOC	0	54.4	35	4	25	4	1	176	20.3	8.4	103.93	4	0	4111.1	3425.8	5063	6893.8	5504.9	4458	3803.4	4764	4071.9	5694.8	16244.3
Q13554	Calcium/calmodulin-dependent protein kinase type II subunit beta OS=Homo sapiens OX=9606 GN=CAMK2B PE=1 SV=3	CAMK2B	0	84.868	15	6	24	4	1	666	72.6	7.27	105.4	6	1	3755.4	3567.9	4792.5	4116.9	3219.5	3175.4	3567.6	3907.2	3345	4127.1	3677.4
Q13591	Semaphorin-5A OS=Homo sapiens OX=9606 GN=SEMA5A PE=1 SV=3	SEMA5A	0.008	2.992	1	1	1	1	1	1074	120.5	7.21	2.75	1	0
Q13641	Trophoblast glycoprotein OS=Homo sapiens OX=9606 GN=TPBG PE=1 SV=1	TPBG	0	45.18	18	5	10	5	1	420	46	6.83	43.56	5	0	1218.4	1131.6	1259.8	1453.7	1307.4	1112.9	1410.2	1107.4	1082.4	1372	1215.2
Q13683	Integrin alpha-7 OS=Homo sapiens OX=9606 GN=ITGA7 PE=1 SV=3	ITGA7	0	9.753	1	1	11	1	1	1181	128.9	5.73	40.26	1	0	2626.1	2625.3	2548.9	3150.5	2260.5	2591.6	2381.4	2655.1	2815	3127	2845.4
Q13740	CD166 antigen OS=Homo sapiens OX=9606 GN=ALCAM PE=1 SV=2	ALCAM	0	350.159	49	24	157	24	1	583	65.1	6.25	638	24	0	49539.4	42108.4	59160.9	61904.6	40638.8	39433.1	41211.8	49369.4	43097.2	64056	56940.1
Q13790	Apolipoprotein F OS=Homo sapiens OX=9606 GN=APOF PE=1 SV=2	APOF	0	21.349	14	4	12	4	1	326	35.4	5.64	38.67	4	0	6000.6	4721.3	5218.3	5039.2	5155.7	8097	4806.6	5646.8	6024.1	2951.2	12126.6
Q13867	Bleomycin hydrolase OS=Homo sapiens OX=9606 GN=BLMH PE=1 SV=1	BLMH	0	73.444	26	9	23	9	1	455	52.5	6.27	87.67	9	0	5252	5190.8	6495.8	6201.7	4855	4998.9	4935.6	5492.3	4809.5	6880.7	4878.7
Q13873	Bone morphogenetic protein receptor type-2 OS=Homo sapiens OX=9606 GN=BMPR2 PE=1 SV=2	BMPR2	0	25.664	4	4	5	4	1	1038	115.1	6.2	18.33	4	0	1411.6	1207.9	1558.7	1654.5	1301.1	1186.3	1157	1267.6	1374.3	1643.5	1310.8
Q13938	Calcyphosin OS=Homo sapiens OX=9606 GN=CAPS PE=1 SV=2	CAPS	0.006	3.254	4	1	1	1	1	275	30.2	6.04	2.86	1	0	170.8	162.5	139	170.4	172.1	175.9	172.7	156.4	156.3	193.8	153.5
Q14019	Coactosin-like protein OS=Homo sapiens OX=9606 GN=COTL1 PE=1 SV=3	COTL1	0	38.304	54	7	23	7	1	142	15.9	5.67	72.26	7	0	7054.8	6229.8	7397.4	7144.8	3744.5	5466.8	4226	6605.6	6288.3	8646.7	7032.7
Q14112	Nidogen-2 OS=Homo sapiens OX=9606 GN=NID2 PE=1 SV=3	NID2	0	283.58	30	28	95	26	1	1375	151.2	5.29	420.4	28	1	21187.9	20099.6	24701.3	20264.2	19750.5	22194.7	21377.9	24211.1	22279.1	23872.8	22333.8
Q14114	Low-density lipoprotein receptor-related protein 8 OS=Homo sapiens OX=9606 GN=LRP8 PE=1 SV=4	LRP8	0	139.475	25	17	29	4	1	963	105.6	5.05	133.33	17	12	3644.3	3153.5	3873.4	4490.9	3121.5	3056.2	3373.9	3886.3	3065.8	3963.8	3384.8
Q14118	Dystroglycan OS=Homo sapiens OX=9606 GN=DAG1 PE=1 SV=2	DAG1	0	331.532	32	21	173	21	1	895	97.4	8.56	668.43	21	0	62839.3	51665.1	66561.1	68958.9	54671.3	55105.7	48340.9	62590.9	49388.7	69638.9	79482.7
Q14126	Desmoglein-2 OS=Homo sapiens OX=9606 GN=DSG2 PE=1 SV=2	DSG2	0	130.987	16	15	37	15	1	1118	122.2	5.24	153.11	15	0	6413	6528.4	6298.1	8276	6148	7635.9	6414.5	7658.5	6267.8	8081	6861.6
Q14165	Malectin OS=Homo sapiens OX=9606 GN=MLEC PE=1 SV=1	MLEC	0	130.685	43	12	42	12	1	292	32.2	5.41	175.71	12	0	12866.1	11289.7	13715.3	15499.6	10561.5	10680.6	10087.9	12853	11536	17212.8	13352.6
Q14213	Interleukin-27 subunit beta OS=Homo sapiens OX=9606 GN=EBI3 PE=1 SV=2	EBI3	0	8.359	5	1	2	1	1	229	25.4	9.25	8.56	1	0	602.8	497	575	539.7	692.5	602.7	645.2	517.2	540.6	562	500.7
Q14257	Reticulocalbin-2 OS=Homo sapiens OX=9606 GN=RCN2 PE=1 SV=1	RCN2	0	73.275	36	8	19	8	1	317	36.9	4.4	98.71	8	0	4953.2	5025.9	5271.4	5416.7	3706	4796.5	4493.6	5596.7	4863.4	6312.1	5148.3
Q14314	Fibroleukin OS=Homo sapiens OX=9606 GN=FGL2 PE=1 SV=1	FGL2	0	53.478	21	9	20	9	1	439	50.2	7.39	70.47	9	0	7497.6	8792.5	7777.3	7930	5159.2	8222.3	6865.9	8995.3	7616.3	8196.1	9415
Q14315	Filamin-C OS=Homo sapiens OX=9606 GN=FLNC PE=1 SV=3	FLNC	0	54.37	4	11	17	8	1	2725	290.8	5.97	54.7	11	0	2004.6	1720.1	1930.2	2154.9	1731.2	1821.4	1738.2	1880.1	1886.4	2426.6	1969.4
Q14393	Growth arrest-specific protein 6 OS=Homo sapiens OX=9606 GN=GAS6 PE=1 SV=3	GAS6	0	232.954	41	23	75	23	1	678	74.9	5.69	326.6	23	0	14698.8	13857.9	15552.8	17000.7	13289	13719.8	13386	15465.9	14632	18105	17231.5
Q14435	Polypeptide N-acetylgalactosaminyltransferase 3 OS=Homo sapiens OX=9606 GN=GALNT3 PE=1 SV=2	GALNT3	0	19.37	6	5	11	1	1	633	72.6	7.99	27.21	5	0	74.2	83.7	98.8	82.9	83.3	83	73.4	83	72.6	71.5	93.7
Q14508	WAP four-disulfide core domain protein 2 OS=Homo sapiens OX=9606 GN=WFDC2 PE=1 SV=2	WFDC2	0	67.875	39	3	59	3	1	124	13	4.84	219.54	3	0	8078.1	6060.9	7762.6	8840.3	4943	7147.8	5583.5	7716.6	8624.7	9739.7	9760.6
Q14515	SPARC-like protein 1 OS=Homo sapiens OX=9606 GN=SPARCL1 PE=1 SV=2	SPARCL1	0	724.377	70	41	745	36	1	664	75.2	4.81	3160.85	41	6	156791	123573	164842	196074	131532	144133	145238	162432	139177	210689	213677
Q14517	Protocadherin Fat 1 OS=Homo sapiens OX=9606 GN=FAT1 PE=1 SV=2	FAT1	0	63.75	4	15	19	14	1	4588	506	5	66.5	15	1	3210.3	3027	3434.7	3307.2	2984.3	3155.3	2908.9	3310	3613.8	3475.3	3944.4
Q14520	Hyaluronan-binding protein 2 OS=Homo sapiens OX=9606 GN=HABP2 PE=1 SV=1	HABP2	0	140.872	24	15	61	15	1	560	62.6	6.54	209.39	15	0	26579	29496.9	26052.2	19678.8	27828.2	32289.5	32119.1	25126.4	33191.9	20193	32967.7
Q14532	Keratin, type I cuticular Ha2 OS=Homo sapiens OX=9606 GN=KRT32 PE=2 SV=3	KRT32	0	34.883	11	5	16	1	1	448	50.3	4.84	64.93	5	0	244.3	205.4	267.3	183.2	560.4	311.9	302.4	1715.7	203	281.7	353.3
Q14563	Semaphorin-3A OS=Homo sapiens OX=9606 GN=SEMA3A PE=1 SV=1	SEMA3A	0	27.862	9	7	12	7	1	771	88.8	7.42	36.44	7	0	2315.3	2474.2	3114.9	2833	1833.9	2164.9	2575.5	2505.5	2506.7	3165.1	2505
Q14574	Desmocollin-3 OS=Homo sapiens OX=9606 GN=DSC3 PE=1 SV=3	DSC3	0	37.243	5	7	19	6	1	896	99.9	6.1	69.63	7	1	7604.3	7303.5	9230	8580.2	6760.8	7741.4	6654.3	7593.5	6034.2	8504.7	9099.4
Q14624	Inter-alpha-trypsin inhibitor heavy chain H4 OS=Homo sapiens OX=9606 GN=ITIH4 PE=1 SV=4	ITIH4	0	566.101	56	44	383	44	1	930	103.3	6.98	1388.34	44	0	119251	101849	111782	102867	117759	141907	133578	111848	139128	103190	134257
Q14696	LRP chaperone MESD OS=Homo sapiens OX=9606 GN=MESD PE=1 SV=2	MESD	0	29.246	22	5	11	5	1	234	26.1	7.78	38.64	5	0	4572.3	4154.7	4777.2	5069	3675.3	4136.9	3849.8	4821.8	4424.9	6133.4	5005.2
Q14697	Neutral alpha-glucosidase AB OS=Homo sapiens OX=9606 GN=GANAB PE=1 SV=3	GANAB	0	149.035	36	27	54	27	1	944	106.8	6.14	193.54	27	0	15670.9	13743.6	17223.7	18787.2	13106.6	15418.5	14215.1	16045.3	15255.7	20924.5	17545.8
Q14766	Latent-transforming growth factor beta-binding protein 1 OS=Homo sapiens OX=9606 GN=LTBP1 PE=1 SV=4	LTBP1	0	327.431	28	37	100	36	1	1721	186.7	5.96	386.54	37	1	23478.9	19393.4	30077.4	22417.1	17212.4	20798.5	16504.2	19563.6	23476.7	22502.6	21797.6
Q14767	Latent-transforming growth factor beta-binding protein 2 OS=Homo sapiens OX=9606 GN=LTBP2 PE=1 SV=3	LTBP2	0	216.236	19	28	148	28	1	1821	194.9	5.19	491.5	28	0	26424.6	23051	32543	23931.6	17705.1	24333.6	17739.1	21437.1	22867.2	23768.7	31997.5
Q14847	LIM and SH3 domain protein 1 OS=Homo sapiens OX=9606 GN=LASP1 PE=1 SV=2	LASP1	0	9.049	8	2	2	2	1	261	29.7	7.05	7.36	2	0	360.2	277.3	386.8	357.7	284.4	353.1	287.3	334.8	388.6	372.7	735.2
Q14894	Ketimine reductase mu-crystallin OS=Homo sapiens OX=9606 GN=CRYM PE=1 SV=1	CRYM	0	69.239	39	9	17	9	1	314	33.8	5.14	66.88	9	0	4583.6	4338.3	6738.3	5117.2	4296.3	3859	4791.4	4374.4	3954.6	6141.2	4086.5
Q14982	Opioid-binding protein/cell adhesion molecule OS=Homo sapiens OX=9606 GN=OPCML PE=1 SV=1	OPCML	0	273.042	38	15	201	11	1	345	38	6.87	839.04	15	5	52947.5	40498.6	57998.2	65325	42181.2	43610.9	41820.4	49268.6	44116.4	69261.3	72056.4
Q14C87	Transmembrane protein 132D OS=Homo sapiens OX=9606 GN=TMEM132D PE=1 SV=1	TMEM132D	0	211.161	28	27	82	26	1	1099	122.2	5.73	306.15	27	0	14569	11233.6	15504.4	21093.8	14848.9	11910.9	14794.2	13459.4	12426.6	18772.1	14049.6
Q14CZ8	Hepatocyte cell adhesion molecule OS=Homo sapiens OX=9606 GN=HEPACAM PE=1 SV=1	HEPACAM	0	38.621	15	6	23	6	1	416	46	9.11	108.91	6	0	2246	1877.2	1921.2	1573.9	999.5	1085.6	1018.4	2138.4	1862.9	2814.5	2248.3
Q14DG7	Transmembrane protein 132B OS=Homo sapiens OX=9606 GN=TMEM132B PE=2 SV=2	TMEM132B	0	41.964	11	9	16	9	1	1078	119.4	4.75	53.9	9	0	2392.8	1914	3201.9	3176.8	2555.2	2229.6	2575.5	2282.6	2153.1	2808.3	2886.7
Q15063	Periostin OS=Homo sapiens OX=9606 GN=POSTN PE=1 SV=2	POSTN	0	143.163	33	20	33	20	1	836	93.3	7.53	124.54	20	0	8939.6	5780.8	13403.4	7716.7	6762.1	6414.5	6826.7	5346.7	9027.3	6745.6	7816.7
Q15084	Protein disulfide-isomerase A6 OS=Homo sapiens OX=9606 GN=PDIA6 PE=1 SV=1	PDIA6	0	80.872	31	9	21	9	1	440	48.1	5.08	89.59	9	0	3415.4	3272.8	3831.5	4052.1	3291.6	3210.7	3197.2	3393.2	3648.9	3990.2	3507.6
Q15102	Platelet-activating factor acetylhydrolase IB subunit gamma OS=Homo sapiens OX=9606 GN=PAFAH1B3 PE=1 SV=1	PAFAH1B3	0.005	3.608	13	2	2	2	1	231	25.7	6.84	2.41	2	0	539.7	468.4	437.7	525.6	443.4	488.5	535	488	496.8	486	703.6
Q15113	Procollagen C-endopeptidase enhancer 1 OS=Homo sapiens OX=9606 GN=PCOLCE PE=1 SV=2	PCOLCE	0	317.004	57	20	213	20	1	449	47.9	7.43	899.49	20	0	43450.2	49726.5	47768.9	51588.5	46916.4	51817.8	44437.2	44529.7	57929.2	52926.2	50759.9
Q15121	Astrocytic phosphoprotein PEA-15 OS=Homo sapiens OX=9606 GN=PEA15 PE=1 SV=2	PEA15	0	24.813	22	2	5	2	1	130	15	5.02	26.61	2	0	1855.4	1448.9	2546	2070.2	1119.7	1515.2	1568.9	1717.5	1933.6	2403.3	1916.8
Q15166	Serum paraoxonase/lactonase 3 OS=Homo sapiens OX=9606 GN=PON3 PE=1 SV=3	PON3	0	36.111	25	7	17	5	1	354	39.6	5.41	55.36	7	0	852.7	841.5	761.4	858.8	1009	981.4	950.3	797.6	901.1	755	841.5
Q15198	Platelet-derived growth factor receptor-like protein OS=Homo sapiens OX=9606 GN=PDGFRL PE=1 SV=1	PDGFRL	0	8.039	9	2	3	2	1	375	41.8	8.5	9.67	2	0	430.5	425.3	427.6	396.9	388.1	347.6	340.3	503.7	407.6	464.9	365.4
Q15223	Nectin-1 OS=Homo sapiens OX=9606 GN=NECTIN1 PE=1 SV=3	NECTIN1	0	107.012	32	10	46	10	1	517	57.1	6.1	210.03	10	0	7899.6	6871.3	9508	10142.6	6178.8	6210.9	7352.4	7665.1	6463.7	11158.7	7264.5
Q15256	Receptor-type tyrosine-protein phosphatase R OS=Homo sapiens OX=9606 GN=PTPRR PE=1 SV=2	PTPRR	0	71.293	10	7	19	7	1	657	73.8	8.34	81.54	7	0	7129.2	6515.5	8461	8790.6	6885.7	6692.6	6935	7693.5	7324.3	8724.7	6887
Q15257	Serine/threonine-protein phosphatase 2A activator OS=Homo sapiens OX=9606 GN=PTPA PE=1 SV=3	PTPA	0	10.654	11	4	4	4	1	358	40.6	5.94	8.99	4	0	512.1	477.7	638.6	540	557.1	531.5	565.4	481.1	521.7	575.6	682.8
Q15262	Receptor-type tyrosine-protein phosphatase kappa OS=Homo sapiens OX=9606 GN=PTPRK PE=1 SV=2	PTPRK	0	108.044	9	12	33	12	1	1439	162	5.9	135.32	12	0	6464.7	5879.5	8879.6	7709.9	5498.5	6434.7	5578.3	7176.5	5937.9	7744.6	8857.4
Q15293	Reticulocalbin-1 OS=Homo sapiens OX=9606 GN=RCN1 PE=1 SV=1	RCN1	0	63.793	24	7	15	7	1	331	38.9	5	65.82	7	0	4087.6	4213.6	4186.9	4626.5	3301.2	3702.5	3526.8	4262.7	4316.1	4860.6	4096.6
Q15303	Receptor tyrosine-protein kinase erbB-4 OS=Homo sapiens OX=9606 GN=ERBB4 PE=1 SV=1	ERBB4	0	52.81	10	9	14	9	1	1308	146.7	6.39	55.18	9	0	2657.2	2674.9	3191.7	3506.7	2615.1	2550.7	3086.2	2856.4	2390.1	3569.8	2669.7
Q15365	Poly(rC)-binding protein 1 OS=Homo sapiens OX=9606 GN=PCBP1 PE=1 SV=2	PCBP1	0	9.793	8	3	5	3	1	356	37.5	7.09	13.85	3	0	609.9	638.3	647	591.2	473.9	591	501.4	646.4	456.3	564.1	533.8
Q15375	Ephrin type-A receptor 7 OS=Homo sapiens OX=9606 GN=EPHA7 PE=1 SV=3	EPHA7	0	181.703	22	16	54	14	1	998	112	5.8	241.95	16	2	14693.7	12473.9	14600.3	16698.3	12181.8	12471.5	11726.8	13714.9	14149.7	17237.1	14831
Q15459	Splicing factor 3A subunit 1 OS=Homo sapiens OX=9606 GN=SF3A1 PE=1 SV=1	SF3A1	0	23.677	8	5	12	5	1	793	88.8	5.22	35.82	5	0	2436.7	2015.3	2796.1	2624.3	2044.8	2165.8	1797.1	2085.4	2319.5	2555	2214.9
Q15465	Sonic hedgehog protein OS=Homo sapiens OX=9606 GN=SHH PE=1 SV=1	SHH	0	34.965	16	6	13	6	1	462	49.6	7.99	49.82	6	0	1151.1	1307.9	1448.3	1249.5	1331.3	1287.5	1944.3	1152.4	1303.4	1184.7	1476.1
Q15485	Ficolin-2 OS=Homo sapiens OX=9606 GN=FCN2 PE=1 SV=2	FCN2	0.001	6.647	7	1	1	1	1	313	34	6.77	4.18	1	0	59.6	52.2	50.7	61.6	69	73.3	91.6	44.7	75.2	43.9	58.7
Q15493	Regucalcin OS=Homo sapiens OX=9606 GN=RGN PE=1 SV=1	RGN	0	16.502	12	4	6	4	1	299	33.2	6.25	17.82	4	0	878.1	1092.4	987.3	1060.8	719.1	867.4	1157.2	854	923.3	998	829.7
Q15582	Transforming growth factor-beta-induced protein ig-h3 OS=Homo sapiens OX=9606 GN=TGFBI PE=1 SV=1	TGFBI	0	392.272	60	32	210	32	1	683	74.6	7.71	851.19	32	0	42897.2	46997.4	51399.6	48227.6	45593.4	45766.3	43104.8	46709	54177.2	51277.7	56494
Q15691	Microtubule-associated protein RP/EB family member 1 OS=Homo sapiens OX=9606 GN=MAPRE1 PE=1 SV=3	MAPRE1	0.005	4.059	4	1	1	1	1	268	30	5.14	3.69	1	0
Q15746	Myosin light chain kinase, smooth muscle OS=Homo sapiens OX=9606 GN=MYLK PE=1 SV=4	MYLK	0.005	3.652	1	1	2	1	1	1914	210.6	6.15	5.47	1	0	493	482.7	529.4	608.9	502.4	655.5	522.4	466.8	651.1	511.5	651.7
Q15768	Ephrin-B3 OS=Homo sapiens OX=9606 GN=EFNB3 PE=1 SV=1	EFNB3	0	26.667	20	5	7	4	1	340	35.8	8.6	28.33	5	0	1222	1206.8	1304.8	1623.7	1375	1153.9	1382.9	1261.4	1243.7	1550.7	1334
Q15782	Chitinase-3-like protein 2 OS=Homo sapiens OX=9606 GN=CHI3L2 PE=1 SV=1	CHI3L2	0	75.992	32	9	17	9	1	390	43.5	7.53	70.41	9	0	4241.5	4209.5	5253.6	3960.5	4372.4	4286.5	2715.1	4123	5668.2	2033.9	5130.8
Q15818	Neuronal pentraxin-1 OS=Homo sapiens OX=9606 GN=NPTX1 PE=2 SV=2	NPTX1	0	218.375	49	20	158	19	1	432	47.1	6.55	656.06	20	1	48219.7	40860.4	63803.5	64109.9	42673.2	41065.6	45142.6	52457.6	40345.5	62090	69329.9
Q15819	Ubiquitin-conjugating enzyme E2 variant 2 OS=Homo sapiens OX=9606 GN=UBE2V2 PE=1 SV=4	UBE2V2	0	50.658	45	7	20	2	1	145	16.4	8.09	68.86	7	7	8585.4	7174.8	10539	9639.4	7575.4	6831.2	7877	7980.5	7475.3	11676.7	8600.9
Q15828	Cystatin-M OS=Homo sapiens OX=9606 GN=CST6 PE=1 SV=1	CST6	0	49.604	50	5	16	5	1	149	16.5	8.09	61.89	5	0	4949.4	4804.4	4454.1	4908.8	4502.6	4765	5008.6	4791.4	5874.2	4967.7	5299.1
Q15847	Adipogenesis regulatory factor OS=Homo sapiens OX=9606 GN=ADIRF PE=1 SV=1	ADIRF	0	44.641	76	4	10	4	1	76	7.9	5.31	57.23	4	0	3421.5	2459.9	3715	2397	1920.7	2655.6	1968	1982	4915.8	3707.7	3047.8
Q15848	Adiponectin OS=Homo sapiens OX=9606 GN=ADIPOQ PE=1 SV=1	ADIPOQ	0	8.742	6	1	1	1	1	244	26.4	5.74	4.75	1	0	194.6	184.5	151.5	231	213.9	248.4	196.7	151.6	148.9	189.2	354.4
Q15904	V-type proton ATPase subunit S1 OS=Homo sapiens OX=9606 GN=ATP6AP1 PE=1 SV=2	ATP6AP1	0	104.793	19	6	57	6	1	470	52	6.14	233.43	6	0	16246.9	13403.8	16586.6	18641	16123.1	13210	14109.2	15300.6	15710.1	20267	15150.7
Q16143	Beta-synuclein OS=Homo sapiens OX=9606 GN=SNCB PE=1 SV=1	SNCB	0	31.46	42	4	5	2	1	134	14.3	4.41	22.38	4	0	393	312.1	461.7	427.8	393.3	311.8	373.3	354.3	392.2	597.7	368.1
Q16270	Insulin-like growth factor-binding protein 7 OS=Homo sapiens OX=9606 GN=IGFBP7 PE=1 SV=1	IGFBP7	0	208.876	49	13	333	13	1	282	29.1	7.9	1015.58	13	0	67826.9	78541.8	81683	81043.4	60053.7	74721.6	56403	89114.5	79907.4	97155.2	90600.8
Q16352	Alpha-internexin OS=Homo sapiens OX=9606 GN=INA PE=1 SV=2	INA	0	23.778	6	2	4	1	1	499	55.4	5.4	17.87	2	0	253.8	244.9	224	231.3	141.4	406.6	161.9	281.2	323.7	180.9	293.8
Q16394	Exostosin-1 OS=Homo sapiens OX=9606 GN=EXT1 PE=1 SV=2	EXT1	0	36.347	11	7	13	7	1	746	86.2	9.04	42.33	7	0	2925.7	2842.2	3110.4	3457.7	2626.8	2920.4	2959.7	2674.6	3192.6	3218.8	3442.7
Q16531	DNA damage-binding protein 1 OS=Homo sapiens OX=9606 GN=DDB1 PE=1 SV=1	DDB1	0	34.671	5	5	12	5	1	1140	126.9	5.26	43.11	5	0	3095.7	2818.8	3394.1	3775.9	3108	3095.2	3145.9	3006.2	3163.9	3952	3377.6
Q16568	Cocaine- and amphetamine-regulated transcript protein OS=Homo sapiens OX=9606 GN=CARTPT PE=1 SV=1	CARTPT	0	113.222	47	7	55	7	1	116	12.8	8.25	218.57	7	0	12918.3	11169	13033.8	13069.1	11601.9	10685.7	10852.8	12335	12249.1	18895	11885
Q16610	Extracellular matrix protein 1 OS=Homo sapiens OX=9606 GN=ECM1 PE=1 SV=2	ECM1	0	316.451	63	27	239	27	1	540	60.6	6.71	950.35	27	0	75690.2	59807.1	71166	77424.2	59804.7	62503.5	56233.9	63530.1	62742.1	67599.9	67812.5
Q16620	BDNF/NT-3 growth factors receptor OS=Homo sapiens OX=9606 GN=NTRK2 PE=1 SV=1	NTRK2	0	111.787	18	8	51	8	1	822	91.9	6.47	231.49	8	0	7293	7059.9	8447.2	9329.3	7880.3	6313.6	7689.2	7092	6447.1	9857	7804.3
Q16658	Fascin OS=Homo sapiens OX=9606 GN=FSCN1 PE=1 SV=3	FSCN1	0	47.02	24	9	15	9	1	493	54.5	7.24	50.41	9	0	1984.1	1715	2251.9	2002.7	1535.6	1775.8	1557.2	2112.1	2066.4	2507.5	2763.5
Q16663	C-C motif chemokine 15 OS=Homo sapiens OX=9606 GN=CCL15 PE=1 SV=2	CCL15	0.003	4.552	17	1	1	1	1	113	12.2	8.18	3.14	1	0	89.5	85.8	92.4	104.4	116.4	122.1	105.2	97	118.6	118.7	119.4
Q16674	Melanoma-derived growth regulatory protein OS=Homo sapiens OX=9606 GN=MIA PE=1 SV=1	MIA	0	25.285	35	4	14	4	1	131	14.5	8.79	51.11	4	0	3603.9	5296.6	4631.4	2786.5	3303.8	5757.1	4923.5	5350.5	4509	4622.9	5229.7
Q16706	Alpha-mannosidase 2 OS=Homo sapiens OX=9606 GN=MAN2A1 PE=1 SV=2	MAN2A1	0	317.303	43	41	101	39	1	1144	131.1	7.58	354.3	41	0	22931.4	22650.2	26226.2	27699.4	22682.7	23046.8	23224.7	23671.8	23522.2	28825.2	24053.2
Q16769	Glutaminyl-peptide cyclotransferase OS=Homo sapiens OX=9606 GN=QPCT PE=1 SV=1	QPCT	0	178.682	36	10	74	10	1	361	40.9	6.61	317.23	10	0	10465.7	10826.2	13584.6	13198.9	10546.6	10187.8	10665	10497.7	9741.5	13986.9	12389.8
Q16775	Hydroxyacylglutathione hydrolase, mitochondrial OS=Homo sapiens OX=9606 GN=HAGH PE=1 SV=2	HAGH	0	14.698	15	3	6	3	1	308	33.8	8.12	19.81	3	0	244	283.4	356	329.6	303.6	260.2	337.7	276.3	200.5	344.2	277.5
Q16777	Histone H2A type 2-C OS=Homo sapiens OX=9606 GN=HIST2H2AC PE=1 SV=4	HIST2H2AC	0	23.948	27	3	16	3	1	129	14	10.9	45.39	3	0	3319.8	3133.6	2799.7	4667.2	4148.3	2640.9	3447.5	4707.6	3687	3881	2904.1
Q16778	Histone H2B type 2-E OS=Homo sapiens OX=9606 GN=HIST2H2BE PE=1 SV=3	HIST2H2BE	0	31.515	33	4	15	4	1	126	13.9	10.32	44.51	4	0	1970.9	1654.9	1342.1	1487.4	1468.9	1516.7	1383.8	3510.9	1258	2314	1702
Q16799	Reticulon-1 OS=Homo sapiens OX=9606 GN=RTN1 PE=1 SV=1	RTN1	0	12.161	2	1	3	1	1	776	83.6	4.69	13.41	1	0	330.6	336.2	409.3	371.2	285.3	316.4	309.9	320	294.2	449.1	388.8
Q16832	Discoidin domain-containing receptor 2 OS=Homo sapiens OX=9606 GN=DDR2 PE=1 SV=2	DDR2	0	14.164	6	3	4	3	1	855	96.7	5.36	16.83	3	0
Q16849	Receptor-type tyrosine-protein phosphatase-like N OS=Homo sapiens OX=9606 GN=PTPRN PE=1 SV=1	PTPRN	0	172.898	18	14	90	14	1	979	105.8	7.11	297.14	14	0	23884	18482.3	25414	31522.9	20791.1	20216.5	16851.8	22666	20805.8	28399.3	30798
Q16853	Membrane primary amine oxidase OS=Homo sapiens OX=9606 GN=AOC3 PE=1 SV=3	AOC3	0	15.246	6	3	3	3	1	763	84.6	6.52	11.34	3	0	502.5	398.9	539.9	452.8	420	509.3	439.7	403.2	478.4	460.5	462.3
Q1ZYL8	Izumo sperm-egg fusion protein 4 OS=Homo sapiens OX=9606 GN=IZUMO4 PE=2 SV=2	IZUMO4	0.003	4.512	4	1	2	1	1	232	26.5	7.46	6.16	1	0	205.2	204.5	313.2	207.9	198.6	193.5	201.4	218.5	199.7	237.2	204
Q24JP5	Transmembrane protein 132A OS=Homo sapiens OX=9606 GN=TMEM132A PE=1 SV=1	TMEM132A	0	329.588	30	26	124	26	1	1023	110	5.62	477.17	26	0	22788.7	19563.5	24186.9	30407.6	22712.7	19872	23467.8	23820.7	22430.9	28546.6	23157.2
Q2TAL6	Brorin OS=Homo sapiens OX=9606 GN=VWC2 PE=1 SV=1	VWC2	0	76.075	32	7	17	7	1	325	35.3	5.38	67.67	7	0	3291.6	2683.5	3064.5	3798.2	2336.1	2942.5	2410.8	3089.5	3170.2	3412.9	3898.5
Q2TBF2	WSC domain-containing protein 2 OS=Homo sapiens OX=9606 GN=WSCD2 PE=2 SV=2	WSCD2	0.005	3.726	2	1	2	1	1	565	63.8	8.73	5.08	1	0	221.8	130	280.4	194.8	161	209.6	116.6	198.1	191.1	295.6	674.3
Q2UY09	Collagen alpha-1(XXVIII) chain OS=Homo sapiens OX=9606 GN=COL28A1 PE=2 SV=2	COL28A1	0	37.547	7	6	10	6	1	1125	116.6	6.4	40.33	6	0	2075.1	2110.8	2895.9	1850.1	2134.9	1980.2	3345.6	3153.3	2136.2	2769.6	2588.8
Q32P28	Prolyl 3-hydroxylase 1 OS=Homo sapiens OX=9606 GN=P3H1 PE=1 SV=2	P3H1	0	11.075	3	2	2	2	1	736	83.3	5.14	8.63	2	0	244.8	278	272.8	268.7	221.2	300.1	250.7	234.7	246.8	290.9	279.3
Q3KPI9	PTPRD protein OS=Homo sapiens OX=9606 GN=PTPRD PE=1 SV=1	PTPRD	0	411.897	33	38	164	2	1	1496	168.6	6.71	647.58	38	0	1076.2	876.3	1311.6	1092.9	919.5	750.1	834.8	1101.9	808.4	1288.8	860.9
Q3LXA3	Triokinase/FMN cyclase OS=Homo sapiens OX=9606 GN=TKFC PE=1 SV=2	TKFC	0.003	4.449	3	1	1	1	1	575	58.9	7.49	3.26	1	0
Q3MIM8	Metalloendopeptidase OS=Homo sapiens OX=9606 GN=BMP1 PE=1 SV=1	BMP1	0	29.499	9	3	7	3	1	302	33.4	8.94	27.94	3	0	1899.9	1874.7	2083.1	2200.6	1918.9	1719.9	1717.9	2005.5	1948.2	2448.2	1878
Q495W5	Alpha-(1,3)-fucosyltransferase 11 OS=Homo sapiens OX=9606 GN=FUT11 PE=1 SV=1	FUT11	0	67.265	22	9	18	9	1	492	55.8	5.94	71.19	9	0	2939.1	3377.6	3361.5	3427.9	2813.8	3203.9	2944.3	3051.8	2693.1	3340.4	3281.9
Q496H8	Neuritin-like protein OS=Homo sapiens OX=9606 GN=NRN1L PE=2 SV=2	NRN1L	0	9.281	19	1	1	1	1	165	17.8	7.99	6.47	1	0
Q4G0I0	Protein CCSMST1 OS=Homo sapiens OX=9606 GN=CCSMST1 PE=2 SV=1	CCSMST1	0	16.436	25	3	4	3	1	132	15	7.02	15.96	3	0	610.3	526	603.4	756.2	565.1	586.9	565.1	605.2	609.2	705.3	473.3
Q4G148	Glucoside xylosyltransferase 1 OS=Homo sapiens OX=9606 GN=GXYLT1 PE=1 SV=2	GXYLT1	0.001	7.283	4	2	3	2	1	440	50.5	8.65	7.24	2	0	620.5	707.2	723.8	735.3	585.3	782.7	616.4	496	645	801.8	607.3
Q4LDE5	Sushi, von Willebrand factor type A, EGF and pentraxin domain-containing protein 1 OS=Homo sapiens OX=9606 GN=SVEP1 PE=1 SV=3	SVEP1	0	26.834	3	6	6	6	1	3571	389.9	5.5	21.9	6	0	303.9	332.5	289.9	323.7	370.8	315.6	371.9	267.4	330.9	316.8	351.2
Q4ZHG4	Fibronectin type III domain-containing protein 1 OS=Homo sapiens OX=9606 GN=FNDC1 PE=2 SV=4	FNDC1	0	13.036	2	2	2	2	1	1894	205.4	9.32	8.49	2	0
Q504Y0	Zinc transporter ZIP12 OS=Homo sapiens OX=9606 GN=SLC39A12 PE=2 SV=3	SLC39A12	0	10.764	4	3	4	3	1	691	76.6	6.29	14.11	3	0	1777.3	1866.4	2064.6	1751.6	1729.2	1865.7	1466.8	2629.9	2188.8	1776	2206
Q504Y2	Extracellular tyrosine-protein kinase PKDCC OS=Homo sapiens OX=9606 GN=PKDCC PE=2 SV=2	PKDCC	0.001	7.822	3	2	2	2	1	493	54.1	8.41	6.12	2	0	459.4	451.3	477.7	457.2	412.7	515.5	417.9	450.9	469	500.1	455.3
Q53EL9	Seizure protein 6 homolog OS=Homo sapiens OX=9606 GN=SEZ6 PE=1 SV=2	SEZ6	0	255.499	24	17	94	17	1	994	107.4	5.34	403.81	17	0	32248.9	28101.4	38722.9	33839.8	26994.8	24605.8	24765.5	34804.2	29378.2	42280.7	31581.5
Q53RD9	Fibulin-7 OS=Homo sapiens OX=9606 GN=FBLN7 PE=2 SV=1	FBLN7	0	58.861	24	8	17	8	1	439	47.3	7.62	82.94	8	0	3790.8	4460.3	5376.3	6232.9	2997.5	4652.5	4074.5	5278.3	4249.5	6565.3	4489.8
Q53RT3	Retroviral-like aspartic protease 1 OS=Homo sapiens OX=9606 GN=ASPRV1 PE=1 SV=1	ASPRV1	0.005	3.599	4	1	1	1	1	343	37	5.44	3.32	1	0	54.2	65.8	70	83.5	81.4	66.4	67.3	71.6	59	73.5	70.5
Q58EX2	Protein sidekick-2 OS=Homo sapiens OX=9606 GN=SDK2 PE=1 SV=3	SDK2	0	8.501	1	2	3	2	1	2172	239.2	7.06	9.44	2	0	359.4	354.4	368.9	381.8	331.2	394.5	349.1	359	358	352.3	564.3
Q5BIV9	Shadow of prion protein OS=Homo sapiens OX=9606 GN=SPRN PE=2 SV=1	SPRN	0	17.783	23	2	8	2	1	151	14.5	11.36	35.98	2	0	1631.7	1509.5	1861.8	2152.3	1132.4	1556	1573.7	1674.5	1782.6	2336.1	1854.4
Q5BLP8	Neuropeptide-like protein C4orf48 OS=Homo sapiens OX=9606 GN=C4orf48 PE=1 SV=3	C4orf48	0	11.947	29	3	6	3	1	95	10.2	8.31	12.77	3	0	2971.8	2135	3250.8	3875	1605.6	2430.9	1615.7	3098.6	2331.3	3491.5	3833.9
Q5D862	Filaggrin-2 OS=Homo sapiens OX=9606 GN=FLG2 PE=1 SV=1	FLG2	0.005	3.646	1	1	2	1	1	2391	247.9	8.31	4.51	1	0
Q5FWE3	Proline-rich transmembrane protein 3 OS=Homo sapiens OX=9606 GN=PRRT3 PE=1 SV=3	PRRT3	0	89.294	10	6	38	6	1	981	102.1	7.78	140.08	6	0	8264.2	5577.8	9177.6	9606.9	7129.4	6650.4	5885.3	7626.4	6892.9	10971.4	15705.7
Q5H8C1	FRAS1-related extracellular matrix protein 1 OS=Homo sapiens OX=9606 GN=FREM1 PE=1 SV=3	FREM1	0.001	6.483	1	2	2	2	1	2179	244	5.9	3.39	2	0	106.2	104.7	73.8	84.4	102.8	73.6	99.4	83.4	107.3	95.3	100.2
Q5IJ48	Protein crumbs homolog 2 OS=Homo sapiens OX=9606 GN=CRB2 PE=1 SV=2	CRB2	0	43.003	6	6	11	6	1	1285	134.2	5.55	43.45	6	0	1560.5	1225.4	1383.3	1519.4	1404.7	1275.3	1514.4	1472.9	1489.6	1609	1285.2
Q5JPE7	Nodal modulator 2 OS=Homo sapiens OX=9606 GN=NOMO2 PE=1 SV=1	NOMO2	0	60.4	12	11	17	11	1	1267	139.4	5.76	59.4	11	0	3704.1	3928.5	4458.3	4341.5	3358.7	3649.4	3834	3712.6	3882.6	4243.1	3997
Q5JRA6	Transport and Golgi organization protein 1 homolog OS=Homo sapiens OX=9606 GN=MIA3 PE=1 SV=1	MIA3	0	135.765	12	18	34	18	1	1907	213.6	4.84	135.15	18	0	5119.9	5197.3	5998.7	6050.6	5329.5	4747.9	5254.8	5621.7	5121.2	6419.5	5246.4
Q5JXB2	Putative ubiquitin-conjugating enzyme E2 N-like OS=Homo sapiens OX=9606 GN=UBE2NL PE=1 SV=1	UBE2NL	0	21.964	19	3	10	3	1	153	17.4	5.92	33.07	3	0	2236.8	1989.7	2663.6	2314.8	1889.1	2127.6	2279.8	2116.9	2267.2	2533.2	2733.8
Q5JXB8	Procollagen-lysine,2-oxoglutarate 5-dioxygenase 1 (Fragment) OS=Homo sapiens OX=9606 GN=PLOD1 PE=1 SV=1	PLOD1	0	52.354	28	6	20	1	1	225	24.6	8.92	77.44	6	0	516.5	829.1	939.7	998.3	507.6	799.2	636.5	910.4	767.6	1017.1	695.9
Q5JXI8	Four and a half LIM domains protein 1 (Fragment) OS=Homo sapiens OX=9606 GN=FHL1 PE=1 SV=1	FHL1	0	20.51	13	3	5	3	1	257	29.1	8.27	22.35	3	0	1117.4	870	1499.4	1399.7	1088.5	1400.4	820.1	791.9	1445	1023.7	1509.8
Q5KU26	Collectin-12 OS=Homo sapiens OX=9606 GN=COLEC12 PE=1 SV=3	COLEC12	0	55.51	9	8	31	8	1	742	81.5	5.69	122.36	8	0	22495.2	17348.2	21359	24471.9	15989.2	19122.8	15914.7	21378.4	20562.7	24559.2	23084.1
Q5R3F8	Protein phosphatase 1 regulatory subunit 29 OS=Homo sapiens OX=9606 GN=ELFN2 PE=1 SV=1	ELFN2	0	10.107	4	2	2	2	1	820	89.6	7.62	8.48	2	0	367.8	385.5	478.4	453.6	430.8	416.8	407.8	396.5	370.5	465	420.9
Q5SGD2	Protein phosphatase 1L OS=Homo sapiens OX=9606 GN=PPM1L PE=1 SV=1	PPM1L	0	12.846	9	3	5	3	1	360	41	5.87	12.05	3	0	943.1	765.2	1088.3	911.6	744.5	836.3	784.1	856	891.4	947.2	857.8
Q5SPY9	Neural proliferation differentiation and control protein 1 OS=Homo sapiens OX=9606 GN=NPDC1 PE=1 SV=1	NPDC1	0	44.568	13	3	15	3	1	403	42.7	7.2	83.95	3	0	1472	1243.2	1577.1	2085.4	1677.4	1220	1395.2	1381.1	1451	2151.5	1465.6
Q5SRI9	Glycoprotein endo-alpha-1,2-mannosidase OS=Homo sapiens OX=9606 GN=MANEA PE=1 SV=1	MANEA	0.003	4.593	2	1	2	1	1	462	53.6	9.11	6.18	1	0	436.1	453.5	576.8	500.6	545	449.8	434.2	407.4	456.9	361.4	412.8
Q5STX8	Allograft inflammatory factor 1 (Fragment) OS=Homo sapiens OX=9606 GN=AIF1 PE=1 SV=1	AIF1	0	10.517	9	2	3	2	1	161	18	7.24	9.87	2	0	383	449.3	414.1	408.2	296.6	410.5	477	424.6	391.3	365.7	447.6
Q5SWX3	Calcium/calmodulin-dependent protein kinase (CaM kinase) II gamma, isoform CRA_n OS=Homo sapiens OX=9606 GN=CAMK2G PE=1 SV=1	CAMK2G	0	47.367	11	3	9	2	1	516	57.8	7.3	38.43	3	0	393.7	359.8	454.4	479.7	411.8	333.9	420.9	373.7	357.4	460.8	317
Q5SZK8	FRAS1-related extracellular matrix protein 2 OS=Homo sapiens OX=9606 GN=FREM2 PE=1 SV=2	FREM2	0	55.519	5	10	10	10	1	3169	350.9	5.03	41.73	10	0	975.2	1120.6	934	1130.6	1235.9	988.2	1232.5	784.5	939.1	989.7	1028.1
Q5T0I0	Gelsolin (Fragment) OS=Homo sapiens OX=9606 GN=GSN PE=1 SV=1	GSN	0	153.086	57	10	310	1	1	260	28.9	7.9	1224.79	10	0	2047	1662.4	2204.1	2011.2	1569.4	1459.6	1430.3	1762.2	2177.5	2132.2	1912.4	Met-loss [N-Term]
Q5T123	SH3 domain-binding glutamic acid-rich-like protein 3 OS=Homo sapiens OX=9606 GN=SH3BGRL3 PE=1 SV=1	SH3BGRL3	0	14.247	33	2	5	2	1	88	9.4	9.36	18.48	2	0	1014.7	967	1302	1162.9	836.1	1041.7	875	1054.3	1074.8	1161.4	1135.1
Q5T3T9	Protein delta homolog 2 OS=Homo sapiens OX=9606 GN=DLK2 PE=1 SV=1	DLK2	0	32.704	13	4	7	4	1	377	39.8	6.43	29.28	4	0	1797.7	1553.1	1758	2074.2	1659.3	1611.7	1577.2	1765.6	1688.2	2034.5	1770.7
Q5T619	Zinc finger protein 648 OS=Homo sapiens OX=9606 GN=ZNF648 PE=2 SV=1	ZNF648	0.006	3.333	2	1	10	1	1	568	62.3	8.62	24.81	1	0	1705.4	1279.6	1656.5	1832.2	6653.7	5098.3	6384.7	2087.5	2074.5	1365.9	5732.3
Q5T6V5	Queuosine salvage protein OS=Homo sapiens OX=9606 GN=C9orf64 PE=1 SV=1	C9orf64	0.008	3.007	2	1	1	1	1	341	39	5.88	3.43	1	0	190.8	190.7	206.7	216.3	190.5	185.9	191.8	189.1	182.4	227.5	181.6
Q5T7Y6	Protein S100 OS=Homo sapiens OX=9606 GN=S100A1 PE=1 SV=1	S100A1	0.002	5.473	10	1	2	1	1	147	15.9	4.48	9.21	1	0	319.7	301.2	331.8	299.7	285.2	250.6	306.8	330.9	223.6	354	293.2
Q5T848	Probable G-protein coupled receptor 158 OS=Homo sapiens OX=9606 GN=GPR158 PE=1 SV=1	GPR158	0	18.043	2	2	10	2	1	1215	135.4	8.28	35.02	2	0	3184.1	2467.4	3012.8	3139.9	1441.6	2671	2103.2	3142.5	2686.7	3244.8	3041.1
Q5T8A4	Odorant-binding protein 2a OS=Homo sapiens OX=9606 GN=OBP2A PE=1 SV=1	OBP2A	0	10.351	10	2	2	2	1	147	15.7	5.47	6.88	2	0	194.6	175.3	506.2	519.5	240.1	195.2	244.7	198.2	166.6	220.1	182.4
Q5TB53	Transmembrane 9 superfamily member (Fragment) OS=Homo sapiens OX=9606 GN=TM9SF3 PE=1 SV=8	TM9SF3	0	28.741	19	5	6	5	1	253	29.9	5.82	23.82	5	0	1158.3	1150.7	1318.5	1308.9	1157.5	1072.2	1100.6	1138.3	1032.9	1318.1	1091.1
Q5TCU3	Tropomyosin beta chain OS=Homo sapiens OX=9606 GN=TPM2 PE=1 SV=1	TPM2	0	32.716	19	5	8	1	1	284	32.8	4.68	31.14	5	0	195.9	130.7	211.6	169.5	153.1	125.9	125.6	124.1	207.2	170.3	172.2
Q5TD07	Ribosyldihydronicotinamide dehydrogenase [quinone] OS=Homo sapiens OX=9606 GN=NQO2 PE=1 SV=1	NQO2	0	17.721	15	2	4	2	1	193	21.5	6.52	20.55	2	0	948.9	840.2	1473.4	1041.9	1028.5	895.4	945.2	1288.8	1288.7	1831.7	1102.8
Q5TH30	NDRG family member 3, isoform CRA_c OS=Homo sapiens OX=9606 GN=NDRG3 PE=1 SV=1	NDRG3	0.002	6.017	6	1	1	1	1	388	42.8	5.33	4.35	1	0	65.9	67	60.5	70.2	63.4	61	57.2	57.3	55.1	69.1	53.3
Q5VSG8	Glycoprotein endo-alpha-1,2-mannosidase-like protein OS=Homo sapiens OX=9606 GN=MANEAL PE=2 SV=1	MANEAL	0	12.702	12	3	7	3	1	457	51.3	6.98	15.39	3	0	4656.2	4049.8	4732.5	5165.6	4676.4	3800.5	4303.2	4280.4	4537.1	5257.1	4085.3
Q5VTW1	A disintegrin and metalloproteinase with thrombospondin motifs 4 OS=Homo sapiens OX=9606 GN=ADAMTS4 PE=1 SV=1	ADAMTS4	0	56.416	18	5	32	5	1	339	36	8.6	109.17	5	0	8443	6315.1	10227.8	9616	5024.7	6991.4	6089.3	8499.9	7460.3	8946.5	7571.4
Q5VU97	VWFA and cache domain-containing protein 1 OS=Homo sapiens OX=9606 GN=CACHD1 PE=2 SV=2	CACHD1	0	205.872	25	27	63	27	1	1274	142.2	6.43	237.11	27	0	17780.1	19972.5	27848	21219.1	16446.2	17091.5	18785.7	22517.3	15006.6	25672.7	19994.6
Q5VUB5	Protein FAM171A1 OS=Homo sapiens OX=9606 GN=FAM171A1 PE=1 SV=1	FAM171A1	0	34.784	6	4	13	4	1	890	97.8	6.58	53.53	4	0	2081.3	2067	2361	2316.9	2051.1	2123.6	2285.8	2360.8	1807.8	2723.9	2494.4
Q5VV43	Dyslexia-associated protein KIAA0319 OS=Homo sapiens OX=9606 GN=KIAA0319 PE=1 SV=1	KIAA0319	0	56.673	8	6	12	6	1	1072	117.7	5.55	52.13	6	0	4627	4411.5	5030.6	6186.3	3465	4402.8	3497.1	4897.8	4751.8	5948.8	5639.4
Q5VV63	Attractin-like protein 1 OS=Homo sapiens OX=9606 GN=ATRNL1 PE=2 SV=2	ATRNL1	0	35.625	5	5	12	5	1	1379	152.5	7.31	47.33	5	0	1233	1144.4	1539.6	1478.1	1233.3	951.8	1406	1155.6	1043.6	1652.7	1087
Q5VWW1	Complement C1q-like protein 3 OS=Homo sapiens OX=9606 GN=C1QL3 PE=2 SV=1	C1QL3	0	42.87	25	5	14	4	1	255	26.7	6.79	57.34	5	2	3000	3002.1	3797.3	4218	3376.1	2644.6	3586.5	3079.3	3007.3	3763.6	2982.2
Q5VY30	Retinol-binding protein OS=Homo sapiens OX=9606 GN=RBP4 PE=1 SV=2	RBP4	0	266.555	77	13	652	13	1	199	23	6.09	2906.64	13	0	78588.4	79738.5	80012.1	87976.7	107998	89179	112188	68755.5	111162	87763.5	105002
Q5VY43	Platelet endothelial aggregation receptor 1 OS=Homo sapiens OX=9606 GN=PEAR1 PE=1 SV=1	PEAR1	0.001	6.572	3	2	2	2	1	1037	110.6	6.81	5.98	2	0
Q5VZ73	C-C motif chemokine 21 OS=Homo sapiens OX=9606 GN=CCL21 PE=1 SV=1	CCL21	0.002	5.633	10	1	1	1	1	124	13.6	10.05	3.78	1	0
Q5W0S5	UV excision repair protein RAD23 homolog B (Fragment) OS=Homo sapiens OX=9606 GN=RAD23B PE=1 SV=1	RAD23B	0	29.284	32	5	11	3	1	146	15.2	6.77	44.82	5	2	8843.1	7031.2	10552.1	10136.5	5903.8	7091.4	6945.3	8230.2	8131.9	11177.4	8670.9
Q63HQ2	Pikachurin OS=Homo sapiens OX=9606 GN=EGFLAM PE=1 SV=2	EGFLAM	0	40.143	10	8	11	8	1	1017	111.2	7.4	29.21	8	0	1304.1	1266.3	1320.4	1304.9	1196.4	1312.9	1326.9	1198.6	1262.9	1310.8	1306.7
Q641Q3	Meteorin-like protein OS=Homo sapiens OX=9606 GN=METRNL PE=2 SV=1	METRNL	0	71.054	29	8	23	8	1	311	34.4	8.35	103.02	8	0	6493.8	5896.7	5743.5	6620.8	5361	6510.9	5759.9	6058	6855.8	6577.1	6367.1
Q658N2	WSC domain-containing protein 1 OS=Homo sapiens OX=9606 GN=WSCD1 PE=2 SV=1	WSCD1	0	26.446	10	6	11	6	1	575	65.7	9.16	33.66	6	0	1968.7	1795.4	2264.6	1993.6	1492.4	1736.6	1571.8	1865	2147.8	2323.9	1916.1
Q66K79	Carboxypeptidase Z OS=Homo sapiens OX=9606 GN=CPZ PE=1 SV=2	CPZ	0	22.047	9	4	6	4	1	652	73.6	7.97	19.78	4	0	945.8	797.6	818.9	819.9	710	776.5	1074.2	698.5	968.5	934.8	815.1
Q68BL7	Olfactomedin-like protein 2A OS=Homo sapiens OX=9606 GN=OLFML2A PE=2 SV=1	OLFML2A	0	21.63	10	5	7	4	1	652	73	7.81	22.92	5	0	387.4	300.9	436.6	370	363.2	337.8	324	363.9	354.3	412.7	377.9
Q68D85	Natural cytotoxicity triggering receptor 3 ligand 1 OS=Homo sapiens OX=9606 GN=NCR3LG1 PE=1 SV=1	NCR3LG1	0	25.217	12	3	6	3	1	454	50.8	5.59	27.36	3	0	887	943.6	884.5	1068.8	1011	796.4	962.1	862.9	924.5	1265.9	894.7
Q6E0U4	Dermokine OS=Homo sapiens OX=9606 GN=DMKN PE=1 SV=3	DMKN	0	12.032	8	3	3	3	1	476	47.1	7.28	10.55	3	0	642.1	385.6	478.7	591.4	387	490.2	218.9	490.8	585.6	571.8	2019.2
Q6EMK4	Vasorin OS=Homo sapiens OX=9606 GN=VASN PE=1 SV=1	VASN	0	99.396	18	10	44	10	1	673	71.7	7.39	164.37	10	0	9541	9061.9	10525.6	12676.9	9214.7	8696.2	8638.8	9638.2	8297.3	13030.3	11878
Q6FHJ7	Secreted frizzled-related protein 4 OS=Homo sapiens OX=9606 GN=SFRP4 PE=1 SV=2	SFRP4	0	79.525	30	8	34	8	1	346	39.8	8.82	112.63	8	0	11488	13572.6	13017.3	11517	10557.2	12120.9	12568.2	12289.4	19055.6	11449.7	14003.9
Q6IEE7	Transmembrane protein 132E OS=Homo sapiens OX=9606 GN=TMEM132E PE=1 SV=2	TMEM132E	0	68.054	13	11	21	11	1	1074	116.1	6	69.07	11	0	3414.4	3210.3	3585	3968.1	3406.7	3267.9	3257.3	3395.3	3608.1	3657	3521
Q6IS14	Eukaryotic translation initiation factor 5A-1-like OS=Homo sapiens OX=9606 GN=EIF5AL1 PE=2 SV=2	EIF5AL1	0.001	6.662	8	1	2	1	1	154	16.8	5	9.06	1	0	537.1	600.5	585	547.4	830.1	672.3	776.7	528.5	647.8	539	682.8
Q6IS24	Polypeptide N-acetylgalactosaminyltransferase 17 OS=Homo sapiens OX=9606 GN=GALNT17 PE=2 SV=2	GALNT17	0	26.408	10	5	8	5	1	598	67.7	8.9	23.32	5	0	1203.7	1333.8	1433.6	1408.1	1179.6	1373.1	1331.1	1262.7	1347.1	1628.1	1482.3
Q6JBY9	CapZ-interacting protein OS=Homo sapiens OX=9606 GN=RCSD1 PE=1 SV=1	RCSD1	0	9.58	10	3	4	3	1	416	44.5	5.4	8.41	3	0	414.5	384.9	422.4	508.1	322.8	405.4	346.5	438.6	399.2	456.8	442.2
Q6MZW2	Follistatin-related protein 4 OS=Homo sapiens OX=9606 GN=FSTL4 PE=2 SV=3	FSTL4	0	374.697	52	36	177	34	1	842	93	6.32	662.34	36	0	35002.2	33235.5	45751.2	42902.3	31846.9	31466.7	35771.7	41858.4	28816.2	48304.3	42221.9
Q6N022	Teneurin-4 OS=Homo sapiens OX=9606 GN=TENM4 PE=1 SV=2	TENM4	0	23.158	2	5	7	5	1	2769	307.8	6.55	20.76	5	0	543.7	561.6	617.9	623	622.4	537.1	634.4	541.5	596.5	664.8	606.5
Q6NUI6	Chondroadherin-like protein OS=Homo sapiens OX=9606 GN=CHADL PE=1 SV=2	CHADL	0.001	7.13	3	2	2	2	1	762	82.3	8.84	6.49	2	0	203.4	226.5	253.3	238.9	109	170.4	196.2	197.2	182.5	271.3	241
Q6NUJ2	Uncharacterized protein C11orf87 OS=Homo sapiens OX=9606 GN=C11orf87 PE=1 SV=2	C11orf87	0	15.844	8	1	15	1	1	197	20.6	9.72	59.75	1	0	712.7	441.5	784.8	947.4	363.1	588	552.5	614.1	657.5	847.7	762.1
Q6NW40	RGM domain family member B OS=Homo sapiens OX=9606 GN=RGMB PE=1 SV=3	RGMB	0	105.565	31	7	27	7	1	437	47.5	6.38	136.31	7	0	7492.9	6641.4	9610.2	8878.5	8493.6	6795.4	7332.4	8532.4	7517.7	10592	7292.4
Q6P179	Endoplasmic reticulum aminopeptidase 2 OS=Homo sapiens OX=9606 GN=ERAP2 PE=1 SV=2	ERAP2	0	35.056	9	8	10	8	1	960	110.4	6.71	32.39	8	0	1228	1033.7	621	1024.1	996.7	658.5	603.7	1099	808.1	496.6	902.4
Q6P4A8	Phospholipase B-like 1 OS=Homo sapiens OX=9606 GN=PLBD1 PE=1 SV=2	PLBD1	0.008	3.023	2	1	2	1	1	553	63.2	9.06	4.26	1	0
Q6P4E1	Protein CASC4 OS=Homo sapiens OX=9606 GN=CASC4 PE=1 SV=2	CASC4	0	50.239	25	11	16	11	1	436	49.5	5.29	56	11	0	5124.1	4691.8	5212.5	5790.4	4052.9	4239.5	4472.9	5092.5	4719	6397.8	5199.8
Q6P9A2	Polypeptide N-acetylgalactosaminyltransferase 18 OS=Homo sapiens OX=9606 GN=GALNT18 PE=2 SV=2	GALNT18	0	97.566	28	15	39	15	1	607	69.5	6.49	141.95	15	0	13271.9	12651.9	17355.8	16829.1	10779.2	12869.7	11893.4	13340.4	14134.2	16417.2	15242.4
Q6PCB0	von Willebrand factor A domain-containing protein 1 OS=Homo sapiens OX=9606 GN=VWA1 PE=1 SV=1	VWA1	0	55.212	24	8	16	8	1	445	46.8	7.68	61.59	8	0	2833.3	2733.3	3204.7	2983.7	2880.3	2989.8	2619.6	2786.5	3204.1	2799.4	2943.8
Q6PUV4	Complexin-2 OS=Homo sapiens OX=9606 GN=CPLX2 PE=2 SV=2	CPLX2	0	18.946	40	3	5	3	1	134	15.4	5.08	20.61	3	0	2197.7	1966.2	2641.3	2555.9	1723.8	1884	1803.2	2046.8	1915.4	3038.3	2318.2
Q6UVK1	Chondroitin sulfate proteoglycan 4 OS=Homo sapiens OX=9606 GN=CSPG4 PE=1 SV=2	CSPG4	0	285.746	25	44	80	44	1	2322	250.4	5.47	306.36	44	0	18950.8	18171.9	24121.8	18702.3	15853.6	17070.5	17508.7	19686.1	18274.8	22241.6	20753.6
Q6UVY6	DBH-like monooxygenase protein 1 OS=Homo sapiens OX=9606 GN=MOXD1 PE=1 SV=1	MOXD1	0	35.966	10	6	11	6	1	613	69.6	6.43	40.24	6	0	2785.7	3164.2	4281.6	3629.9	2359.6	2949.6	2680.3	3403.7	2422.7	3934.8	3584.8
Q6UW01	Cerebellin-3 OS=Homo sapiens OX=9606 GN=CBLN3 PE=1 SV=1	CBLN3	0	62.465	28	6	25	6	1	205	21.5	7.11	104.98	6	0	6242.8	6369.7	7945.5	6803.5	5984.9	6323.3	6792.1	7769.3	7359.7	7556.8	6537.3
Q6UW49	Sperm equatorial segment protein 1 OS=Homo sapiens OX=9606 GN=SPESP1 PE=1 SV=2	SPESP1	0	19.607	14	3	3	3	1	350	38.9	5.73	12.49	3	0	610.6	781.1	713.9	873.2	615.3	759.3	880.8	706.6	832.6	654.7	648.7
Q6UW78	Ubiquinol-cytochrome-c reductase complex assembly factor 3 OS=Homo sapiens OX=9606 GN=UQCC3 PE=1 SV=2	UQCC3	0.001	7.098	23	2	2	2	1	93	10.1	9.41	6.04	2	0	737.5	510.2	771.9	561.4	421.5	557.2	527.3	492	492.9	534.3	544.2
Q6UWB1	Interleukin-27 receptor subunit alpha OS=Homo sapiens OX=9606 GN=IL27RA PE=2 SV=2	IL27RA	0	11.225	9	3	4	3	1	636	69.4	5.71	10.18	3	0
Q6UWH4	Golgi-associated kinase 1B OS=Homo sapiens OX=9606 GN=GASK1B PE=2 SV=1	GASK1B	0	83.032	27	12	25	12	1	519	57.5	9.7	89.85	12	0	5940.8	5785.5	6500	6197	5812.2	5691.4	5263.4	6088.9	5615.4	6923.1	5953.6
Q6UWP8	Suprabasin OS=Homo sapiens OX=9606 GN=SBSN PE=1 SV=2	SBSN	0	26.215	8	3	5	3	1	590	60.5	7.01	18.8	3	0	139.3	169	175.1	172.8	119.1	152.9	146	177.5	172.9	204.7	205.4
Q6UWR7	Glycerophosphocholine cholinephosphodiesterase ENPP6 OS=Homo sapiens OX=9606 GN=ENPP6 PE=1 SV=2	ENPP6	0	63.022	25	9	17	9	1	440	50.2	7.99	69.58	9	0	4383.7	4675.4	5062.9	5488.5	3602.6	4474.9	3971.4	5763.6	4190.4	4975.5	5362.5
Q6UWU2	Beta-galactosidase-1-like protein OS=Homo sapiens OX=9606 GN=GLB1L PE=2 SV=1	GLB1L	0	17.986	5	3	5	3	1	654	74.1	8.92	15.09	3	0	206.4	274.6	225.7	250.3	272.6	283.9	263.6	260.3	243.7	275.9	274.9
Q6UWY5	Olfactomedin-like protein 1 OS=Homo sapiens OX=9606 GN=OLFML1 PE=1 SV=2	OLFML1	0	14.373	6	2	4	2	1	402	45.9	8.09	16.03	2	0	469.4	585.8	496.6	488.3	511.3	577.9	488.8	454.3	621.6	555.4	469.1
Q6UX15	Layilin OS=Homo sapiens OX=9606 GN=LAYN PE=2 SV=1	LAYN	0	19.098	6	2	7	2	1	382	43.1	4.94	28.93	2	0	5801.4	4115.2	5899.3	6855.4	3132.3	2818.2	3648.7	4694.8	3952.4	5717.7	5174.7
Q6UX71	Plexin domain-containing protein 2 OS=Homo sapiens OX=9606 GN=PLXDC2 PE=1 SV=1	PLXDC2	0	117.621	25	11	87	11	1	529	59.5	6.46	298.4	11	0	18889.3	16308.7	22738.7	18298.1	16667.5	18182.6	15787.6	20648.5	19284.6	23697.2	23304.5
Q6UX72	UDP-GlcNAc:betaGal beta-1,3-N-acetylglucosaminyltransferase 9 OS=Homo sapiens OX=9606 GN=B3GNT9 PE=2 SV=1	B3GNT9	0	22.568	19	8	13	8	1	402	43.7	9.17	29.57	8	0	2832.4	2969.7	3392.6	3229.6	2691.8	2879.4	2691.7	3095.7	3128.8	3197.7	3866
Q6UX73	UPF0764 protein C16orf89 OS=Homo sapiens OX=9606 GN=C16orf89 PE=1 SV=2	C16orf89	0	179.591	57	17	92	17	1	402	45.4	6.19	323.33	17	0	26810.9	21329.6	27977.7	31305.4	21056.8	25737.9	20254.4	26595.7	25337.9	27566.9	30138.9
Q6UXB8	Peptidase inhibitor 16 OS=Homo sapiens OX=9606 GN=PI16 PE=1 SV=1	PI16	0	173.576	25	11	82	11	1	463	49.4	5.39	352.03	11	0	23472.7	30452.9	20795.7	24130.1	14939.9	26219.4	17015.8	25832.2	18798.4	20229.4	26891.6
Q6UXH1	Protein disulfide isomerase CRELD2 OS=Homo sapiens OX=9606 GN=CRELD2 PE=1 SV=1	CRELD2	0	14.925	8	2	3	2	1	353	38.2	4.59	16.2	2	0	1046.2	1007.4	920.2	948.5	618.1	809.8	615.7	806.7	798.8	1043.5	864
Q6UXH9	Inactive serine protease PAMR1 OS=Homo sapiens OX=9606 GN=PAMR1 PE=1 SV=1	PAMR1	0	65.045	18	10	20	1	1	720	80.1	7.46	75.74	10	9	5238.3	5303.6	6635.3	6163.6	4901.7	5511.8	4970.4	5911.1	5648.7	7302.2	6200.8
Q6UXI7	Vitrin OS=Homo sapiens OX=9606 GN=VIT PE=2 SV=1	VIT	0	26.371	9	5	7	5	1	678	73.9	9.2	26.32	5	0	1061.6	1137.1	1196.5	1053.8	1200.1	1034.6	1310.3	1169.2	1296.9	1216.5	1095.5
Q6UXK2	Immunoglobulin superfamily containing leucine-rich repeat protein 2 OS=Homo sapiens OX=9606 GN=ISLR2 PE=2 SV=1	ISLR2	0	55.17	14	7	14	7	1	745	78.9	5.29	57.68	7	0	4464.5	2807.4	4200.1	5301.7	3537.6	5299.4	6615.1	3570.4	3278.5	4558.6	4406.5
Q6UXK5	Leucine-rich repeat neuronal protein 1 OS=Homo sapiens OX=9606 GN=LRRN1 PE=1 SV=1	LRRN1	0	72.036	16	9	21	9	1	716	80.7	6.15	79.63	9	0	5302.2	5080.3	5972.4	6366.9	4406.5	4640.6	4997.1	5912.3	5119.7	6584.4	5682.9
Q6UXZ4	Netrin receptor UNC5D OS=Homo sapiens OX=9606 GN=UNC5D PE=1 SV=1	UNC5D	0	25.818	7	5	15	5	1	953	105.8	6.06	39.9	5	0	2183.4	1813.1	2452.9	2819.7	1880.5	2013.4	1919.5	2215.3	1991.4	2597.4	2763.3
Q6UY14	ADAMTS-like protein 4 OS=Homo sapiens OX=9606 GN=ADAMTSL4 PE=1 SV=2	ADAMTSL4	0	22.594	7	4	6	4	1	1074	116.5	8.34	22.69	4	0	426.1	445.6	433.7	509.5	551.9	459.3	507.8	442.5	523.5	464	596.8
Q6WN33	Chordin-like protein 2 (Fragment) OS=Homo sapiens OX=9606 GN=CHRDL2 PE=1 SV=1	CHRDL2	0	8.638	11	2	3	2	1	308	33.8	7.4	8.14	2	0	234.8	190.7	264.4	260.5	199.3	225.6	234.9	242.6	212.8	330.7	257.9
Q6YHK3	CD109 antigen OS=Homo sapiens OX=9606 GN=CD109 PE=1 SV=2	CD109	0	241.548	25	28	57	28	1	1445	161.6	5.85	224.89	28	0	14872.3	14537.9	17008	16562.3	13235.6	12867.7	14663.2	12944.6	11007.5	15901.7	15379.7
Q6ZMI3	Gliomedin OS=Homo sapiens OX=9606 GN=GLDN PE=1 SV=1	GLDN	0	50.89	13	8	16	8	1	551	58.9	8.02	56.23	8	0	4233.5	4998.9	5781.8	5087.8	3440.6	3692.6	4554.7	5278.1	3053.4	6194	2981.5
Q6ZMP0	Thrombospondin type-1 domain-containing protein 4 OS=Homo sapiens OX=9606 GN=THSD4 PE=2 SV=2	THSD4	0	63.464	15	10	15	10	1	1018	112.4	7.65	60.81	10	0	2864.3	3009.4	2788.6	2798.1	2216.9	2702.4	2589.2	2794.4	2419.7	3095.1	2547.9
Q6ZN40	Tropomyosin 1 (Alpha), isoform CRA_f OS=Homo sapiens OX=9606 GN=TPM1 PE=1 SV=1	TPM1	0	35.305	21	7	9	2	1	326	37.4	4.72	31.97	7	5	3979.2	2297.8	4123.3	2929.6	2465.7	3067.2	2903.7	2650.5	3804.5	2888.4	4269.2
Q6ZR19	Receptor-type tyrosine-protein phosphatase beta (Fragment) OS=Homo sapiens OX=9606 GN=PTPRB PE=1 SV=1	PTPRB	0.001	7.171	1	1	1	1	1	1407	156.9	7.05	3.22	1	0	217.7	161.7	173	229.7	154.6	175.6	151.3	171.3	173.2	195.7	166.2
Q6ZR64	HBV PreS1-transactivated protein 1 OS=Homo sapiens OX=9606 GN=MXRA7 PE=1 SV=1	MXRA7	0	31.835	14	3	16	1	1	213	23.4	6.52	65.74	3	0	970.6	905.7	1071.9	1272	431.8	989.3	588.4	969.9	1172.9	1197.4	1038.5
Q6ZRP7	Sulfhydryl oxidase 2 OS=Homo sapiens OX=9606 GN=QSOX2 PE=1 SV=3	QSOX2	0	133.262	23	15	50	15	1	698	77.5	7.72	187.67	15	0	12670.3	12787.5	12897.8	14847.9	11521.7	13153.1	10781	13249.1	13627.1	16245.1	13493.8
Q6ZSJ9	Protein shisa-6 OS=Homo sapiens OX=9606 GN=SHISA6 PE=1 SV=2	SHISA6	0	14.941	4	2	9	2	1	500	55.7	9.35	33.43	2	0	8009.5	6227.9	7595.2	8494.9	3144.4	7216.2	4405.5	9296.4	6427.4	8842.7	7548.1
Q6ZV33	SH3-containing GRB2-like protein 3-interacting protein 1 OS=Homo sapiens OX=9606 GN=SGIP1 PE=1 SV=1	SGIP1	0.009	2.846	5	1	1	1	1	333	36.5	7.72	3.12	1	0	79.8	94.4	80.6	93.9	94.5	86.2	105.7	84	82.6	73.4	79.9
Q70JA7	Chondroitin sulfate synthase 3 OS=Homo sapiens OX=9606 GN=CHSY3 PE=2 SV=3	CHSY3	0.003	4.571	2	1	2	1	1	882	100.2	8.75	5.58	1	0
Q765P7	Protein MTSS 2 OS=Homo sapiens OX=9606 GN=MTSS2 PE=1 SV=1	MTSS2	0	12.003	3	1	1	1	1	747	79.9	7.47	6.58	1	0
Q76KP1	N-acetyl-beta-glucosaminyl-glycoprotein 4-beta-N-acetylgalactosaminyltransferase 1 OS=Homo sapiens OX=9606 GN=B4GALNT4 PE=1 SV=1	B4GALNT4	0	48.565	13	11	16	11	1	1039	116.4	6.98	51.76	11	0	2268.1	2105.3	2426	2514.9	2466.2	2026.2	2452.6	2101.5	2325.6	3020.2	2316.2
Q76LX8	A disintegrin and metalloproteinase with thrombospondin motifs 13 OS=Homo sapiens OX=9606 GN=ADAMTS13 PE=1 SV=1	ADAMTS13	0	9.096	4	2	2	2	1	1427	153.5	7.17	7.55	2	0	70.7	66	71.1	121.1	56.8	70.1	63.4	61.6	56.9	64.7	75.4
Q76M96	Coiled-coil domain-containing protein 80 OS=Homo sapiens OX=9606 GN=CCDC80 PE=1 SV=1	CCDC80	0	15.148	4	3	7	3	1	950	108.1	9.72	15.61	3	0	1213.2	1070.1	1281.2	1293.1	1086	1270.8	1027.5	1265.4	1415.9	1351.7	1900
Q7L0X0	TLR4 interactor with leucine rich repeats OS=Homo sapiens OX=9606 GN=TRIL PE=1 SV=2	TRIL	0	41.894	13	8	11	8	1	811	88.7	9.6	41.47	8	0	1347.6	1495	1548.9	1564.1	1301.1	1366.5	1289.2	1448.5	1393.5	1929.6	1470.6
Q7L266	Isoaspartyl peptidase/L-asparaginase OS=Homo sapiens OX=9606 GN=ASRGL1 PE=1 SV=2	ASRGL1	0.005	3.852	3	1	1	1	1	308	32	6.24	3.6	1	0	136.5	110	158.4	124	103.5	100.1	109.8	97.9	86	136.8	104.9
Q7L985	Leucine-rich repeat and immunoglobulin-like domain-containing nogo receptor-interacting protein 2 OS=Homo sapiens OX=9606 GN=LINGO2 PE=2 SV=1	LINGO2	0	28.362	8	4	8	2	1	606	68	8.13	28.95	4	0	137.2	160.1	188	201	178.2	147.6	190.3	147.6	134.7	231.3	124.9
Q7LFX5	Carbohydrate sulfotransferase 15 OS=Homo sapiens OX=9606 GN=CHST15 PE=1 SV=1	CHST15	0	72.888	20	11	25	11	1	561	64.9	8.29	72.01	11	0	8201.2	8052.3	8369.5	9462.2	7371.5	8575.3	7474.4	8315.3	8356.4	10085.2	7737.4
Q7LGC8	Carbohydrate sulfotransferase 3 OS=Homo sapiens OX=9606 GN=CHST3 PE=1 SV=3	CHST3	0	25.033	15	5	8	5	1	479	54.7	8.59	30.49	5	0	1286.8	1377.9	1167	1115.4	1337.2	1282.3	1176.2	1050.8	1092.3	1465.3	1215.7
Q7Z304	MAM domain-containing protein 2 OS=Homo sapiens OX=9606 GN=MAMDC2 PE=2 SV=3	MAMDC2	0	21.396	8	4	4	4	1	686	77.5	5.16	17.28	4	0	794.5	907.8	949.9	863	608.2	779.1	779.7	786.6	863.8	1054.5	777.2
Q7Z3B1	Neuronal growth regulator 1 OS=Homo sapiens OX=9606 GN=NEGR1 PE=1 SV=3	NEGR1	0	178.256	37	14	111	14	1	354	38.7	6.21	491.64	14	0	40588.2	29379.2	53291.4	50477	33642.7	31567.8	30946.3	37983.4	30671.5	57412.4	55491.2
Q7Z408	CUB and sushi domain-containing protein 2 OS=Homo sapiens OX=9606 GN=CSMD2 PE=1 SV=2	CSMD2	0	20.335	1	4	8	4	1	3487	379.8	6.09	27.65	4	0	422.1	426.5	510.6	500.9	489.8	438.7	528.9	509.7	422.7	527.8	421.3
Q7Z553	MAM domain-containing glycosylphosphatidylinositol anchor protein 2 OS=Homo sapiens OX=9606 GN=MDGA2 PE=1 SV=2	MDGA2	0	122.542	33	22	34	22	1	956	107.4	7.2	122.38	22	0	8853.3	7508	10036.4	11142.7	6450.9	7725.2	7635	8636	7895.2	10527.6	10084.5
Q7Z5A9	Chemokine-like protein TAFA-1 OS=Homo sapiens OX=9606 GN=TAFA1 PE=1 SV=1	TAFA1	0	45.585	33	3	12	3	1	133	14.9	8.12	49.75	3	0	3006	2646.9	3531.4	3792.8	3222.9	2851.8	3296	2844.3	2879.4	3817.8	2808.1
Q7Z5L0	Vitelline membrane outer layer protein 1 homolog OS=Homo sapiens OX=9606 GN=VMO1 PE=1 SV=1	VMO1	0	37.123	23	3	7	3	1	202	21.5	5.07	32.16	3	0	1914.6	1224.3	1915.6	1885.3	1234.8	1923.6	1824	2047.7	1848.1	1819.9	1831.8
Q7Z5L7	Podocan OS=Homo sapiens OX=9606 GN=PODN PE=1 SV=2	PODN	0	53.786	18	10	16	10	1	613	68.9	6.99	57.98	10	0	2709.6	2705.5	3142.8	3098.2	2556.2	2975.3	2655.8	2790.3	3158.4	2588.9	3015.1
Q7Z6L0	Proline-rich transmembrane protein 2 OS=Homo sapiens OX=9606 GN=PRRT2 PE=1 SV=1	PRRT2	0	33.84	18	3	6	3	1	340	34.9	4.7	36.58	3	0	1455.7	1121.3	1528	1584.2	1382.9	1283.9	1276	1299.3	1335.7	1747.4	1512
Q7Z6M3	Allergin-1 OS=Homo sapiens OX=9606 GN=MILR1 PE=1 SV=2	MILR1	0.001	7.707	3	1	2	1	1	343	38.7	7.77	7.07	1	0	343	311.2	375	385.5	312.3	455.4	283.9	363.8	380.6	410.1	354.5
Q7Z794	Keratin, type II cytoskeletal 1b OS=Homo sapiens OX=9606 GN=KRT77 PE=2 SV=3	KRT77	0	40.921	9	6	20	2	1	578	61.9	5.99	80.71	6	0	208.5	451.1	235	357.9	358.4	263.8	231.8	224.9	229.5	216.7	129.9
Q7Z7H5	Transmembrane emp24 domain-containing protein 4 OS=Homo sapiens OX=9606 GN=TMED4 PE=1 SV=1	TMED4	0	26.171	20	5	13	4	1	227	25.9	8.28	46.33	5	2	5403	4892.6	6073.2	6150	5095.2	5416.1	5598.1	5411.2	5220.1	6885.4	5355.4
Q7Z7L8	Uncharacterized protein C11orf96 OS=Homo sapiens OX=9606 GN=C11orf96 PE=1 SV=3	C11orf96	0	15.753	6	1	2	1	1	435	46.1	9.99	9.89	1	0	68	57.5	66.4	64.5	55.5	47.6	48.9	43.3	83.6	52.3	59.8
Q7Z7M0	Multiple epidermal growth factor-like domains protein 8 OS=Homo sapiens OX=9606 GN=MEGF8 PE=1 SV=2	MEGF8	0	692.71	29	57	384	51	1	2845	302.9	6.87	1482.88	57	6	73240.4	60305	99716	85501.1	59666.1	56114.2	70381.6	80689.9	61550.5	92556.1	85575.9
Q7Z7M8	UDP-GlcNAc:betaGal beta-1,3-N-acetylglucosaminyltransferase 8 OS=Homo sapiens OX=9606 GN=B3GNT8 PE=1 SV=1	B3GNT8	0	20.381	15	4	5	4	1	397	43.4	8.32	16.88	4	0	751	702	644.4	656.3	760.2	843.6	776.9	667.2	707	809.3	691.1
Q7Z7M9	Polypeptide N-acetylgalactosaminyltransferase 5 OS=Homo sapiens OX=9606 GN=GALNT5 PE=1 SV=1	GALNT5	0	37.923	8	6	7	6	1	940	106.2	9.47	22.51	6	0	1209.2	1116.5	1051.8	1097.9	1113.9	1044.7	1165.8	1122.9	1228.1	1246.5	1161.6
Q86SF2	N-acetylgalactosaminyltransferase 7 OS=Homo sapiens OX=9606 GN=GALNT7 PE=1 SV=1	GALNT7	0	233.011	48	27	102	13	1	657	75.3	7.11	375.85	27	15	33061.8	29315.6	34701.9	35292.3	24299.9	25210.7	23786.2	31744	26234.7	33855.2	30734.3
Q86SJ2	Amphoterin-induced protein 2 OS=Homo sapiens OX=9606 GN=AMIGO2 PE=1 SV=1	AMIGO2	0	10.766	6	2	2	2	1	522	57.9	8.4	7.97	2	0	166.9	164.3	198.9	205.2	194.1	176.4	197.4	163.4	175.5	197.7	173.5
Q86SQ4	Adhesion G-protein coupled receptor G6 OS=Homo sapiens OX=9606 GN=ADGRG6 PE=1 SV=3	ADGRG6	0.001	7.341	2	2	2	2	1	1221	136.6	7.87	6.12	2	0	182.8	189.9	210.6	208.4	204.8	286.7	210.2	178.3	183.9	195.6	277.9
Q86SR1	Polypeptide N-acetylgalactosaminyltransferase 10 OS=Homo sapiens OX=9606 GN=GALNT10 PE=1 SV=2	GALNT10	0	103.963	30	14	39	14	1	603	68.9	8.59	129.02	14	0	7336.5	7943.8	8352.8	9066.9	6493.1	7265.4	6581	7811.6	7336.5	8623.9	7713.3
Q86T29	Zinc finger protein 605 OS=Homo sapiens OX=9606 GN=ZNF605 PE=2 SV=1	ZNF605	0.003	4.229	1	1	3	1	1	641	74.3	9.11	8.82	1	0	1128.4	1228.7	1328.4	7088.6	2523.5	1811.9	1028.5	1512.8	4902.6	1181.6	6125.9
Q86TE4	Leucine zipper protein 2 OS=Homo sapiens OX=9606 GN=LUZP2 PE=2 SV=2	LUZP2	0	21.149	6	1	11	1	1	346	38.9	8.73	33.89	1	0	408.7	364	469.7	497	300.3	409.6	252.6	451.3	415.9	563	620.2
Q86TY3	Armadillo-like helical domain-containing protein 4 OS=Homo sapiens OX=9606 GN=ARMH4 PE=1 SV=1	ARMH4	0	49.679	9	5	17	5	1	774	84.1	4.34	64.79	5	0	2941.9	2215.2	3060.9	3970.6	1992.9	2462.4	1836.3	3193	2740.6	3487.9	3957.7
Q86UD1	Out at first protein homolog OS=Homo sapiens OX=9606 GN=OAF PE=2 SV=1	OAF	0	122.826	46	9	42	9	1	273	30.7	6.84	189.14	9	0	9310	10021.1	8248.6	7986.3	8588.5	10093.3	8527.3	9795.5	9526.9	10309.1	9494.1
Q86UN2	Reticulon-4 receptor-like 1 OS=Homo sapiens OX=9606 GN=RTN4RL1 PE=1 SV=1	RTN4RL1	0	33.678	16	7	13	7	1	441	49	9	41.61	7	0	7556.6	7329.4	9170	8590.2	6214.7	6542.5	7289.2	7950.2	5571.9	10725.7	7433.2
Q86UN3	Reticulon-4 receptor-like 2 OS=Homo sapiens OX=9606 GN=RTN4RL2 PE=1 SV=1	RTN4RL2	0	89.946	26	9	30	9	1	420	46.1	7.62	121.44	9	0	8743.7	8251.8	12741.5	12453.9	8389.1	7134.7	10765.7	8404.7	6062	12539.8	8248.9
Q86UW8	Hyaluronan and proteoglycan link protein 4 OS=Homo sapiens OX=9606 GN=HAPLN4 PE=2 SV=1	HAPLN4	0	32.369	17	4	8	4	1	402	42.8	8.85	32.79	4	0	906.4	918.4	952	1091.9	874.8	773.3	885.1	795.6	844.7	1222.6	1046.7
Q86V85	Integral membrane protein GPR180 OS=Homo sapiens OX=9606 GN=GPR180 PE=2 SV=1	GPR180	0	20.019	9	3	7	3	1	440	49.4	7.39	30.88	3	0	433.9	444.3	421.8	447.9	457.2	463	436.6	417.6	431.2	467	458.3
Q86VR8	Four-jointed box protein 1 OS=Homo sapiens OX=9606 GN=FJX1 PE=2 SV=1	FJX1	0	9.064	5	2	8	2	1	437	48.5	10.65	22.84	2	0	43.5	51.7	69.2	77.5	36.5	56.6	42.2	52.5	62.5	73.3	56.9
Q86VZ4	Low-density lipoprotein receptor-related protein 11 OS=Homo sapiens OX=9606 GN=LRP11 PE=2 SV=2	LRP11	0	106.55	31	10	22	10	1	500	53.3	6.47	96.45	10	0	4495.9	3926.1	4910.7	4913.8	3587.8	3776.6	4128.5	4373.9	4008.9	5419.7	4594.3
Q86WC4	Osteopetrosis-associated transmembrane protein 1 OS=Homo sapiens OX=9606 GN=OSTM1 PE=1 SV=1	OSTM1	0	10.564	10	3	5	3	1	334	37.2	6.01	15.77	3	0	383.4	381	483.2	509.1	391.1	360.7	444.5	379.3	344.1	472.7	393.2
Q86X29	Lipolysis-stimulated lipoprotein receptor OS=Homo sapiens OX=9606 GN=LSR PE=1 SV=4	LSR	0	28.031	12	8	17	8	1	649	71.4	7.97	46.54	8	0	4737	3190.9	4997.5	5012.3	2799.8	3760.5	3167.8	4556.8	4299.1	4859.5	4810.2
Q86Y13	E3 ubiquitin-protein ligase DZIP3 OS=Homo sapiens OX=9606 GN=DZIP3 PE=1 SV=2	DZIP3	0.005	3.952	1	2	2	1	1	1208	138.5	6.87	4.93	2	0
Q86Y22	Collagen alpha-1(XXIII) chain OS=Homo sapiens OX=9606 GN=COL23A1 PE=1 SV=1	COL23A1	0.002	5.501	4	2	3	1	1	540	51.9	7.25	7.92	2	0	82.8	102.2	127.3	118.5	106.2	85.5	84.6	83.2	172.7	118.1	136.5
Q86Y38	Xylosyltransferase 1 OS=Homo sapiens OX=9606 GN=XYLT1 PE=1 SV=1	XYLT1	0	214.946	32	29	82	29	1	959	107.5	9.22	271.19	29	0	15222.2	16865.7	20621.2	18409.6	12498.8	14493.9	18007.7	19930.6	15201.6	20643.7	16559.3
Q86Y82	Syntaxin-12 OS=Homo sapiens OX=9606 GN=STX12 PE=1 SV=1	STX12	0	59.416	32	7	15	7	1	276	31.6	5.59	58.07	7	0	2236.9	1493	2557.8	2528.6	1673.7	1979.1	1296.9	2022.6	1924.8	2573.6	3250.1
Q86YD5	Low-density lipoprotein receptor class A domain-containing protein 3 OS=Homo sapiens OX=9606 GN=LDLRAD3 PE=2 SV=3	LDLRAD3	0	18.154	7	2	3	2	1	345	37.4	4.87	13.36	2	0	1445.1	1148.5	1669.5	1371.4	946.6	1481.6	669.8	1585.5	1125.1	1436	1775.7
Q8IUC0	Keratin-associated protein 13-1 OS=Homo sapiens OX=9606 GN=KRTAP13-1 PE=2 SV=2	KRTAP13-1	0.001	6.846	8	1	2	1	1	172	18.3	8.12	9.2	1	0	87	70.8	69.3	80.4	77.4	112.3	77.9	1969	92.8	153.5	84.9	Met-loss+Acetyl [N-Term]
Q8IUC8	Polypeptide N-acetylgalactosaminyltransferase 13 OS=Homo sapiens OX=9606 GN=GALNT13 PE=2 SV=2	GALNT13	0	128.827	34	17	68	14	1	556	64	6.83	202.92	17	4	12298.9	14149.4	16085	14873.4	12575.4	13366.4	12872.5	15144.2	13128.8	17396.7	13293.5
Q8IUK5	Plexin domain-containing protein 1 OS=Homo sapiens OX=9606 GN=PLXDC1 PE=1 SV=2	PLXDC1	0	71.412	21	7	24	7	1	500	55.7	5.85	87.74	7	0	2223.1	2250	2381.4	2734.2	2454.3	2366.3	2394.6	2454.2	2293.2	2648.8	2774.6
Q8IUK8	Cerebellin-2 OS=Homo sapiens OX=9606 GN=CBLN2 PE=2 SV=1	CBLN2	0	63.888	38	6	27	4	1	224	24.1	8.48	96.28	6	0	2626.7	2637.1	2688.5	3416.1	3164.8	2603.4	3441.8	2813.5	2840	3189.5	2625.1
Q8IUX7	Adipocyte enhancer-binding protein 1 OS=Homo sapiens OX=9606 GN=AEBP1 PE=1 SV=1	AEBP1	0	287.917	32	30	103	29	1	1158	130.8	5.11	397.24	30	1	19011.5	23350.3	23837.1	23647.1	20445.9	25649.2	20179.5	22364.9	24348.7	25779.7	22938.6
Q8IUX8	Epidermal growth factor-like protein 6 OS=Homo sapiens OX=9606 GN=EGFL6 PE=2 SV=1	EGFL6	0.001	6.52	3	1	1	1	1	553	61.3	8.06	4.59	1	0	79.3	72.9	74.7	104.6	79.4	77.5	94	81.6	67.5	99.1	78.6
Q8IV08	5'-3' exonuclease PLD3 OS=Homo sapiens OX=9606 GN=PLD3 PE=1 SV=1	PLD3	0	85.573	26	10	53	10	1	490	54.7	6.47	205.75	10	0	12906.5	12778.4	20323.9	15013.2	10821.7	10755.7	14781.8	13129	10413.6	18142.6	12826.6
Q8IV16	Glycosylphosphatidylinositol-anchored high density lipoprotein-binding protein 1 OS=Homo sapiens OX=9606 GN=GPIHBP1 PE=1 SV=2	GPIHBP1	0	10.675	14	1	3	1	1	184	19.8	4.79	18.36	1	0	216.5	186.5	167.8	195.5	206.2	243.4	189.3	190.4	174.5	214	236.7
Q8IVN8	Somatomedin-B and thrombospondin type-1 domain-containing protein OS=Homo sapiens OX=9606 GN=SBSPON PE=1 SV=2	SBSPON	0	34.11	30	5	10	5	1	264	29.6	7.5	30.88	5	0	1039.4	1213.2	1250.4	1035.6	1048.2	1328.5	1203.7	1079	1131.2	1093.2	1323.8
Q8IW45	ATP-dependent (S)-NAD(P)H-hydrate dehydratase OS=Homo sapiens OX=9606 GN=NAXD PE=1 SV=1	NAXD	0	14.051	8	2	4	2	1	347	36.6	8.06	13.45	2	0	303.3	252.5	232.7	274.5	322	279.5	280.8	277.5	295.2	281.4	322.3
Q8IW52	SLIT and NTRK-like protein 4 OS=Homo sapiens OX=9606 GN=SLITRK4 PE=1 SV=1	SLITRK4	0	125.75	21	13	42	13	1	837	94.3	7.8	174.35	13	0	10880.4	9795.3	13095.4	13219.4	9733.9	9169.1	11409.1	10603.2	8833.4	14340.5	11274
Q8IWT1	Sodium channel subunit beta-4 OS=Homo sapiens OX=9606 GN=SCN4B PE=1 SV=1	SCN4B	0	23.172	13	4	10	4	1	228	25	7.36	34.8	4	0	6473	4678.7	7052.9	6342.7	3491.4	4203.1	4346.4	5644.4	4153.2	7550.4	5201
Q8IWU5	Extracellular sulfatase Sulf-2 OS=Homo sapiens OX=9606 GN=SULF2 PE=1 SV=1	SULF2	0	26.143	5	5	15	5	1	870	100.4	9.17	51.01	5	0	4967.5	4099.1	5611	5248.8	4265.8	4722.9	4033.7	4714.3	4652.5	6255.8	6953.5
Q8IWV2	Contactin-4 OS=Homo sapiens OX=9606 GN=CNTN4 PE=1 SV=1	CNTN4	0	320.07	45	31	92	29	1	1026	113.4	7.47	390.35	31	3	21619.5	19355.2	25743.1	26021.7	20261.4	19569.3	18886.9	22349	21199.2	27952	23047.4
Q8IWY4	Signal peptide, CUB and EGF-like domain-containing protein 1 OS=Homo sapiens OX=9606 GN=SCUBE1 PE=1 SV=3	SCUBE1	0	45.028	8	6	10	5	1	988	107.8	6.83	42.15	6	1	2782.7	3268.4	2459.8	2509.5	2331.8	2860.2	2834.8	3140.6	2787	3085.1	2826.7
Q8IX05	CD302 antigen OS=Homo sapiens OX=9606 GN=CD302 PE=1 SV=1	CD302	0	17.539	9	1	2	1	1	232	26.2	4.61	10.72	1	0	102.2	122.7	91.5	109.8	90.1	71.8	203.2	89.7	114	133.3	87.7
Q8IX30	Signal peptide, CUB and EGF-like domain-containing protein 3 OS=Homo sapiens OX=9606 GN=SCUBE3 PE=1 SV=1	SCUBE3	0	14.977	4	3	3	3	1	993	109.2	7.56	11.53	3	0	445.3	446.4	525.3	441.3	259.8	415	389.8	360.3	530.9	387	918.5
Q8IXB1	DnaJ homolog subfamily C member 10 OS=Homo sapiens OX=9606 GN=DNAJC10 PE=1 SV=2	DNAJC10	0.002	5.201	1	1	1	1	1	793	91	7.18	3.64	1	0
Q8IXL6	Extracellular serine/threonine protein kinase FAM20C OS=Homo sapiens OX=9606 GN=FAM20C PE=1 SV=2	FAM20C	0	126.847	40	14	32	13	1	584	66.2	7.74	124.1	14	1	4994.1	4857.2	4974.1	5344.9	4465	5089.4	4882.5	5281.6	5103.7	5656.7	4827.9
Q8IY22	C-Maf-inducing protein OS=Homo sapiens OX=9606 GN=CMIP PE=1 SV=3	CMIP	0	8.572	3	1	1	1	1	773	86.3	6.7	5.44	1	0	182.4	144.7	179.9	234.6	207.1	138.8	185.6	143.7	163.3	223.8	164.2
Q8IZ52	Chondroitin sulfate synthase 2 OS=Homo sapiens OX=9606 GN=CHPF PE=1 SV=2	CHPF	0	11.559	3	2	6	2	1	775	85.4	6.93	18.86	2	0	1456.8	1236.8	1756.2	1857.2	1249.9	1182.5	1297.7	1812.4	1235.8	2815.7	1877.1
Q8IZJ1	Netrin receptor UNC5B OS=Homo sapiens OX=9606 GN=UNC5B PE=1 SV=2	UNC5B	0	54.21	12	7	19	7	1	945	103.6	6.02	64.37	7	0	4495.7	3338.8	4419.1	4270.5	3416.6	3754	3738.6	4177.7	4303.2	5330.5	4170
Q8IZP7	Heparan-sulfate 6-O-sulfotransferase 3 OS=Homo sapiens OX=9606 GN=HS6ST3 PE=2 SV=3	HS6ST3	0	134.618	40	19	77	18	1	471	54.8	6.83	259.84	19	1	20191.8	15407.8	22790.6	28929.3	17484.9	15631.7	18572.4	20415.8	17546.2	27441	21479.3
Q8IZS8	Voltage-dependent calcium channel subunit alpha-2/delta-3 OS=Homo sapiens OX=9606 GN=CACNA2D3 PE=1 SV=1	CACNA2D3	0	206.405	31	27	55	27	1	1091	122.9	5.78	214.38	27	0	19104.3	14070.9	18509.2	24339.1	15726.8	14167.3	16889.5	16833.6	13733.5	16561	17309.8
Q8MH48	HLA class I histocompatibility antigen, alpha chain G OS=Homo sapiens OX=9606 GN=HLA-G PE=1 SV=1	HLA-G	0	15.181	7	2	6	1	1	338	38.2	5.69	19.54	2	0	610.1	446.4	370.6	448.7	924.9	1053.1	460.3	734.3	772.3	535.7	519.1
Q8N0W4	Neuroligin-4, X-linked OS=Homo sapiens OX=9606 GN=NLGN4X PE=1 SV=1	NLGN4X	0	90.395	18	13	42	8	1	816	91.9	6.21	128.99	13	2	3511.8	3790.2	4745.5	4134.3	3786.1	3522.2	3906.3	4058.2	3801.7	4994.6	3562.7
Q8N111	Cell cycle exit and neuronal differentiation protein 1 OS=Homo sapiens OX=9606 GN=CEND1 PE=1 SV=1	CEND1	0	17.321	15	2	3	2	1	149	14.9	9.2	10.48	2	0	1045	853	1210.2	1164.8	654	987.2	764.5	1020.1	1094.8	1133	1260.8
Q8N114	Protein shisa-5 OS=Homo sapiens OX=9606 GN=SHISA5 PE=1 SV=1	SHISA5	0	38.657	15	4	21	4	1	240	25.6	6.68	88.39	4	0	9783.3	8532.3	10156.2	10979.3	7386.8	9416.6	7042.7	9179.9	8531.9	11587.1	8822.3
Q8N126	Cell adhesion molecule 3 OS=Homo sapiens OX=9606 GN=CADM3 PE=1 SV=1	CADM3	0	210.694	46	14	144	14	1	398	43.3	6.09	529.22	14	0	35132.7	30711.7	39210.6	42262.2	31027.4	33991	27030.5	39460.7	39724.8	44630	43879.4
Q8N129	Protein canopy homolog 4 OS=Homo sapiens OX=9606 GN=CNPY4 PE=2 SV=1	CNPY4	0	10.119	5	1	3	1	1	248	28.3	4.64	10.17	1	0	848.7	768	814.9	859.7	446.8	799.8	569.9	951	811.7	815.6	920.6
Q8N1N4	Keratin, type II cytoskeletal 78 OS=Homo sapiens OX=9606 GN=KRT78 PE=1 SV=2	KRT78	0	9.409	5	3	6	1	1	520	56.8	6.02	19.59	3	0	240.8	299.8	248.7	280.5	313.1	283.2	233.8	255.8	258.4	217.9	199.7
Q8N2G4	Ly6/PLAUR domain-containing protein 1 OS=Homo sapiens OX=9606 GN=LYPD1 PE=2 SV=2	LYPD1	0	18.654	23	2	5	2	1	141	15.2	8.02	17.29	2	0	775.4	687.4	900	955.3	729	734.7	719.5	691.8	721	839.1	660.4
Q8N2Q7	Neuroligin-1 OS=Homo sapiens OX=9606 GN=NLGN1 PE=1 SV=3	NLGN1	0	102.131	19	12	41	7	1	863	96.3	6.39	133.72	12	0	2787	2853.4	3454.1	3329.5	2958.4	2521.7	2942.3	2984.1	2685.9	3617.1	2958.5
Q8N2S1	Latent-transforming growth factor beta-binding protein 4 OS=Homo sapiens OX=9606 GN=LTBP4 PE=1 SV=2	LTBP4	0	398.1	33	38	176	35	1	1624	173.3	5.43	683.63	38	3	33847	33664.5	41376.4	30961.9	25448.1	35010.5	27092.7	32158	37890	33678.9	35270.7
Q8N3D4	EH domain-binding protein 1-like protein 1 OS=Homo sapiens OX=9606 GN=EHBP1L1 PE=1 SV=2	EHBP1L1	0	16.379	4	3	3	3	1	1523	161.8	4.83	12.46	3	0
Q8N3J6	Cell adhesion molecule 2 OS=Homo sapiens OX=9606 GN=CADM2 PE=2 SV=1	CADM2	0	134.234	38	12	49	12	1	435	47.5	5.33	200.14	12	0	12748.6	10787.3	13939.4	17628.8	11634	10887.1	11738	12793.8	11367.2	18866.8	14072.5
Q8N3T1	Polypeptide N-acetylgalactosaminyltransferase 15 OS=Homo sapiens OX=9606 GN=GALNT15 PE=2 SV=2	GALNT15	0	53.878	19	9	15	9	1	639	73	6.9	61.7	9	0	1782.5	1868.5	1392.6	1674.7	1822.3	1881.3	1833.8	1446.7	1706.3	2224.7	1648.1
Q8N3T6	Transmembrane protein 132C OS=Homo sapiens OX=9606 GN=TMEM132C PE=2 SV=3	TMEM132C	0	242.775	35	30	70	29	1	1108	121.7	6.35	278.59	30	2	14483.2	12560.1	13460.6	15159.4	14378	11731.7	14287.4	13132.8	12439.6	17132.8	12065.4
Q8N3Z0	Inactive serine protease 35 OS=Homo sapiens OX=9606 GN=PRSS35 PE=1 SV=2	PRSS35	0	12.581	3	1	2	1	1	413	47.1	9.69	8.93	1	0	279.9	285.9	390.7	306.6	289.5	259.5	286.5	259.9	282.2	317.7	287.3
Q8N428	Polypeptide N-acetylgalactosaminyltransferase 16 OS=Homo sapiens OX=9606 GN=GALNT16 PE=1 SV=2	GALNT16	0	64.025	22	9	24	8	1	558	63	9.13	76.66	9	0	4205.4	3446.8	4202.9	4574.4	3641.6	3868.4	3241.5	3938.1	4474.4	4976.9	5127.4
Q8N436	Inactive carboxypeptidase-like protein X2 OS=Homo sapiens OX=9606 GN=CPXM2 PE=2 SV=3	CPXM2	0	90.727	20	12	30	11	1	756	85.8	6.87	102.96	12	0	2884.2	3233.2	3246	3555	2994.1	3305	3116.1	3286.1	3412	3633.1	4025.3
Q8N474	Secreted frizzled-related protein 1 OS=Homo sapiens OX=9606 GN=SFRP1 PE=1 SV=1	SFRP1	0	10.615	12	3	4	3	1	314	35.4	8.85	10.56	3	0	1301.3	992.2	1000	809.7	989.8	1209.6	922.2	1044	973.2	871.9	553.8
Q8N475	Follistatin-related protein 5 OS=Homo sapiens OX=9606 GN=FSTL5 PE=2 SV=2	FSTL5	0	307.477	46	36	101	34	1	847	95.7	5.95	400.78	36	2	20076.8	20147.6	29817.3	26634	23815.2	22590.5	23712.9	27834.8	26303.1	35418.3	23181.8
Q8N4A0	Polypeptide N-acetylgalactosaminyltransferase 4 OS=Homo sapiens OX=9606 GN=GALNT4 PE=1 SV=2	GALNT4	0	11.896	3	2	5	1	1	578	66.6	7.61	22	2	0	346.4	310.7	321.1	345.3	308.7	350.7	313.9	315.8	327.1	379.9	342.2
Q8N539	Fibrinogen C domain-containing protein 1 OS=Homo sapiens OX=9606 GN=FIBCD1 PE=1 SV=2	FIBCD1	0.009	2.856	2	1	2	1	1	461	50.7	6.48	5.34	1	0	99	107.8	146.2	116.5	95.5	88.9	111.5	126.5	98.8	147.8	105.4
Q8N573	Oxidation resistance protein 1 OS=Homo sapiens OX=9606 GN=OXR1 PE=1 SV=2	OXR1	0	28.644	7	4	7	4	1	874	97.9	5.47	23.79	4	0	265.7	198.9	261	311.7	247.5	202.2	233.4	206.4	244.4	278.3	243.3
Q8N608	Inactive dipeptidyl peptidase 10 OS=Homo sapiens OX=9606 GN=DPP10 PE=1 SV=2	DPP10	0	24.618	8	8	9	6	1	796	90.8	6.57	27.2	8	0	2446.3	1885.8	2618.4	2759	2147.2	2394.6	2295.8	2486.5	2181.7	2859.6	2341.9
Q8N6C5	Immunoglobulin superfamily member 1 OS=Homo sapiens OX=9606 GN=IGSF1 PE=1 SV=3	IGSF1	0	47.396	6	7	18	7	1	1336	148.8	5.9	61.21	7	0	3603.5	3506.1	4421.1	4681.8	3464.1	3704.9	3365.2	3637.2	3846.4	5907.3	4672.4
Q8N6C8	Leukocyte immunoglobulin-like receptor subfamily A member 3 OS=Homo sapiens OX=9606 GN=LILRA3 PE=1 SV=3	LILRA3	0	14.04	7	2	2	1	1	439	47.4	8.09	8.78	2	0	134.5	180.7	153.1	118.4	186	183.5	297.9	146.2	172.7	140	174.1
Q8N6G6	ADAMTS-like protein 1 OS=Homo sapiens OX=9606 GN=ADAMTSL1 PE=1 SV=4	ADAMTSL1	0	9.941	1	2	2	2	1	1762	193.3	7.8	6.58	2	0	288.2	241.5	241.8	287.8	197.4	234.6	229.6	239.5	270	289.8	279
Q8N6Y1	Protocadherin-20 OS=Homo sapiens OX=9606 GN=PCDH20 PE=2 SV=2	PCDH20	0.002	5.447	3	2	2	2	1	951	104.9	5.03	2.78	2	0	48	54.2	56.9	62.5	72.6	67.7	92.4	51.8	51	49.2	47.4
Q8N6Y2	Leucine-rich repeat-containing protein 17 OS=Homo sapiens OX=9606 GN=LRRC17 PE=2 SV=1	LRRC17	0.001	6.833	5	2	3	2	1	441	51.8	8.24	8.56	2	0	759.8	816.7	722.8	832.2	593.6	807.3	707	721.9	714.6	740.3	630.4
Q8N766	ER membrane protein complex subunit 1 OS=Homo sapiens OX=9606 GN=EMC1 PE=1 SV=1	EMC1	0.003	4.219	1	1	1	1	1	993	111.7	7.66	3.09	1	0
Q8N967	Leucine-rich repeat and transmembrane domain-containing protein 2 OS=Homo sapiens OX=9606 GN=LRTM2 PE=2 SV=1	LRTM2	0	43.607	22	6	16	6	1	370	41.1	7.87	54.8	6	0	4477.9	3537.8	4362.5	5574.1	4627.8	3385.3	4443.5	4070.9	3196.2	5385.2	3628.6
Q8N9I0	Synaptotagmin-2 OS=Homo sapiens OX=9606 GN=SYT2 PE=1 SV=2	SYT2	0	10.207	6	3	5	2	1	419	46.8	7.99	15.56	3	0	890.1	838.8	828.6	885.7	947.7	806.3	756.1	915.1	1254.1	1190.7	925.3
Q8NBI3	Draxin OS=Homo sapiens OX=9606 GN=DRAXIN PE=1 SV=2	DRAXIN	0	45.11	23	5	13	5	1	349	38.6	7.69	50.97	5	0	1143.5	1171.5	1303.3	1683.7	1435.3	1067.7	1165.3	1103.8	1041.9	1319.3	1092.8
Q8NBI6	Xyloside xylosyltransferase 1 OS=Homo sapiens OX=9606 GN=XXYLT1 PE=1 SV=1	XXYLT1	0	105.456	40	12	39	12	1	393	43.8	8.13	134.01	12	0	7161.3	5986.4	7381.5	7825.5	6972.4	6377.9	6075.8	6430.8	7162.2	8399.3	6245.7
Q8NBJ4	Golgi membrane protein 1 OS=Homo sapiens OX=9606 GN=GOLM1 PE=1 SV=1	GOLM1	0	233.405	56	26	90	26	1	401	45.3	4.97	335.83	26	0	35261.4	29279.4	38834.7	38574.7	25342.5	32848	28246.1	41089.1	35180.8	48639.7	43501.8
Q8NBJ7	Inactive C-alpha-formylglycine-generating enzyme 2 OS=Homo sapiens OX=9606 GN=SUMF2 PE=1 SV=2	SUMF2	0	43.006	22	5	12	5	1	301	33.8	8	43.79	5	0	1624.9	1563.3	1654.7	1604.1	1615.6	1597.4	1812.9	1869.7	1530.5	1651.2	1614.1
Q8NBK3	Formylglycine-generating enzyme OS=Homo sapiens OX=9606 GN=SUMF1 PE=1 SV=3	SUMF1	0	11.265	9	3	4	3	1	374	40.5	6.65	13.28	3	0	977.4	929.8	967.7	916.2	639.7	776.8	696.5	737.1	701	988.3	846.8
Q8NBP7	Proprotein convertase subtilisin/kexin type 9 OS=Homo sapiens OX=9606 GN=PCSK9 PE=1 SV=3	PCSK9	0	75.574	15	9	20	9	1	692	74.2	6.61	78.44	9	0	2154.3	2109.3	2145.4	2621.1	2056.7	2093.2	2081.8	2456.4	2083.1	2508.5	2741.9
Q8NBS9	Thioredoxin domain-containing protein 5 OS=Homo sapiens OX=9606 GN=TXNDC5 PE=1 SV=2	TXNDC5	0	47.36	24	8	19	8	1	432	47.6	5.97	68.25	8	0	3079.8	2735.6	3125.6	3172.9	2561.1	3035.7	2639.6	2800.7	2893.3	3249.6	3215
Q8NC44	Reticulophagy regulator 2 OS=Homo sapiens OX=9606 GN=RETREG2 PE=1 SV=3	RETREG2	0	14.707	10	2	2	2	1	543	57.8	4.45	9.01	2	0	85.5	100.7	111.5	131.4	126.2	120.1	113	92.6	114.1	97.2	100.1
Q8NC54	Keratinocyte-associated transmembrane protein 2 OS=Homo sapiens OX=9606 GN=KCT2 PE=1 SV=2	KCT2	0.005	3.667	5	1	1	1	1	265	29.2	5.08	2.31	1	0
Q8NCC3	Group XV phospholipase A2 OS=Homo sapiens OX=9606 GN=PLA2G15 PE=1 SV=2	PLA2G15	0	92.459	30	10	31	10	1	412	46.6	6.73	131.84	10	0	7167.4	8784.9	10093.2	9882.5	8072	9693.7	8151.8	10551.7	7115	10261.4	10641.7
Q8NCL4	Polypeptide N-acetylgalactosaminyltransferase 6 OS=Homo sapiens OX=9606 GN=GALNT6 PE=2 SV=2	GALNT6	0	144.174	29	17	51	13	1	622	71.1	8.18	190.72	17	4	14746.7	13224.4	16753.7	18681.7	10792	14347.9	12084.5	13039.4	14475.4	13710.3	16198.5
Q8NCW5	NAD(P)H-hydrate epimerase OS=Homo sapiens OX=9606 GN=NAXE PE=1 SV=2	NAXE	0	61.882	36	7	21	7	1	288	31.7	7.66	82.52	7	0	4310.8	3702.6	5174.6	5086.2	3780.5	3685.2	3857	4396.4	3882.3	5603.1	4822.1
Q8NCW6	Polypeptide N-acetylgalactosaminyltransferase 11 OS=Homo sapiens OX=9606 GN=GALNT11 PE=1 SV=2	GALNT11	0	18.596	10	7	10	7	1	608	68.9	8.19	27.49	7	0	1873.4	2035.6	2461.5	2064.8	1701.7	1916.3	1814.3	2126.9	1965.1	2169.2	2198.1
Q8NES3	Beta-1,3-N-acetylglucosaminyltransferase lunatic fringe OS=Homo sapiens OX=9606 GN=LFNG PE=1 SV=2	LFNG	0	100.214	50	13	43	12	1	379	41.7	9.17	148.96	13	1	9697.6	9350.5	9833.2	12135	10291.3	9750.4	8124.2	10581.2	10719.8	11029.2	24584.7
Q8NFP4	MAM domain-containing glycosylphosphatidylinositol anchor protein 1 OS=Homo sapiens OX=9606 GN=MDGA1 PE=1 SV=1	MDGA1	0	160.251	29	19	44	19	1	955	105.7	8.34	169.22	19	0	8639.5	8164.2	9678.7	8505.1	8241.3	8086.8	8460.6	8195.1	7450.2	10227.5	8493.5
Q8NFT8	Delta and Notch-like epidermal growth factor-related receptor OS=Homo sapiens OX=9606 GN=DNER PE=1 SV=1	DNER	0	95.492	19	10	49	10	1	737	78.4	5.17	179.42	10	0	8866.8	9630.7	10151.8	9923	8641.9	8420.6	8279.1	9905.8	9006.6	11491.4	9461.5
Q8NFY4	Semaphorin-6D OS=Homo sapiens OX=9606 GN=SEMA6D PE=1 SV=1	SEMA6D	0	190.769	21	19	73	17	1	1073	119.8	8.51	249.58	19	2	25445.5	23970	32324.5	30193.5	20770.4	23493.8	22558.9	29071	21639.7	33958.5	29451
Q8NFZ4	Neuroligin-2 OS=Homo sapiens OX=9606 GN=NLGN2 PE=1 SV=1	NLGN2	0	123.592	24	15	43	10	1	835	90.8	6.18	142.04	15	5	6915.8	6695.7	9052.3	8722.4	6578.8	6604	6770.1	7652.2	6841.7	9784.3	8336.7
Q8NFZ8	Cell adhesion molecule 4 OS=Homo sapiens OX=9606 GN=CADM4 PE=1 SV=1	CADM4	0	138.313	38	10	64	10	1	388	42.8	6.3	297.42	10	0	16066.4	13501.2	16655.5	16146.5	15740	12353.4	13280.8	16416.6	13097.7	19710.3	15683.2
Q8NHG7	Small VCP/p97-interacting protein OS=Homo sapiens OX=9606 GN=SVIP PE=1 SV=1	SVIP	0	10.915	14	1	4	1	1	77	8.4	8.91	19.5	1	0	1803.6	1319.1	1895.2	2058.8	1720.8	1336.7	1686.1	1667.9	1582.7	2442	1825.4
Q8NHP8	Putative phospholipase B-like 2 OS=Homo sapiens OX=9606 GN=PLBD2 PE=1 SV=2	PLBD2	0	77.39	19	10	30	10	1	589	65.4	6.8	114.05	10	0	3782.5	4960.3	6256.1	4514.4	3342.4	6573.1	3764.8	5227.1	3295.3	4836.3	4153.3
Q8NHU6	Tudor domain-containing protein 7 OS=Homo sapiens OX=9606 GN=TDRD7 PE=1 SV=2	TDRD7	0.009	2.792	2	1	8	1	1	1098	123.5	7.21	14.56	1	0	663.2	1149.1	719.3	993	1427.8	1138.6	1287.7	1023.6	1523	858.6	1208
Q8NI22	Multiple coagulation factor deficiency protein 2 OS=Homo sapiens OX=9606 GN=MCFD2 PE=1 SV=1	MCFD2	0	55.297	52	4	15	4	1	146	16.4	4.63	67.4	4	0	3950.2	3875	4441.6	4615.7	3839.8	3679.4	3265.1	4878.7	4228.9	5424.1	4064
Q8NI32	Ly6/PLAUR domain-containing protein 6B OS=Homo sapiens OX=9606 GN=LYPD6B PE=2 SV=1	LYPD6B	0.003	4.78	8	1	1	1	1	183	20.6	7.78	3.27	1	0
Q8TAB3	Protocadherin-19 OS=Homo sapiens OX=9606 GN=PCDH19 PE=1 SV=3	PCDH19	0	9.297	1	2	2	2	1	1148	126.2	5.36	7.25	2	0	941.2	855.3	1073.9	1267	999.6	790.4	974.8	902.4	823.6	1392.6	992.1
Q8TAD7	Overexpressed in colon carcinoma 1 protein OS=Homo sapiens OX=9606 GN=OCC1 PE=1 SV=2	OCC1	0.004	4.082	19	1	1	1	1	63	6.4	6.57	3.09	1	0	78.1	69.8	77.8	86.1	47.2	64.1	59.8	78.9	73.9	88.2	81.7
Q8TAL6	Fin bud initiation factor homolog OS=Homo sapiens OX=9606 GN=FIBIN PE=1 SV=1	FIBIN	0	8.269	13	2	2	2	1	211	24.3	5.49	6.7	2	0	176.5	218.5	149.3	185	250.2	206.1	233.7	159.7	187.5	146.9	213.7
Q8TAM6	Ermin OS=Homo sapiens OX=9606 GN=ERMN PE=2 SV=1	ERMN	0	11.355	15	2	2	2	1	284	32.8	4.84	4.23	2	0	379.3	376.3	329.8	476.5	288	275.9	369	368.2	343.7	478.8	376.1
Q8TB96	T-cell immunomodulatory protein OS=Homo sapiens OX=9606 GN=ITFG1 PE=1 SV=1	ITFG1	0.001	6.815	3	2	3	2	1	612	68.1	5.39	9.14	2	0	269.1	248.6	301.5	300	251.7	267	264.2	262.2	261	329.2	253.3
Q8TBP5	Membrane protein FAM174A OS=Homo sapiens OX=9606 GN=FAM174A PE=2 SV=1	FAM174A	0.003	4.861	5	1	13	1	1	190	19.9	6.33	36.12	1	0	2692.1	1993.3	2747.7	3527.3	1222.8	2246	1195	2753	2275.5	2703.2	3492.7
Q8TCZ2	CD99 antigen-like protein 2 OS=Homo sapiens OX=9606 GN=CD99L2 PE=1 SV=1	CD99L2	0	108.708	35	8	51	8	1	262	28	5.14	172.22	8	0	28142.6	18207.2	27386.5	35376.4	18108.7	23138.5	21570.9	24167.4	24787.3	33884.4	27800.8
Q8TD84	Down syndrome cell adhesion molecule-like protein 1 OS=Homo sapiens OX=9606 GN=DSCAML1 PE=1 SV=2	DSCAML1	0	16.594	3	4	5	3	1	2053	224.3	8.16	16.94	4	1	92	123.1	87.9	116.9	101	101.1	116.3	101.2	95.3	88.6	87.4
Q8TDF5	Neuropilin and tolloid-like protein 1 OS=Homo sapiens OX=9606 GN=NETO1 PE=2 SV=2	NETO1	0	9.352	4	2	3	2	1	533	60.2	7.02	9.94	2	0	365.3	360.5	385.4	561.1	463.5	373.7	399	362	399.2	469	416.5
Q8TDQ7	Glucosamine-6-phosphate isomerase 2 OS=Homo sapiens OX=9606 GN=GNPDA2 PE=1 SV=1	GNPDA2	0	11.167	10	2	2	1	1	276	31.1	6.95	8.78	2	0	70.2	75.4	91.3	79.2	81.7	72.6	76.3	68.2	70.8	78.4	85.9
Q8TDY8	Immunoglobulin superfamily DCC subclass member 4 OS=Homo sapiens OX=9606 GN=IGDCC4 PE=1 SV=1	IGDCC4	0	10.632	3	2	2	2	1	1250	134.1	6.2	7.59	2	0
Q8TEA8	D-aminoacyl-tRNA deacylase 1 OS=Homo sapiens OX=9606 GN=DTD1 PE=1 SV=2	DTD1	0	11.424	11	2	3	2	1	209	23.4	8.24	12.23	2	0	323.5	174.4	313.7	238.1	219.2	251.2	220.3	251.3	223.8	435.2	373.8
Q8TER0	Sushi, nidogen and EGF-like domain-containing protein 1 OS=Homo sapiens OX=9606 GN=SNED1 PE=2 SV=2	SNED1	0	183.178	20	23	62	23	1	1413	152.1	6.98	237.18	23	0	15211.8	16167.8	15344.5	15351.9	12784.7	16593.2	14228	15200.7	16480.2	18879.9	15855.6
Q8TEU8	WAP, Kazal, immunoglobulin, Kunitz and NTR domain-containing protein 2 OS=Homo sapiens OX=9606 GN=WFIKKN2 PE=1 SV=1	WFIKKN2	0	253.311	50	23	143	23	1	576	63.9	6.21	555.87	23	0	30205.2	38692.4	55316.7	53494.2	33878	45439.3	31245.6	37859.9	39265.9	42125.2	43835.8
Q8WUA8	Tsukushin OS=Homo sapiens OX=9606 GN=TSKU PE=2 SV=3	TSKU	0	16.428	14	4	10	4	1	353	37.8	6.87	26.06	4	0	655.9	655.1	706.5	738.5	934.5	767.8	902.5	708.2	743.5	745.6	971.6
Q8WUJ3	Cell migration-inducing and hyaluronan-binding protein OS=Homo sapiens OX=9606 GN=CEMIP PE=1 SV=2	CEMIP	0	196.687	26	30	70	30	1	1361	152.9	7.85	259.6	30	0	16898.5	18004.5	19525.7	18234.1	15160.8	16480	17161.9	18576.3	16784.9	19428.1	18270.6
Q8WUM4	Programmed cell death 6-interacting protein OS=Homo sapiens OX=9606 GN=PDCD6IP PE=1 SV=1	PDCD6IP	0	29.709	8	5	6	5	1	868	96	6.52	23.06	5	0	362.1	356.3	439	361.9	390.9	390.7	349.7	431.9	374	395.6	356.1
Q8WVQ1	Soluble calcium-activated nucleotidase 1 OS=Homo sapiens OX=9606 GN=CANT1 PE=1 SV=1	CANT1	0	160.228	41	16	57	16	1	401	44.8	6.09	225.82	16	0	19265.9	16513.2	21313.6	22923.5	17540	16499.5	17747.3	18626.2	17589.4	23750.4	18683.8
Q8WWA0	Intelectin-1 OS=Homo sapiens OX=9606 GN=ITLN1 PE=1 SV=1	ITLN1	0	14.698	17	4	4	4	1	313	34.9	6.01	14.59	4	0	365.8	303.7	362.6	267.4	389.8	206.5	282.8	170.7	244.1	401.4	332.3
Q8WWQ8	Stabilin-2 OS=Homo sapiens OX=9606 GN=STAB2 PE=1 SV=3	STAB2	0.006	3.448	0	1	3	1	1	2551	276.8	6.4	4.18	1	0	730.3	559	778.7	926.1	451.1	1462.4	667.2	1650.6	1316	1515.7	755.6
Q8WWX9	Selenoprotein M OS=Homo sapiens OX=9606 GN=SELENOM PE=1 SV=3	SELENOM	0	36.453	30	3	10	3	1	145	16.2	5.54	40.16	3	0	1549	1442.8	1345.3	1423.1	1288.9	1381.8	1275.2	1573.4	1384.7	1585	1467.4
Q8WX77	Insulin-like growth factor-binding protein-like 1 OS=Homo sapiens OX=9606 GN=IGFBPL1 PE=2 SV=1	IGFBPL1	0	47.996	42	6	12	6	1	278	29	7.93	55.44	6	0	984.5	887	1071.9	855.9	875.9	986.2	873.3	910.6	1211.2	932.7	1090.9
Q8WXB1	Protein N-lysine methyltransferase METTL21A OS=Homo sapiens OX=9606 GN=METTL21A PE=1 SV=2	METTL21A	0.002	5.772	8	2	2	2	1	218	24.6	6.27	6.37	2	0	129.4	108	115.2	125	121.9	102.3	117.8	118.8	100.3	141.4	100.3
Q8WXD2	Secretogranin-3 OS=Homo sapiens OX=9606 GN=SCG3 PE=1 SV=3	SCG3	0	401.486	70	34	363	34	1	468	53	5.03	1323.91	34	0	196982	129309	187492	259486	174411	143998	139377	188022	158886	259403	237533
Q8WY21	VPS10 domain-containing receptor SorCS1 OS=Homo sapiens OX=9606 GN=SORCS1 PE=1 SV=3	SORCS1	0	147.547	23	19	41	17	1	1168	129.6	7.58	168.78	19	0	5873.6	6144.6	6853.6	7600.7	5867.1	5537.3	6970.6	6189	5734.7	7812.9	6022.6
Q8WYK1	Contactin-associated protein-like 5 OS=Homo sapiens OX=9606 GN=CNTNAP5 PE=2 SV=1	CNTNAP5	0	94.15	15	16	32	15	1	1306	145.5	6.29	109.37	16	0	4934.8	3984.4	5283.1	6534.9	4244.6	4301.1	4677	5086.3	4649.3	6525.7	5713.3
Q8WZ42	Titin OS=Homo sapiens OX=9606 GN=TTN PE=1 SV=4	TTN	0.009	2.959	0	2	3	2	1	34350	3813.7	6.35	6.97	2	0	516	498.9	604.8	695.3	386.2	581	458.5	625.4	554.8	503.3	541.1
Q8WZ75	Roundabout homolog 4 OS=Homo sapiens OX=9606 GN=ROBO4 PE=1 SV=1	ROBO4	0	34.983	12	8	12	8	1	1007	107.4	6.64	39.54	8	0	3620.5	3470.4	4089.2	4322.3	3188	3209.7	3631.8	3725.7	3532.3	4599.3	3753.3
Q8WZA0	Protein LZIC OS=Homo sapiens OX=9606 GN=LZIC PE=1 SV=1	LZIC	0.002	5.354	9	2	3	2	1	190	21.5	4.94	5.95	2	0	351.2	379	386.7	384.6	335.9	342.8	369.4	341.7	744.4	408.6	469.8
Q8WZA1	Protein O-linked-mannose beta-1,2-N-acetylglucosaminyltransferase 1 OS=Homo sapiens OX=9606 GN=POMGNT1 PE=1 SV=2	POMGNT1	0	261.511	50	30	111	30	1	660	75.2	6.83	416.42	30	0	40832.8	33290.8	43671.2	46034.4	31699	36444.7	30166.3	38851.4	39498.9	44943.1	42348.3
Q92187	CMP-N-acetylneuraminate-poly-alpha-2,8-sialyltransferase OS=Homo sapiens OX=9606 GN=ST8SIA4 PE=1 SV=1	ST8SIA4	0	18.023	14	4	6	4	1	359	41.3	9.74	20.5	4	0	840.2	695.2	761.9	838.7	721.3	882.7	747.3	802	780.7	758.3	990.8
Q92484	Acid sphingomyelinase-like phosphodiesterase 3a OS=Homo sapiens OX=9606 GN=SMPDL3A PE=1 SV=2	SMPDL3A	0	33.314	13	5	13	5	1	453	51.2	6.33	43	5	0	2900.7	3816.7	5413	3187.2	3806.2	6346.3	3725.7	5843.2	4005.8	3722.1	3906.3
Q92485	Acid sphingomyelinase-like phosphodiesterase 3b OS=Homo sapiens OX=9606 GN=SMPDL3B PE=1 SV=2	SMPDL3B	0	65.203	23	8	24	8	1	455	50.8	5.64	86.09	8	0	4862.1	4515.7	5283.3	5850.7	4005.4	6043.9	2970.9	6952.5	3832.6	8401.3	5021.9
Q92520	Protein FAM3C OS=Homo sapiens OX=9606 GN=FAM3C PE=1 SV=1	FAM3C	0	380.525	68	16	453	16	1	227	24.7	8.29	1769.91	16	0	112063	88718.6	110157	138220	93330.6	89905.8	90263.9	97583.9	99990.5	151089	113284
Q92542	Nicastrin OS=Homo sapiens OX=9606 GN=NCSTN PE=1 SV=2	NCSTN	0	20.519	6	4	5	4	1	709	78.4	5.99	16.86	4	0	1931	1385.3	1787.3	1185	1247.4	1719.3	1743.5	1767.2	1305.3	2756	1259.3
Q92563	Testican-2 OS=Homo sapiens OX=9606 GN=SPOCK2 PE=1 SV=1	SPOCK2	0	205.299	52	19	75	19	1	424	46.7	4.83	332.08	19	0	27767.6	29934	35557	33984.8	23280.3	31711.5	25032.2	35925.5	31567.1	43911.5	29883
Q92626	Peroxidasin homolog OS=Homo sapiens OX=9606 GN=PXDN PE=1 SV=2	PXDN	0	46.72	9	8	12	8	1	1479	165.2	7.17	46.54	8	0	1174	1047.4	1265.2	1162.2	1168.4	1155.8	1011.7	1224	1209.5	1437.1	1708.6
Q92673	Sortilin-related receptor OS=Homo sapiens OX=9606 GN=SORL1 PE=1 SV=2	SORL1	0	435.226	33	58	144	58	1	2214	248.3	5.55	539.71	58	0	45580	47236.8	50245.2	55842.9	38888.1	46257.7	43311.7	54143.1	41030.6	55313.6	50650
Q92686	Neurogranin OS=Homo sapiens OX=9606 GN=NRGN PE=1 SV=1	NRGN	0	13.927	19	2	7	2	1	78	7.6	7.87	23.09	2	0	680.9	457.1	988.5	933.1	410.5	586.1	621.6	533.9	666	916.8	1019.9
Q92692	Nectin-2 OS=Homo sapiens OX=9606 GN=NECTIN2 PE=1 SV=1	NECTIN2	0	21.041	8	4	6	4	1	538	57.7	4.82	19.13	4	0	2309.6	2024.2	2350.7	2437.5	1961.7	2042.1	1881.5	2205	2159.5	2682.4	2185.1
Q92729	Receptor-type tyrosine-protein phosphatase U OS=Homo sapiens OX=9606 GN=PTPRU PE=1 SV=2	PTPRU	0	12.742	2	2	3	2	1	1446	162.3	6.92	10.32	2	0	252.2	271.5	292.8	328.2	330.3	253.3	316.3	329.6	248.8	360.7	295.8
Q92734	Protein TFG OS=Homo sapiens OX=9606 GN=TFG PE=1 SV=2	TFG	0.003	5.03	5	2	2	2	1	400	43.4	5.1	5.78	2	0	190.9	188	219.1	226.6	127.1	185.9	189.6	217.8	176.8	224.3	232.8
Q92743	Serine protease HTRA1 OS=Homo sapiens OX=9606 GN=HTRA1 PE=1 SV=1	HTRA1	0	159.337	51	20	78	20	1	480	51.3	7.83	280	20	0	20978.9	18148.1	23607.4	20485.5	15312.3	19391.3	16679	20793.8	20085	22783	21572
Q92752	Tenascin-R OS=Homo sapiens OX=9606 GN=TNR PE=1 SV=3	TNR	0	255.1	30	29	87	29	1	1358	149.5	4.82	342.52	29	0	15641.3	14281.7	17317.1	16934.8	13192.6	12093.3	15162.2	17210.8	14136.7	18174.3	18476.8
Q92765	Secreted frizzled-related protein 3 OS=Homo sapiens OX=9606 GN=FRZB PE=1 SV=2	FRZB	0	132.693	38	8	42	8	1	325	36.2	8.46	181.28	8	0	15658.4	16873.5	18703	15663.6	11608.2	14830.1	14887.9	13069.9	12023.3	18470.4	11522.6
Q92820	Gamma-glutamyl hydrolase OS=Homo sapiens OX=9606 GN=GGH PE=1 SV=2	GGH	0	146.065	45	15	57	15	1	318	35.9	7.11	204.69	15	0	24160.8	19098.4	30478.5	15999.1	14343.8	25608.2	16924.6	25067	13181.5	31211.9	18170.2
Q92823	Neuronal cell adhesion molecule OS=Homo sapiens OX=9606 GN=NRCAM PE=1 SV=3	NRCAM	0	677.355	43	47	714	47	1	1304	143.8	5.66	2773.23	47	0	197138	154849	241990	274862	163998	163148	188458	194035	165645	259540	214664
Q92824	Proprotein convertase subtilisin/kexin type 5 OS=Homo sapiens OX=9606 GN=PCSK5 PE=1 SV=4	PCSK5	0.001	7.277	1	3	5	3	1	1860	206.8	6.1	10.81	3	0	582.8	521.9	564	560.9	446.8	530.6	470.9	562	587.5	589	645.3
Q92854	Semaphorin-4D OS=Homo sapiens OX=9606 GN=SEMA4D PE=1 SV=1	SEMA4D	0	59.956	17	12	20	10	1	862	96.1	7.96	69.7	12	1	5958.6	5692.3	6526.6	6425.3	4861.9	5873.8	5542	6438.8	5942.2	7727.4	6001
Q92859	Neogenin OS=Homo sapiens OX=9606 GN=NEO1 PE=1 SV=2	NEO1	0	362.21	28	31	185	31	1	1461	159.9	6.54	742.59	31	0	46535.6	42260	54178.1	56567.9	36806.3	38174.6	38844.8	47035.6	37199.8	59442.9	51514
Q92876	Kallikrein-6 OS=Homo sapiens OX=9606 GN=KLK6 PE=1 SV=1	KLK6	0	246.442	64	12	487	12	1	244	26.8	7.44	1862.41	12	0	160766	115051	208012	179578	118417	132940	113780	151781	122352	163650	187206
Q92896	Golgi apparatus protein 1 OS=Homo sapiens OX=9606 GN=GLG1 PE=1 SV=2	GLG1	0	79.868	13	14	35	14	1	1179	134.5	6.9	124.8	14	0	9327.6	8283.7	9666.8	10420.7	7633.6	7896.7	7792.3	8932.4	8358.4	10875	9481
Q92911	Sodium/iodide cotransporter OS=Homo sapiens OX=9606 GN=SLC5A5 PE=1 SV=1	SLC5A5	0	69.773	15	9	25	9	1	643	68.6	7.39	108.16	9	0	3599.8	5131.2	4257.4	5338.7	3417.8	6121.8	4216.2	6382.4	4310.8	6289.4	3459.7
Q92932	Receptor-type tyrosine-protein phosphatase N2 OS=Homo sapiens OX=9606 GN=PTPRN2 PE=1 SV=2	PTPRN2	0	237.319	33	18	62	18	1	1015	111.2	5.83	280.27	18	0	12009.9	9548	11995.9	13100.3	10807.5	10051.7	10046.3	10925.6	10949.2	15448.1	12609.2
Q92935	Exostosin-like 1 OS=Homo sapiens OX=9606 GN=EXTL1 PE=2 SV=2	EXTL1	0	9.031	3	1	1	1	1	676	74.6	8.19	5.05	1	0
Q92954	Proteoglycan 4 OS=Homo sapiens OX=9606 GN=PRG4 PE=1 SV=3	PRG4	0	178.873	18	22	83	19	1	1404	151	9.51	303.28	22	3	24800.9	28024.6	27135.3	24978.6	15705.3	31283.1	15030.1	27982.7	17595	18547.3	30684.4
Q93063	Exostosin-2 OS=Homo sapiens OX=9606 GN=EXT2 PE=1 SV=1	EXT2	0	35.2	14	9	18	9	1	718	82.2	6.55	45.52	9	0	3143.5	2858.8	3625.8	3483.7	2624.7	3343.8	2795.1	3132.9	3476	3339.7	3594.4
Q93091	Ribonuclease K6 OS=Homo sapiens OX=9606 GN=RNASE6 PE=1 SV=2	RNASE6	0	31.422	25	3	14	3	1	150	17.2	8.76	63.81	3	0	3194.4	2994.1	3201.3	3448.3	2995.9	3086.3	2619.8	3253.3	2917.9	3595.6	3699
Q969E1	Liver-expressed antimicrobial peptide 2 OS=Homo sapiens OX=9606 GN=LEAP2 PE=1 SV=1	LEAP2	0	7.93	26	2	3	2	1	77	8.8	10.24	9.71	2	0	288.6	260.8	364.3	361.4	478.2	280.7	407.6	271.7	416.9	686.4	933
Q969H8	Myeloid-derived growth factor OS=Homo sapiens OX=9606 GN=MYDGF PE=1 SV=1	MYDGF	0	25.153	27	5	14	5	1	173	18.8	6.68	43.42	5	0	10307.3	7784.2	10095.9	9570.8	3997.7	9114.8	5575.9	10224.6	5174.7	9086.6	9040.4
Q969P0	Immunoglobulin superfamily member 8 OS=Homo sapiens OX=9606 GN=IGSF8 PE=1 SV=1	IGSF8	0	175.941	30	15	98	15	1	613	65	8	353.38	15	0	35509.9	30026.3	36725.8	38611.2	25615.5	28234.4	25353.3	33593.5	29582.2	42788.7	30044.9
Q969T9	WW domain-binding protein 2 OS=Homo sapiens OX=9606 GN=WBP2 PE=1 SV=1	WBP2	0	45.216	27	7	21	7	1	261	28.1	5.91	76.15	7	0	12466.9	9138.2	11663.5	13976.7	8441.5	10240.8	9277.2	11834	12412.2	15709.7	11606
Q969Z4	Tumor necrosis factor receptor superfamily member 19L OS=Homo sapiens OX=9606 GN=RELT PE=1 SV=1	RELT	0	62.56	15	4	36	4	1	430	46.1	8.35	142.23	4	0	2455.9	2317.4	3307.5	3476.5	2364.1	2501.2	2165.5	2279.6	3132.4	2758.1	3208.2
Q96A00	Protein phosphatase 1 regulatory subunit 14A OS=Homo sapiens OX=9606 GN=PPP1R14A PE=1 SV=1	PPP1R14A	0.003	4.939	16	1	1	1	1	147	16.7	9.38	3.79	1	0
Q96A11	Galactose-3-O-sulfotransferase 3 OS=Homo sapiens OX=9606 GN=GAL3ST3 PE=1 SV=1	GAL3ST3	0.008	3.011	4	1	2	1	1	431	48.9	9.94	5.69	1	0	308.8	170.5	518.3	329	357.1	318.7	185.3	374.1	303.5	409.9	1329.9
Q96AQ6	Pre-B-cell leukemia transcription factor-interacting protein 1 OS=Homo sapiens OX=9606 GN=PBXIP1 PE=1 SV=1	PBXIP1	0	91.825	24	15	26	15	1	731	80.6	5.33	99.21	15	0	3052.8	3272.9	3237.1	3604.6	3104.2	2988.9	2888.1	3213	3230.8	4196.7	3559.9
Q96BY9	Store-operated calcium entry-associated regulatory factor OS=Homo sapiens OX=9606 GN=SARAF PE=1 SV=1	SARAF	0	11.057	10	3	5	3	1	339	37	7.58	16.44	3	0	885	844.1	1018.5	1014.6	884	839.1	841.2	872.3	852.6	968.4	948.1
Q96BZ4	5'-3' exonuclease PLD4 OS=Homo sapiens OX=9606 GN=PLD4 PE=2 SV=2	PLD4	0	68.97	22	8	23	8	1	506	55.6	8.35	81.18	8	0	7487.5	6346.7	7226.3	8022.9	4942.1	5458.4	7604.6	5470.8	6133.8	9856.1	6472.3
Q96C19	EF-hand domain-containing protein D2 OS=Homo sapiens OX=9606 GN=EFHD2 PE=1 SV=1	EFHD2	0.009	2.84	4	1	1	1	1	240	26.7	5.2	1.91	1	0	278	257.2	297.8	291	195.3	276.8	208.2	286.1	315.5	291.8	297.3
Q96CG8	Collagen triple helix repeat-containing protein 1 OS=Homo sapiens OX=9606 GN=CTHRC1 PE=1 SV=1	CTHRC1	0	20.297	18	4	10	4	1	243	26.2	7.99	30.42	4	0	3208.2	1934.8	2602.7	2548.6	2174.7	2173.3	2101	2027.7	2320.2	2125.6	2117.5
Q96CX2	BTB/POZ domain-containing protein KCTD12 OS=Homo sapiens OX=9606 GN=KCTD12 PE=1 SV=1	KCTD12	0	28.076	21	7	11	7	1	325	35.7	5.64	30.06	7	0	1625.3	1593.6	1825.8	1647.3	1471.6	1635.9	1559.7	1742.6	1873	1957.9	1558.5
Q96D05	Protein FAM241B OS=Homo sapiens OX=9606 GN=FAM241B PE=1 SV=1	FAM241B	0.008	3.048	11	1	1	1	1	121	13.2	11.58	3.17	1	0	314.2	247	350.1	327.1	340.8	396.5	261.1	273.2	315.6	268.1	326.8
Q96DD7	Protein shisa-4 OS=Homo sapiens OX=9606 GN=SHISA4 PE=2 SV=3	SHISA4	0.005	3.646	5	1	2	1	1	197	21.5	7.88	5.09	1	0	550.8	382.9	526.2	572.8	417.1	379.4	420	421.9	444.2	556.9	472.1
Q96DZ1	Endoplasmic reticulum lectin 1 OS=Homo sapiens OX=9606 GN=ERLEC1 PE=1 SV=1	ERLEC1	0	14.634	6	2	4	2	1	483	54.8	6.28	13.68	2	0	69.7	63	76.1	60.7	71.4	102.6	73.9	63.2	87.4	51	83.7
Q96EE4	Coiled-coil domain-containing protein 126 OS=Homo sapiens OX=9606 GN=CCDC126 PE=2 SV=2	CCDC126	0	40.367	29	4	12	3	1	140	15.7	9.88	40.09	4	0	1239	1306.2	1489.9	1583.5	1716.3	1237.3	1543.7	1260.8	1437.7	1629.4	1194.5
Q96EG1	Arylsulfatase G OS=Homo sapiens OX=9606 GN=ARSG PE=1 SV=1	ARSG	0	34.814	15	7	9	7	1	525	57	6.64	33.01	7	0	1069.4	1259.5	1602.7	1565.6	1125.2	1216.9	1228.2	1126.6	1328.7	2041.4	1351.1
Q96EU7	C1GALT1-specific chaperone 1 OS=Homo sapiens OX=9606 GN=C1GALT1C1 PE=1 SV=1	C1GALT1C1	0	11.099	10	2	3	2	1	318	36.4	6.84	10.18	2	0	606.8	525.1	728.8	669.6	591.5	532.4	505.7	543.5	572.1	757.5	607.8
Q96FE5	Leucine-rich repeat and immunoglobulin-like domain-containing nogo receptor-interacting protein 1 OS=Homo sapiens OX=9606 GN=LINGO1 PE=1 SV=2	LINGO1	0	144.867	27	14	64	12	1	620	69.8	8.56	252.09	14	2	16705	17868.3	26572.8	22189.3	16728	15955.2	23967.7	17420.7	13142.2	24544.6	16289.6
Q96FE7	Phosphoinositide-3-kinase-interacting protein 1 OS=Homo sapiens OX=9606 GN=PIK3IP1 PE=1 SV=2	PIK3IP1	0	61.177	21	5	73	5	1	263	28.2	5.01	247.15	5	0	15974.5	13547	16073.5	18684.7	12699.9	14161.7	11353.1	15260.6	14107.4	17659.2	15796.4
Q96FJ2	Dynein light chain 2, cytoplasmic OS=Homo sapiens OX=9606 GN=DYNLL2 PE=1 SV=1	DYNLL2	0	49.607	47	5	22	5	1	89	10.3	7.37	95.07	5	0	4602	4138.7	5385.7	5266.9	4462.4	4070.9	4372.5	4222.3	4363.4	5583.6	4212.7
Q96GD0	Pyridoxal phosphate phosphatase OS=Homo sapiens OX=9606 GN=PDXP PE=1 SV=2	PDXP	0	14.305	18	4	5	4	1	296	31.7	6.55	12.4	4	0	439.3	402.6	524	484.8	345.3	410.9	396	421.7	419.8	550.5	556
Q96GW7	Brevican core protein OS=Homo sapiens OX=9606 GN=BCAN PE=1 SV=2	BCAN	0	382.959	48	30	346	29	1	911	99.1	4.64	1307.64	30	0	60785	70448.6	101975	88407.8	56090.7	61440.1	61550.5	81124.2	57466.6	97685.7	74896.7
Q96HD1	Protein disulfide isomerase CRELD1 OS=Homo sapiens OX=9606 GN=CRELD1 PE=1 SV=3	CRELD1	0	79.072	35	11	27	11	1	420	45.4	4.87	95.59	11	0	11436.9	8432.7	9824	11094.7	7032.8	8170	8599.6	8756.7	8843.2	10324.5	9383.4
Q96HF1	Secreted frizzled-related protein 2 OS=Homo sapiens OX=9606 GN=SFRP2 PE=1 SV=2	SFRP2	0	35.403	16	4	11	4	1	295	33.5	7.42	40.42	4	0	2490.7	2522.2	2263.7	2385.5	2062.3	2482.3	2004.2	2268.1	2116.9	3264.9	3623
Q96HY6	DDRGK domain-containing protein 1 OS=Homo sapiens OX=9606 GN=DDRGK1 PE=1 SV=2	DDRGK1	0	17.106	15	3	3	3	1	314	35.6	5.12	13.53	3	0	144.7	98.7	99.4	126.7	87.5	87.9	99	97.1	89.3	119.4	105.6
Q96ID5	Immunoglobulin superfamily member 21 OS=Homo sapiens OX=9606 GN=IGSF21 PE=2 SV=1	IGSF21	0	75.796	25	9	36	9	1	467	51.8	6.93	136.6	9	0	7633.7	6947.3	8115.1	9701.5	6748.9	6565.2	6698.6	7290.6	7145.5	9022	7937.8
Q96IU4	Protein ABHD14B OS=Homo sapiens OX=9606 GN=ABHD14B PE=1 SV=1	ABHD14B	0	12.59	11	2	5	2	1	210	22.3	6.4	18.34	2	0	772.9	594.6	665.1	791.6	563.1	642.2	532.9	699.9	667.4	857.7	858.3
Q96IY4	Carboxypeptidase B2 OS=Homo sapiens OX=9606 GN=CPB2 PE=1 SV=2	CPB2	0	56.623	25	12	39	12	1	423	48.4	7.71	103.94	12	0	22811.2	20544.7	24251.2	20082.5	18498.9	23257.7	18705.9	22165.2	22214.2	17544	28419.1
[truncated: 388 more rows]

## Sheet: Batch2
Accession	Description	Gene Symbol	Exp. q-value: Combined	Sum PEP Score	Coverage [%]	# Peptides	# PSMs	# Unique Peptides	# Protein Groups	# AAs	MW [kDa]	calc. pI	Score Sequest HT: Sequest HT	# Peptides (by Search Engine): Sequest HT	# Razor Peptides	Abundances (Grouped): 126_PSP	Abundances (Grouped): 127N_PD	Abundances (Grouped): 127C_HC	Abundances (Grouped): 128N_PD	Abundances (Grouped): 128C_PD	Abundances (Grouped): 129N_HC	Abundances (Grouped): 129C_PSP	Abundances (Grouped): 130N_PSP	Abundances (Grouped): 130C_PD	Abundances (Grouped): 131N_PSP	Abundances (Grouped): 131C_MP	Modifications
[truncated: 2,286 more rows]

[truncated: 11 more sheets: Batch3, Batch4, Batch5, Batch6, Batch7, Batch8, Batch9, Batch10, Batch11, Batch12, Batch13]
