# Supplementary material for: Biomarker discovery in progressive supranuclear palsy from human cerebrospinal fluid
Source: Clin Proteomics. 2024 Sep 28;21:56. doi: 10.1186/s12014-024-09507-3 (PMC11437921; doi:10.1186/s12014-024-09507-3)
Supplement: Supplementary file 4 — Supplementary Material 4 [file 12014_2024_9507_MOESM4_ESM.xlsx]

## Sheet: Sheet1
log2 (relative abundance)
Batch 1										Batch 2										Batch 3										Batch 4										Batch 5
126_PD	127N_PD	127C_HC	128N_HC	128C_HC	129N_HC	129C_HC	130N_PD	130C_HC	131N_PD	126_PSP	127N_PD	127C_HC	128N_PD	128C_PD	129N_HC	129C_PSP	130N_PSP	130C_PD	131N_PSP	126_HC	127N_PD	127C_HC	128N_PSP	128C_HC	129N_QC	129C_PSP	130N_PSP	130C_HC	131N_PD	126_PD	127N_HC	127C_PSP	128N_PSP	128C_PSP	129N_PSP	129C_PSP	130N_PSP	130C_QC	131N_PSP	126_PD	127N_PSP	127C_HC	128N_QC	128C_PD	129N_PD	129C_PD	130N_PSP	130C_HC	131N_PD
-0.22925	-0.199698	-0.125673	-0.495274	-0.141448	-0.0892679	-0.0422384	-0.420041	-0.286488	-0.597281	-0.0229471	-0.258563	-0.568036	-0.317294	-0.276621	-0.404621	-0.158332	-0.36849	0.0613421	-0.0439173	-0.215251	0.0557585	-0.125806	-0.556052	-0.175003	-0.18411	-0.269372	-0.325406	-0.322552	-0.288055	-0.276643	-0.281591	-0.293817	-0.176336	-0.734575	-0.396022	-0.0557153	-0.2145	-0.24838	-0.180487	-0.416161	-0.216128	-0.451533	-0.126479	0.0918185	-0.311625	-0.037908	-0.332981	-0.4037	-0.143339
-0.378794	-0.636855	-0.527575	0.0218635	-1.09803	-0.538117	-0.686634	-0.573256	-0.402846	-0.381186	-0.425304	-0.545555	-0.466794	-0.502395	-0.340738	-0.318605	-0.382008	-0.516817	-1.07206	-0.906246	-0.548144	-0.576948	-1.0304	0.0212677	-0.518345	-0.426106	-0.676462	-0.337139	-0.441293	-0.672198	-0.458962	-0.576857	-0.339946	-0.267805	-0.0580905	-0.313039	-0.54356	-0.838411	-0.655297	-0.643899	-0.237837	-0.565444	-0.181469	-0.322289	-0.823865	-0.427345	-0.871171	-0.827156	-0.519341	-0.695571
0.395403	-0.316641	1.25707	-0.549806	0.281846	0.897015	0.194759	0.137914	2.43006	-0.0272496	1.71335	-0.234244	0.679576	0.821651	0.492726	1.46485	0.492726	-0.175077	0.673887	0.902253	0.695587	-0.514425	2.30549	-0.0594249	0.237648	1.51275	0.426584	0.0275908	-0.14427	0.573586	1.08502	1.01281	-0.276263	1.17408	2.5174	0.0532766	0.373809	0.246438	1.14063	-0.122466	-0.151926	1.60753	0.131403	0.813897	0.456913	-0.0910549	2.90531	-0.148412	0.485654	-0.250373
-0.253458	-0.498643	-0.278159	-0.437891	-0.473592	-0.253088	-0.638653	-0.405077	-0.550238	-0.311486	-0.308695	-0.534914	-0.305775	-0.588928	-0.188499	-0.289923	-0.40322	-0.489821	-0.504431	-0.455964	-0.345538	-0.487623	-0.217288	-0.232258	-0.349296	-0.40214	-0.676024	-0.26635	-0.283785	-0.515114	-0.179041	-0.416116	-0.321288	-0.59059	-0.352147	-0.297072	-0.451724	-0.60415	-0.465515	-0.340159	-0.0963519	-0.513554	-0.316186	-0.392186	-0.447669	-0.392441	-0.649679	-0.295005	-0.50968	-0.263225
-2.4382	-2.42483	-2.3332	-2.50682	0.683816	-0.441743	0.571185	-2.13318	-1.71839	-2.48911	-1.57007	-2.6607	-1.30212	-2.48111	-1.89608	-2.45479	-0.819182	-0.707823	-1.16781	-0.618745	1.19042	-2.52582	-1.42184	-2.28669	-2.44407	-0.391816	-2.58372	-2.23908	-1.91521	-0.724698	-1.18339	0.987212	-2.08974	-0.393342	-2.16538	-2.02279	-1.5275	-2.33254	-0.0305456	-2.16191	-2.20103	-2.10556	-2.28669	-0.286547	-1.89995	-1.96289	1.13081	-2.31676	0.750136	-2.26073
-0.161409	-0.039392	-0.22553	-0.250943	-0.296739	0.0205757	-0.331467	-0.161593	-0.0578789	-0.0443556	-0.144107	-0.122118	-0.23156	-0.21117	-0.188866	-0.232863	-0.103791	0.00557494	-0.178961	0.00778217	-0.00673412	-0.0216961	-0.150896	0.0271153	-0.162902	-0.175492	-0.274837	0.0768489	-0.260788	-0.309676	-0.0715889	-0.208992	0.0379241	-0.216075	-0.337617	-0.00513482	-0.222661	-0.166378	-0.206276	-0.173736	0.0396247	0.0818632	-0.115299	-0.140867	-0.280245	-0.201383	-0.199871	-0.0518299	-0.214409	0.00681738
-0.484831	-0.629013	-0.496185	-0.379471	0.311041	0.832695	-0.582481	-0.946045	-0.261114	-1.04229	-0.379321	0.263766	-0.9538	-0.490061	-0.469788	-0.694877	-0.241623	-0.251576	-0.183367	0.187368	-0.137619	0.31902	-0.036748	-0.491044	-0.521034	-0.166551	-1.0892	-0.577349	-1.05951	0.334917	-0.137999	-0.679741	-0.462944	0.682214	-0.85221	-0.515652	0.511956	-0.861467	-0.132591	-0.807543	-0.75879	-1.06251	-0.551263	-0.25637	-0.313179	-0.826493	1.1165	-0.162372	-0.174212	-0.517415
-1.07139	-1.26106	-0.676129	-1.34341	-1.16973	-1.06929	-1.1664	-1.34506	-1.16961	-0.645242	-0.958237	-0.673	-1.00814	-1.05628	-1.23001	-0.772927	-1.01715	-1.03343	-1.32522	-0.956116	-0.730058	-0.95377	-1.2657	-0.860453	-1.07301	-1.04064	-1.28317	-1.05775	-1.09091	-1.19222	-0.926452	-1.15225	-1.02882	-1.21852	-0.778809	-0.930089	-1.1251	-0.666106	-1.06204	-0.87866	-0.685212	-0.776093	-1.21708	-1.13243	-1.1935	-1.04873	-1.24004	-0.628696	-1.1003	-1.19951
-0.0125014	-0.263596	0.20009	0.0137252	-0.244435	-0.292283	-0.241038	-0.18378	0.00593038	0.177275	-0.000854857	-0.0759294	0.116244	-0.154152	0.0245123	0.00471518	0.0973542	0.0208773	-0.505514	-0.316084	0.662424	-0.168096	-0.205142	-0.00824645	-0.0599272	-0.0695676	-0.335881	0.0465071	-0.0957729	-0.160942	0.074043	0.108785	0.068905	-0.312282	0.195708	0.0490156	-0.236213	-0.287297	-0.132896	-0.111116	0.227963	-0.246415	0.123287	-0.117389	-0.438964	-0.222813	-0.0284618	0.0649215	0.168606	-0.107752
-0.0449412	-0.39047	-0.120988	-0.222928	-0.327724	-0.29262	-0.231876	-0.329114	-0.229857	-0.342022	-0.282781	-0.297314	-0.351884	-0.359182	-0.32769	-0.215104	-0.225394	-0.443742	-0.00917264	-0.236612	-0.241802	-0.121873	-0.110226	-0.442787	-0.19278	-0.227374	-0.179713	-0.275935	-0.132686	-0.313975	-0.320207	-0.42891	-0.195163	-0.133531	-0.336452	-0.220246	-0.149372	-0.332871	-0.227474	-0.36045	-0.235643	-0.401479	-0.120373	-0.257979	-0.234188	-0.345911	-0.198596	-0.178951	-0.26475	-0.263454
-1.94847	-2.0384	-1.81933	-2.05104	1.20401	-1.84794	-0.863448	-2.18452	1.57953	-1.91541	-1.8591	-0.863133	0.174002	1.44741	-1.32186	0.726994	0.731637	-1.49239	-1.32244	-2.05228	0.792667	-2.06353	-1.47325	-2.15015	-2.1459	0.1367	-2.15843	0.685741	-2.04764	1.11835	-2.53754	0.989941	0.841063	-1.32521	-1.56461	-0.880892	-2.12465	-2.43154	0.289725	-2.75277	-2.33811	-2.42345	0.893127	0.605609	-1.45077	1.02811	-2.18397	-1.71908	-2.10118	-2.51023
-0.649063	-0.463444	-1.08943	-0.924922	-0.481125	-0.217029	-0.557868	-0.651201	-0.27415	-1.35277	-0.348147	-0.777821	-0.741211	-0.543593	-0.591157	-0.714633	-1.23631	-0.715599	-0.291166	-0.191871	-1.01178	-0.330926	-0.281592	-1.16087	-0.964866	-0.527926	-0.932232	-0.219799	-0.407522	-0.600029	-1.22732	-0.777083	-1.23939	-0.477548	-0.695055	-0.543407	-0.255804	-0.484452	-0.661749	-1.06528	-0.91469	-0.985116	-0.945406	-0.777399	-1.02176	-0.702702	-1.27243	-0.643198	-0.283525	-1.28144
-1.73817	-0.620647	-0.763678	-0.260315	-0.154872	0.370855	0.827262	0.479619	-0.460847	-0.683871	-1.11179	0.0250872	0.072586	-0.672946	0.0402403	-0.770268	-0.563753	0.0178253	1.34586	-0.157814	-0.0932757	-0.444168	0.294586	-0.703187	-0.622426	-0.0876821	-0.844139	1.18069	-0.805754	0.0877123	-1.46114	-0.338799	0.0376377	-0.163084	0.187741	0.304669	0.899528	0.625247	-0.27934	-0.840161	-1.45047	0.0158361	-1.93913	0.0971807	0.148417	-0.103183	0.202032	-1.06643	0.442322	-0.115805
0.306672	-0.439714	-0.376342	-0.32797	-0.0447536	-0.0647159	0.413896	-0.044277	-0.0333476	0.0504353	-0.160861	0.0129208	-0.139566	-0.0309361	0.796792	-0.375763	-0.351814	-0.25914	0.108596	-0.223585	-0.259901	-0.351747	0.207109	-0.274405	-0.108835	-0.119777	-0.180177	0.514973	-0.276722	-0.203933	0.038765	-0.208734	-0.272143	-0.252561	-0.0136526	0.384731	0.38413	0.0577792	-0.0742921	-0.485813	-0.489928	0.324429	-0.271754	0.0758475	0.221463	-0.282432	-0.207675	-0.0615772	0.103385	-0.889713
-0.233676	-0.589597	0.0905208	-0.860615	-0.585332	0.297244	-0.533772	-0.789395	1.44169	-0.631214	-0.338047	-0.838637	-0.774987	0.385502	-0.196377	-0.513078	0.429076	0.105384	1.02978	0.649177	0.969615	-0.714759	-0.612467	-0.995221	-0.935424	0.341543	-0.895274	-0.497132	0.906541	-0.000795514	-0.0730044	0.269378	-1.07332	-0.816129	-0.876154	-0.555717	1.11805	0.217057	0.294293	-0.74898	-1.64363	0.239669	-0.832108	0.402865	-0.645603	-0.0297776	0.483326	-1.01167	0.502701	-0.579552
0.160515	-0.250764	-0.170565	-0.530695	0.108835	-0.0919436	0.114598	-0.121082	0.0667328	-1.08984	0.258777	0.113953	-0.310323	-0.411887	0.534464	-0.073377	0.282349	-0.524228	-0.903671	-0.539538	-0.18213	-0.415848	0.281694	-0.480488	-0.745456	0.176239	-0.182969	0.450589	-0.596641	-0.0779154	-0.0250818	-0.912563	-0.765163	-0.115068	0.00173533	-0.480795	0.147435	-0.522491	0.121928	-0.245067	-1.05446	0.0456297	-0.381257	0.144334	-0.253445	0.0313616	0.0293432	-0.659995	-0.0678063	-0.55457
0.480519	-0.8304	-0.285631	-0.706883	0.227082	0.430909	-0.0930186	-0.677379	-0.320143	-0.473879	-0.2627	0.617112	-0.78338	-0.0528137	-0.0900916	-0.171861	-0.492807	-0.415643	0.671894	0.5076	-0.103384	-0.587089	0.345524	-1.03546	0.0592076	-0.16204	0.684763	-0.23856	0.174725	-0.211373	0.0615838	-0.407672	-0.398827	-0.247302	-0.222061	-0.621555	1.08482	-0.00843262	0.0237101	-1.06433	-0.803721	-0.562404	-0.165568	0.0638496	0.0795278	-0.701553	-0.0919308	-0.978177	0.976671	-0.344215
0.718864	1.73734	0.242698	-0.294254	0.763242	0.683915	0.952308	0.393019	0.0720711	0.0795751	0.638661	1.42627	-0.286251	0.449416	1.30559	0.393055	0.219977	0.454273	1.49511	0.937147	-0.0312882	0.0333236	0.803031	0.309311	0.180655	0.970599	1.13822	1.63065	0.442627	0.892095	0.391467	0.497109	-0.460889	1.13899	0.373441	0.585663	0.972539	1.5138	0.837275	-0.10937	-0.660385	0.235531	0.26885	0.833511	0.642605	-0.0193693	2.28238	0.387304	0.70516	0.0962664
0.317559	0.354482	-0.319665	-0.448782	1.2644	1.11143	0.399589	-0.355751	0.204232	-0.272785	0.0875438	0.191974	-0.172	-0.167162	0.45359	0.309015	0.251044	-0.157542	1.22263	1.06855	-0.207925	0.327087	0.623523	-0.0623001	0.296009	0.552011	-0.0824077	0.639297	-0.118249	0.329099	0.0165153	0.0420357	-0.664579	0.557244	0.122307	0.187405	0.111183	0.433269	0.633172	-0.456863	-1.00525	0.368869	0.526235	0.556697	0.198313	-0.612898	1.03161	0.554054	0.00934594	-0.312655
0.460757	0.796482	-0.0812339	-0.245028	0.160308	0.891782	0.104762	0.195246	0.16009	-0.561187	0.223392	0.268047	-0.190757	0.271471	0.780185	0.249288	-0.0867622	-0.10646	0.783833	0.477975	0.0283496	0.331716	0.786379	-0.189537	0.0328875	0.46899	-0.324876	0.688746	-0.0890742	0.413807	0.0975236	-0.263912	-0.484454	0.406347	0.14615	0.178399	0.561716	0.469643	0.459366	-0.173816	-0.490042	0.633213	-0.092887	0.385519	0.105695	-0.0363773	0.0528646	-0.124471	0.600895	0.116092
0.814702	0.0622353	0.579486	-0.965963	0.456012	-0.412799	-0.809986	-0.805886	-0.11342	-0.564604	0.0860881	-0.568278	-0.117316	0.612588	-0.634356	-0.30631	-0.739777	-0.359663	-0.000898786	-0.177821	-0.581526	0.0497832	0.62479	-0.232768	-0.560197	-0.31406	0.00274889	-0.111695	-0.607533	0.480683	0.753741	-1.01389	0.175943	0.24666	-0.18503	-0.775949	0.310849	-0.476723	0.0787055	-0.354762	-1.04151	-1.00501	-0.349695	0.638227	0.271709	-0.814227	-0.255938	-0.914402	0.736429	0.332594
0.337558	0.515502	0.0292514	-0.139947	0.0298133	0.671418	-0.101969	0.0097307	0.29276	-0.616995	0.336375	0.105587	-0.326091	0.239847	0.362195	0.19082	-0.207006	-0.329807	0.695789	0.671857	-0.0200653	0.238051	0.575309	-0.384567	0.0768282	0.323517	-0.648954	0.896884	0.0766501	0.197506	-0.071138	-0.0733546	-0.492621	0.400608	-0.0605448	0.254382	0.258454	0.441947	0.406373	-0.266753	-0.615911	0.725075	-0.120814	0.488789	-0.0923286	-0.222802	0.179597	-0.386042	0.354706	0.00974416
0.35909	0.375064	0.252464	-0.0699447	0.529812	1.53821	0.0745554	0.192695	0.445935	-0.562438	-0.212059	0.766347	-0.106958	0.564545	0.652923	0.216189	0.345344	0.134136	0.966707	1.07095	0.176107	0.481916	0.754319	0.00129821	0.451261	0.426946	0.352532	0.892769	-0.313663	0.970897	-0.145578	0.245613	-0.089085	0.582919	0.308811	0.0238855	0.888013	0.828003	0.508586	-0.0970395	-0.586082	0.744503	0.283794	0.646198	0.263454	-0.00137493	0.732281	-0.0850354	0.726157	0.00574035
-0.215837	-0.517278	-0.297174	-0.303238	-0.624266	-0.279057	-0.809469	-0.44797	-0.261344	-0.441684	-0.671053	-0.381777	-0.307611	-0.231004	-0.495095	-0.486951	-0.316129	-0.243617	-0.618141	-0.222614	-0.279387	-0.588047	-0.499462	-0.172114	-0.301401	-0.384571	-0.523443	-0.126035	-0.356627	-0.433566	-0.103225	-0.394215	-0.248923	-0.520181	-0.572064	-0.226296	-0.677971	-0.375844	-0.535441	-0.38121	-0.270317	-0.506705	-0.288543	-0.55491	-0.779068	-0.23087	-0.591569	-0.209946	-0.518686	-0.462928
-0.470239	-0.659116	-0.658834	-0.477621	-0.882212	-0.708235	-0.604564	-0.628055	-0.832909	-0.365632	-0.727357	-0.701848	-0.526144	-0.664457	-0.705716	-0.493584	-0.693975	-0.561761	-0.975088	-1.04725	-0.781954	-0.662866	-1.03718	-0.395697	-0.71729	-0.737323	-0.921449	-0.653586	-0.484818	-0.789621	-0.539723	-0.681437	-0.492928	-0.93272	-0.377997	-0.539571	-0.777104	-0.888912	-0.757158	-0.575837	-0.358961	-0.841466	-0.584613	-0.750054	-0.884974	-0.709509	-0.864744	-0.697001	-0.800631	-0.684946
-0.0568082	0.00116117	-0.0576697	0.268815	-0.236534	-0.236462	-0.0575774	-0.121544	-0.2558	0.139002	-0.197888	0.0956522	-0.0367183	0.0240956	-0.0475509	0.0952125	-0.036876	0.0284241	-0.362068	-0.290623	-0.0939735	-0.0591707	-0.206563	0.0614018	0.0476984	0.00816064	-0.172956	-0.192708	0.212768	-0.292633	-0.00699675	-0.109425	0.0737399	-0.245938	0.22947	0.0686208	-0.260124	-0.270667	-0.152718	-0.0240154	0.170643	-0.171365	0.107809	-0.112195	-0.221771	-0.14007	-0.097885	-0.157225	0.0618007	0.089579
-1.22158	0.136306	-0.610194	-0.560337	-0.0643947	0.138744	0.112548	-0.266633	-0.307698	-0.430165	-0.400084	-0.785519	-0.778476	-0.316711	-0.221291	0.0507508	-0.655725	-0.140327	-0.609582	-0.329198	0.591907	-0.507559	-0.491612	-0.525315	-0.712277	-0.49082	0.0472896	-0.346468	-0.731934	-0.310986	-0.937817	0.397033	-1.12749	-0.149994	-0.53707	-0.847892	0.177091	-0.637644	-0.151451	-0.233342	-0.811018	-0.518537	-0.533553	-0.328287	-0.00500636	-0.738344	0.227406	-0.693552	0.106598	0.514239
-0.118986	-0.323181	-0.0566168	0.281566	-0.214235	-0.459795	-0.402413	-0.153521	-0.33016	0.257221	-0.406991	-0.0467419	0.247702	-0.162991	-0.161557	0.199954	-0.292405	0.259845	-0.563079	-0.840866	-0.261092	0.0889072	-0.620743	-0.0690569	0.163183	-0.0817294	-0.482503	-0.116225	0.258541	-0.64071	-0.0380741	-0.0945973	0.168392	-0.788568	0.44381	0.206353	-0.420624	-0.472147	-0.182492	-0.14827	0.353785	-0.580972	0.242333	-0.269858	-0.288316	0.0389626	-0.367636	-0.361432	-0.00405369	0.0492178
-0.206255	-0.392695	-0.0383763	-0.0927767	-0.935401	-0.405093	-0.709777	-0.25139	-0.154399	0.102137	-0.36495	-0.331826	-0.171144	-0.461839	-0.277052	0.0808336	-0.377231	-0.0612043	-0.816651	-0.407805	-0.192874	-0.432648	-0.739456	0.0221254	-0.38694	-0.281104	-0.554422	0.0787794	-0.10232	-0.313162	-0.152136	-0.400867	0.0503364	-0.499813	0.0679933	-0.118396	-0.723097	-0.577972	-0.431742	-0.244055	-0.275557	-0.497145	0.0259518	-0.592452	-0.728402	-0.200812	-0.880081	-0.352181	-0.335693	-0.291487
-0.105125	-0.143426	0.40174	-0.0209968	-0.244741	-0.108953	-0.224538	-0.0242628	-0.0104263	0.136664	-0.0702952	-0.00944798	0.00105815	-0.203161	0.00455093	0.0332653	-0.0523991	0.143007	-0.284284	-0.36618	-0.133497	0.00535841	-0.29334	-0.149027	0.0592981	-0.0757326	-0.253644	-0.113535	0.226418	-0.167849	-0.124854	0.00871427	0.0366445	-0.177554	0.393824	0.0803852	-0.178019	-0.120085	-0.153455	-0.10679	0.13891	-0.19717	0.125719	-0.116058	-0.317644	-0.205671	0.0309868	-0.128201	-0.0587761	0.104182
-0.0208466	-0.389132	0.0107037	0.203938	-0.250707	-0.423142	-0.314787	-0.121472	-0.335893	0.332904	-0.385844	-0.0298799	0.145397	-0.143415	-0.179256	0.173518	-0.187779	0.181253	-0.517096	-0.665026	-0.257473	-0.0699036	-0.473418	0.0340678	0.11071	-0.0688494	-0.381723	-0.127949	0.259581	-0.479404	-0.0395325	0.131904	0.118666	-0.619068	0.396371	0.109279	-0.435722	-0.355026	-0.242988	-0.0520714	0.174796	-0.459804	0.0830668	-0.203306	-0.430421	-0.0595489	-0.442524	-0.29471	-0.0895409	0.0433859
0.100646	-0.179696	0.210773	0.201286	-0.000113455	-0.180848	-0.0917334	-0.104728	0.0704437	0.535741	-0.00287008	0.069102	0.291241	-0.0546457	-0.0243421	0.161166	0.0107854	0.111687	-0.266282	-0.426261	0.331396	0.0969196	-0.26519	0.253556	0.143606	0.0850898	-0.123874	0.124888	0.186839	-0.147499	0.0340492	0.085567	0.140952	-0.218101	0.436629	0.304232	-0.0501123	-0.161201	-0.0608031	0.00308188	0.396286	0.11263	0.170507	-0.058865	-0.19881	-0.0616116	-0.185021	0.381411	0.00322227	0.0360381
0.106735	-0.453007	-0.0472345	0.32626	-0.477407	-0.335064	-0.564389	-0.249685	-0.471472	0.211144	-0.422979	-0.0104487	0.233097	-0.215977	-0.214886	-0.038321	-0.321154	0.177662	-0.715908	-0.756835	-0.427408	-0.148177	-0.69354	-0.196311	-0.0483617	-0.151676	-0.7357	-0.264726	0.154747	-0.735368	-0.313284	-0.438148	-0.0630342	-0.745815	0.293298	0.346309	-0.638211	-0.609016	-0.382861	-0.126211	-0.259752	-0.540878	0.191081	-0.520755	-0.588186	-0.0103411	-0.575215	-0.315898	-0.527043	0.041614
-0.0698696	-0.103925	-0.213494	-0.46303	-0.268836	0.0633492	-0.0469729	-0.314738	-0.223924	0.403336	0.141923	-0.0766913	-0.0753685	-0.260336	0.172967	0.145005	-0.362955	-0.231849	0.280769	-0.0122011	-0.0232221	0.0572845	0.248126	-0.366038	-0.519966	-0.052948	-0.417868	-0.137056	0.0220008	0.210807	-0.0913586	-0.338315	-0.15992	-0.077694	-0.310757	0.369315	0.0294532	-0.112408	-0.00727011	-0.194581	0.178588	-0.322412	0.128905	-0.162541	0.0548914	-0.509403	0.10859	0.00922805	-0.411302	-0.0543432
-0.310033	-0.320674	-0.142305	-0.047877	-0.345971	0.0262074	-0.409259	-0.0269116	-0.334673	0.107723	-0.279491	-0.389405	-0.147027	-0.171937	-0.0961058	-0.00952268	-0.342425	0.0300247	-0.46672	-0.335175	-0.263944	-0.0782508	-0.0719368	-0.437196	0.170683	-0.15166	-0.252108	-0.0867096	0.00390072	-0.171685	-0.123201	-0.0835411	-0.10488	-0.371536	-0.209518	-0.124284	0.0228391	-0.134059	-0.26051	-0.105416	0.0232071	-0.408508	-0.162216	-0.171464	-0.199187	0.00888754	-0.306852	-0.434807	0.0542922	-0.201139
-0.126707	0.111351	0.212581	-0.0112577	-0.45874	0.101064	-0.20776	0.191182	-0.211494	0.060017	-0.0412326	0.198302	-0.206574	-0.061157	0.0045913	-0.00854151	0.0714803	0.0513847	-0.214857	0.147444	-0.0272072	0.0956612	0.0274303	0.0721075	-0.0843486	0.0360625	-0.368654	0.0753881	-0.215091	0.142524	-0.0423843	0.0278033	0.240014	-0.252678	-0.159142	0.0363797	-0.171361	-0.16768	-0.00648252	-0.0949801	0.260765	-0.0123574	-0.131422	-0.0600988	-0.0413973	-0.0353405	-0.162649	-0.040235	-0.207984	0.223558
-0.195323	-0.366697	0.0584351	0.0264231	-0.690129	-0.53881	-0.328197	-0.0628146	-0.263062	0.257429	-0.251277	-0.0965109	0.0505267	-0.192993	-0.0424268	0.0868322	-0.261235	0.239059	-0.541962	-0.556484	-0.164153	-0.00597718	-0.376756	-0.0961508	-0.118475	0.0279011	-0.677671	-0.061244	0.17969	-0.27383	-0.193705	0.0613463	0.16198	-0.775352	0.0228097	-0.116943	-0.479735	-0.469566	-0.200879	-0.0659665	0.112164	-0.621219	-0.0355636	-0.318931	-0.446215	-0.0384692	-0.186227	-0.312719	0.185302	-0.111127
0.617101	0.976415	0.223721	-0.362701	0.357694	0.600484	0.107717	-0.0552427	0.131845	-0.347111	0.268353	1.18094	-0.111811	0.159165	0.444908	-0.280653	1.04899	-0.167891	0.861625	0.611673	0.529142	-0.358094	0.971351	-0.0173379	0.201931	0.136684	1.12266	0.862231	-0.423117	0.834623	0.301972	-0.0891494	-0.136939	0.823399	0.276546	0.420354	0.31855	1.27461	0.177924	-0.213504	-0.873581	0.513907	0.0917761	0.402537	0.281794	0.0334932	0.828659	0.0900223	0.95504	0.162932
0.135442	0.0870595	0.0722721	0.0806942	0.167448	0.0314134	0.0785149	0.0926278	0.248783	0.369943	0.269908	0.278214	0.0864709	0.00155263	0.281872	0.134442	0.0731214	0.130917	0.179839	0.060203	0.336485	0.298971	0.219523	0.165952	0.32726	0.155214	0.00570946	0.00588585	0.17376	0.160031	0.216864	0.333072	0.292157	0.053538	0.0770692	0.110504	-0.0125698	-0.00461255	0.0516375	0.209761	0.403186	0.274328	0.259098	0.199354	0.146228	0.321988	0.031592	0.050399	0.0442218	0.214819
0.14718	-0.469269	0.59627	-0.329774	-0.297681	-0.194686	-0.288828	-0.500154	0.125257	-0.400589	0.16573	-0.271894	0.12156	-0.279645	-0.0968048	-0.108409	0.301496	-0.118167	-0.436466	-0.64247	0.865933	-0.39627	-0.0407941	-0.370187	-0.0927099	-0.315838	-0.237742	-0.27713	-0.141055	-0.0256957	-0.361777	0.306139	-0.280076	-0.0936231	0.0875491	-0.0540892	-0.181592	-0.182214	-0.387839	-0.180349	0.0953405	0.0988168	0.284933	-0.367105	-0.176029	-0.499193	-0.238595	-0.488728	-0.112425	-0.557335
0.0455275	-0.48605	0.294686	0.344455	-0.583317	-0.421411	-0.359456	0.0203598	-0.386133	0.376728	-0.241574	0.121521	0.280615	-0.142296	-0.171467	0.0480355	-0.194814	0.515604	-0.623206	-0.65462	-0.110656	-0.24614	-0.665617	-0.127127	-0.0631434	-0.0522566	-0.553038	-0.845296	0.39979	-0.515264	-0.0259783	-0.148097	0.0293582	-0.80956	0.442112	0.108405	-0.548372	-0.540343	-0.350664	-0.0175231	0.208758	-0.587596	0.313299	-0.326871	-0.778748	-0.153076	-0.580094	-0.177015	0.267656	-0.212089
-0.0707551	-0.268873	0.111983	0.225557	-0.18254	-0.316265	-0.145761	-0.0876451	-0.289083	0.411178	-0.306243	0.0707093	0.235935	-0.0780441	-0.0388753	0.144862	-0.147243	-0.022467	-0.420131	-0.634422	-0.157006	-0.005642	-0.388402	-0.0617796	0.101484	0.0595724	-0.523892	0.0186425	0.262002	-0.483833	-0.0281325	0.00276449	0.120151	-0.614966	0.332474	0.13885	-0.304019	-0.396012	-0.110229	-0.125133	0.210454	-0.418351	0.159123	-0.0910228	-0.38415	-0.116372	-0.253535	-0.299031	-0.034708	0.0385228
-0.310566	-0.852772	-0.334668	-0.853074	-0.0350443	-0.194995	0.277188	-1.09874	0.173188	-0.519055	0.407217	-0.214892	-0.25035	-0.291531	-0.152319	-0.658817	-0.315201	-0.654456	0.0945479	0.0282027	-0.362589	-0.285263	0.519971	-0.931648	-0.379347	-0.393177	0.484238	-0.56653	-0.4331	-0.329371	-0.37852	-0.728628	-0.573786	0.193266	0.261271	-0.530536	-0.272699	-0.10388	-0.40658	-0.442653	-0.398579	0.348513	-0.71252	-0.613463	0.135575	-0.815201	0.517398	-0.369137	-0.571796	-0.631122
0.0331406	0.213328	0.114221	0.0419798	0.0304647	0.936651	0.77622	-0.256329	-0.251306	-0.535744	-0.0156247	-0.0683826	0.158308	-0.179227	0.647524	-0.218435	-0.120103	-0.100644	0.51667	0.0933779	0.14166	0.11668	0.0507281	0.212858	-0.286043	0.39835	-0.616589	0.662763	-0.18296	0.406764	-0.438616	-0.313297	-0.303816	-0.167767	0.737513	0.125301	-0.148529	0.39033	0.375279	-0.0409283	-1.15695	0.136779	-0.240408	0.363944	0.291099	0.0757402	0.10944	-0.233547	0.35138	0.251433
0.124135	0.322858	0.172432	-0.451439	0.495401	0.678289	0.010838	-0.204662	0.385409	-0.645858	-0.256086	0.893407	-0.537671	0.146634	0.151629	0.317329	0.289339	-0.209748	0.567261	0.614775	0.80063	0.0373335	0.0861337	-0.326375	-0.175796	0.379975	-0.0212124	0.925723	-0.242448	0.101343	0.0439006	0.484948	-0.47008	-0.0819152	7.49357e-05	0.370565	0.593532	0.7527	0.236026	-0.442029	-0.333595	0.652796	-0.0118209	0.312256	-0.209053	-0.332707	0.339988	0.33337	0.565872	-0.226663
0.222482	0.23065	0.349169	0.35012	0.0836463	-0.150635	0.0925597	0.214842	-0.0265695	0.335555	0.0958746	0.370032	0.339449	0.0728089	0.205272	0.00686416	0.0739946	0.417884	-0.00715873	-0.207406	-0.103416	0.0987619	-0.0346423	0.141798	0.361462	0.224176	0.00799856	-0.109506	0.545941	-0.033642	0.150592	0.146427	0.399543	-0.271215	0.597921	-0.0365372	0.00364667	-0.0374822	0.0637037	0.253976	0.448347	-0.141301	0.289513	0.0458487	-0.0746668	0.170049	-0.0152672	0.0374179	0.45509	0.168926
-0.0778356	-0.292184	-0.0738627	0.0912357	-0.155119	-0.108603	-0.0166238	-0.470861	0.0694682	-0.244784	0.17424	-0.123008	0.0572704	-0.0478989	0.0888035	0.0140115	0.324266	-0.120975	-0.385623	-0.253361	0.357961	-0.131459	-0.136595	-0.0110047	0.0745576	-0.1257	-0.36647	-0.0676556	0.142095	-0.25768	-0.274623	-0.14204	-0.128957	-0.240029	0.0900757	-0.00449488	0.297095	-0.292372	-0.13642	-0.118751	0.00948407	-0.22086	0.13321	-0.226158	-0.299548	-0.265387	-0.124362	0.0470533	0.00148449	-0.121222
-0.20686	0.284781	0.207484	0.0179651	-0.0130278	0.568028	-0.0467628	0.302848	-0.342741	-0.0693001	-0.34992	0.395188	-0.0023125	0.106161	0.117839	-0.0843	-0.0450884	0.208195	-0.0681819	0.284005	0.452728	-0.251307	0.0751334	-0.0207399	0.00425619	-0.0745702	-0.019845	-0.544777	0.322312	0.479913	0.253456	0.236995	0.393345	-0.331702	-0.16963	-0.463929	-0.268842	0.117305	-0.0526665	0.143223	0.48294	0.162028	0.0358254	-0.159013	0.119004	0.165434	-0.322138	-0.153909	0.0736642	0.0546392
0.153272	-0.145643	-0.346943	-0.337899	-0.762503	0.914242	-1.57958	-0.115233	0.0977627	-1.21556	0.473568	-0.998817	-0.268301	0.0800701	0.169525	0.0142216	-0.319687	-0.34088	-1.52283	0.237891	0.841069	-0.99974	-0.702331	-0.338987	-0.86288	0.0475334	-0.523364	-0.00282004	-0.412211	-0.167654	-0.479941	-0.644298	-0.0539336	-1.05337	0.499781	-0.2539	-0.900081	-0.535153	-0.466457	-0.395656	-1.53224	-0.041891	-0.243227	0.146099	-0.503192	0.100283	-1.46553	-0.433928	-0.136414	-0.274941
0.600434	0.302206	1.54874	-0.454858	0.159541	0.991069	-0.318917	-0.0123733	0.149387	-0.116285	0.517869	0.762747	0.0975523	0.406812	0.551437	0.115748	0.0791278	-0.372076	1.71289	0.567849	0.702647	0.56412	0.144127	0.210198	-0.280237	0.817624	-0.12978	0.620847	-0.47953	0.834192	0.737202	0.174248	-0.15484	0.405248	0.235367	-0.0493985	0.773065	-0.295061	0.728919	-0.324697	-0.888544	0.604116	0.0215618	0.818724	0.968818	-0.0426369	0.651394	-0.289524	0.421237	-0.106562
-0.253956	-0.186072	-0.213797	0.190044	-0.354103	-0.176851	-0.219154	-0.196989	-0.262204	-0.218666	-0.245945	-0.105535	-0.141378	-0.185201	-0.292761	-0.395919	-0.313338	-0.0571122	-0.388393	-0.481873	-0.134056	-0.514253	-0.643193	0.219823	-0.35244	-0.152765	-0.161903	-0.350295	0.124184	-0.284826	-0.165539	-0.172909	0.0232116	-0.281308	0.090229	-0.12578	-0.287911	-0.457938	-0.356504	-0.189307	-0.00251212	-0.284766	-0.0333725	-0.454324	-0.328743	-0.153424	-0.618099	-0.331585	-0.15426	-0.262014
-0.213669	-0.299811	-0.031973	-0.101676	-0.237727	-0.368265	-0.438173	-0.154445	-0.197167	0.138908	-0.39388	-0.145554	-0.0154839	-0.308813	-0.236856	0.0128866	-0.238547	-0.132211	-0.354048	-0.601586	-0.206775	-0.209613	-0.454815	-0.214829	-0.0967881	0.0187992	-0.460381	0.0320638	-0.17436	-0.391515	-0.243659	-0.283225	-0.0742241	-0.561132	-0.0860792	-0.165703	-0.352657	-0.253128	-0.106902	-0.294573	-0.100914	-0.429969	0.0617781	-0.270111	-0.264541	-0.0865012	-0.314118	-0.365051	-0.0857688	-0.0896537
-0.218483	-0.107308	-0.593469	-0.144967	0.294688	-0.00894817	0.161615	-0.675479	-0.331859	-0.429916	0.213441	0.17171	-0.517806	-0.0619542	-0.693581	-0.576583	-0.684234	-0.618402	0.840269	-0.0179802	0.059158	-0.110015	0.486128	-1.09484	-0.580667	-0.0512342	-0.373892	-0.127103	0.0381946	-0.839853	-0.75919	-0.819204	-1.1366	-0.00592801	0.345327	-0.0492886	-0.151533	0.548862	-0.220354	0.0556224	-0.914846	0.218655	-0.807621	0.156812	0.310563	-0.306323	0.367078	-0.903234	-0.53723	-0.84208
0.570374	-0.24088	-0.585271	0.171884	-0.530367	0.506632	1.65964	0.342466	0.323656	-0.246109	1.94075	0.136453	0.120433	0.261823	0.653893	0.17706	-0.581344	-0.0335488	0.325858	0.169668	1.28464	-0.134069	0.577511	-0.241668	0.784886	0.268652	0.214079	0.593722	-0.334711	0.396133	0.092646	-1.3966	-0.263412	0.583954	0.322709	0.63082	0.00901751	0.827309	0.399615	-0.0135657	-1.00108	0.44424	-0.00280098	0.602431	0.310973	0.464352	0.741665	-0.0872407	0.270828	-0.222108
0.0552491	0.242795	-0.488648	-0.526866	0.43331	0.30803	0.165886	-0.146878	0.146336	-0.622446	-0.0795717	0.202038	-0.276976	-0.273844	0.487875	0.0263114	-0.296188	-0.270292	0.520602	0.248717	-0.13091	-0.249022	0.0332222	-0.220043	-0.415844	0.0152765	0.73452	0.724434	-0.214757	0.353913	-0.278954	-0.357837	-0.4293	0.110049	0.366136	0.31983	0.381975	0.527044	0.086097	-0.804221	-1.06139	0.339098	0.0822054	0.138834	-0.111862	-0.342222	0.261525	0.26246	0.1447	-0.216792
0.899537	0.516582	-0.206291	-0.330602	0.192015	0.922311	0.467157	-0.152783	0.574331	0.62712	0.491166	1.22903	0.390035	0.433106	0.293782	0.699964	0.249554	-0.117687	1.38488	0.632975	0.303636	0.599687	0.665105	0.134538	0.752731	0.617522	0.911358	0.289874	0.772409	0.187903	0.375118	-0.39671	0.451616	0.454863	0.100839	0.0692828	0.69879	1.07918	0.747485	0.603785	0.122085	0.600183	1.51574	0.5513	0.391195	-0.00327251	0.676822	0.326331	0.401893	0.23226
0.00114551	-0.022219	-0.774421	0.369674	0.219346	0.450506	-0.0947701	-0.364749	-0.0292299	-0.830404	-0.400474	0.497685	-0.77843	-0.399886	0.129821	-0.431509	-0.376938	-0.111305	1.0876	-0.135401	0.0658768	0.0405872	-0.212303	-0.431699	-0.0040109	0.138079	0.782328	0.49438	-0.610183	-0.339762	-0.681982	0.265145	-0.279935	-0.201803	-0.330301	0.213124	0.0695868	0.466653	-0.00130298	-0.819051	-0.523156	0.33961	-0.0448496	0.0528462	-0.356972	-0.439093	0.833397	-0.224788	-0.153458	-0.387521
0.678654	0.172982	0.720606	-0.0436638	-0.161736	1.02442	-0.216225	0.0270326	0.187166	-0.593542	0.577349	0.594084	0.116554	-0.0190433	0.477351	-0.165545	0.0571601	-0.420719	0.996269	0.173396	0.395315	0.325657	1.21097	-0.562609	0.296206	0.456937	-0.0464616	0.26919	-0.0131455	0.0160362	0.477055	-0.629289	-0.150174	-0.358374	0.48119	-0.525694	0.593165	0.350447	0.597332	-0.265795	-1.04563	0.0600943	-0.416165	0.53582	0.559172	-0.0131735	0.330116	0.130196	0.440465	0.144547
-0.973415	-1.48145	-0.896586	-1.42332	-1.2375	-0.606527	-0.0873435	-1.38831	-0.519573	-1.54604	-1.07735	-0.660762	-1.19874	-0.655758	-0.587451	-0.635395	-1.25187	-1.72673	-1.3807	-0.420469	-0.320863	-1.49508	-1.77022	-1.23234	-1.01621	-0.980852	-0.754631	-1.22515	-0.763919	-0.891299	-1.62238	-0.277365	-1.82479	-1.02426	-0.45024	-0.838864	-1.05286	-0.635481	-1.1148	-1.79294	-1.61236	-0.539674	-0.633171	-0.45463	-0.817089	-0.736432	-2.39036	-0.52094	-0.766045	-0.989339
-0.709174	-0.680582	-0.859022	-0.989101	-0.465651	-0.270826	-0.288914	-0.838952	-0.416137	-1.45251	-0.680649	-0.765756	-1.1622	-0.539119	-0.53091	-0.651577	-1.03362	-1.33641	-0.790657	-0.572535	-0.890831	-0.367983	-0.272351	-0.873431	-0.813701	-0.673477	-0.877699	-0.313898	-1.10369	-0.389086	-1.11142	-1.05788	-0.838554	-0.991076	-0.573373	-0.506568	-0.450648	-0.561847	-0.691228	-1.25928	-1.44412	-0.549422	-1.10789	-0.434564	-0.823228	-0.901919	-0.730833	-0.785526	-0.518179	-0.740647
-0.955225	-0.857278	0.2778	-0.636232	2.01029	0.0981005	0.134641	-0.950537	0.983969	-0.933913	-0.46217	2.40971	-0.381599	0.222159	-0.202845	-0.576631	0.14686	-0.428776	-0.0668247	-0.487651	-0.75155	-0.0465703	-0.749515	-0.41235	-0.19827	1.02312	-0.970422	-0.628402	-0.257279	-0.566481	2.05335	-0.270626	-0.369437	0.474379	-0.804352	-0.42147	-0.705136	-0.998212	0.662465	-0.632177	-0.882447	-0.9831	-0.993587	1.28206	-0.0925101	-0.194304	-0.508847	-0.874738	0.681751	-1.14623
-0.071392	-0.0699434	0.0937963	0.0909146	-0.029618	-0.0839036	-0.134337	-0.25764	-0.237603	0.0822387	0.0204497	-0.0468118	0.0393359	-0.137224	0.0302467	-0.0522915	-0.0901386	-0.0468118	-0.314494	-0.186883	-0.205809	0.097353	-0.182169	-0.0259428	0.056086	-0.00698501	-0.130892	-0.0656189	0.196564	-0.239806	-0.112023	0.0843738	-0.0191547	-0.189507	0.179598	0.149457	-0.0115832	-0.264732	-0.108854	-0.138749	0.115735	-0.252064	0.0243024	-0.093908	-0.334874	-0.00412201	-0.339911	-0.178844	-0.0333745	0.0368672
-0.192688	-0.350893	-0.207587	-0.27527	-0.20284	0.381526	-0.53823	-0.152567	-0.426772	-0.954064	-0.0772244	-0.290619	-0.705587	-0.228424	-0.261144	-0.36002	-0.341557	-0.515391	0.103485	0.0194619	-0.331771	0.0303227	0.0746661	-0.613851	-0.344515	-0.23797	-0.120159	-0.172085	-0.534297	-0.139759	-0.405584	-0.428412	-0.45768	0.0960511	-0.859888	-0.270044	-0.059847	-0.188195	-0.191561	-0.320795	-0.679285	-0.313763	-0.446177	-0.105131	0.0437686	-0.332218	-0.210224	-0.531638	-0.50917	0.0258514
-0.652259	-0.923017	-0.639776	-0.779182	-0.532318	-0.855818	-0.978903	-0.776512	-0.396006	-0.612375	-0.64627	-0.78945	-0.373626	-0.726429	-0.557112	-0.464998	-0.891242	-0.437966	-1.20521	-1.09885	-0.617693	-0.735224	-1.09413	-0.506021	-0.469534	-0.672055	-0.858074	-0.600696	-0.443601	-0.78552	-0.464702	-0.620905	-0.232508	-0.525546	-0.611326	-0.564193	-0.807043	-0.68944	-0.657781	-0.560476	-0.460296	-1.05099	-0.468798	-0.804086	-0.684453	-0.50374	-0.833801	-0.862367	-0.374481	-0.612856
0.0716582	0.0247511	-0.304726	-0.347064	-0.0863972	0.599907	-0.583804	-0.240348	0.572999	-0.58317	-0.178292	-0.190347	-0.38042	0.0321637	-0.0637293	0.229589	-0.50704	-0.0690632	0.721433	0.00221129	-0.127049	0.336297	0.303608	-0.478003	-0.330544	0.091548	0.435932	-0.0321744	-0.550096	-0.0123747	-0.269175	-0.36995	-0.599613	0.241203	-0.364089	-0.145992	0.171294	0.786873	0.139697	-0.202651	-0.991618	0.102953	0.0175174	0.0472794	-0.152604	-0.339067	-0.0304748	-0.202436	0.21058	-0.570156
0.458209	0.392564	-0.308251	0.257123	0.215306	0.550235	0.465409	-0.542495	-0.603509	-0.159831	0.227239	-0.519267	-0.0940933	0.296786	0.25336	-0.413594	-0.00661295	-0.00435169	0.810959	0.545053	0.252292	-0.334973	-0.134826	-0.135331	0.267302	0.282143	-0.243681	0.929214	-0.374287	0.95393	-0.387925	-0.370738	-0.356235	0.19266	1.32814	-0.113798	-0.260265	0.284557	-0.0452824	0.163395	-0.379732	0.221857	-0.12466	0.256555	0.591988	-0.191144	0.282602	-0.0688379	-0.382711	0.250774
0.498903	-0.142215	-0.209059	-0.440431	0.463387	0.626819	-0.0783211	-0.086567	0.11505	-0.134147	0.457321	-0.0128275	-0.0330076	-0.102077	0.156905	0.085317	0.0859349	-0.299599	0.419239	0.0531677	0.0288307	0.140091	0.995954	-0.160904	0.11205	0.0807284	-0.0305865	0.0130482	-0.261464	0.0980192	-0.113587	-0.0820779	-0.263756	0.0683316	0.485084	0.180042	0.278578	0.475641	0.170905	-0.373577	-0.469427	0.245758	-0.117911	0.301263	0.126793	-0.303956	0.0514696	-0.199077	0.218933	0.540658
1.24995	-0.0964842	0.331245	-0.127196	-0.0235225	0.762296	-0.221588	0.340887	0.229296	-0.174025	0.980906	0.709874	-0.207402	0.35858	0.226983	0.409829	-0.127045	0.064786	0.218508	0.878955	0.58776	-0.229628	0.294575	-0.21671	0.288128	0.560663	0.015811	0.121511	0.35149	0.599183	0.222215	0.344915	-0.437008	0.192384	-0.000551717	-0.0415305	0.52695	0.734209	0.492825	-0.231028	-0.743559	-0.0677941	0.136573	0.497897	0.261964	0.137032	0.28024	0.163462	0.845944	-0.0681818
-0.0961067	0.377239	-0.229096	-0.159967	0.861898	0.770352	0.0663888	0.00376285	-0.305465	-0.428613	-0.237771	0.469378	-0.460194	0.0309495	0.776656	0.156191	-0.115218	-0.0488624	1.08215	0.478092	-0.58504	0.174658	0.744889	-0.299949	0.101647	0.472816	0.168971	0.688498	-0.0975841	-0.0813247	0.0881669	-0.435928	-0.450117	0.375766	0.27331	0.158841	0.245197	0.528203	0.336414	-0.37533	-0.997451	0.721571	-0.130093	0.374336	0.26424	-0.106379	0.377939	0.231875	0.0813109	-0.324405
0.139988	-0.00372947	0.669866	-0.474026	-0.0667074	0.569022	0.408633	0.235584	0.0138478	-0.451317	0.273905	0.284893	-0.0215879	0.297452	0.120652	0.108169	-0.161042	-0.157993	1.08491	0.3867	-0.100502	0.146094	0.687574	-0.208276	-0.0557836	0.318503	0.0534546	0.685594	-0.0106036	0.566552	-0.161283	0.478156	-0.139521	0.948297	0.0574718	0.32647	0.283009	0.241865	0.227662	-0.281609	-0.0545416	0.0720654	0.0156163	0.308261	0.532529	-0.306399	0.900068	0.0433787	0.499468	-0.328497
0.12233	-0.128256	-0.58305	-0.475594	-0.0699916	0.367219	0.969493	-0.227591	-0.195354	-0.459263	-0.250353	0.455871	-0.582054	-0.023659	-0.340009	0.18541	-0.098796	-0.169905	0.594817	0.256519	-0.123396	-0.326494	-0.183718	-0.453998	-0.115181	0.389529	-0.226535	0.440285	-0.214337	0.232673	-0.538901	-0.101988	-0.742788	-0.00505728	-0.132197	0.0067344	0.0705568	-0.119439	0.133764	-0.466008	-0.934884	-0.109473	-0.225338	0.207142	0.340813	-0.329503	0.0571779	-0.321087	-0.265506	-0.303197
-0.959734	1.17922	-0.407076	1.19233	-0.362397	2.19277	-0.255882	-0.273784	-0.578142	-0.221073	0.0148362	1.06773	-0.269118	0.724938	1.17757	0.103264	0.600591	-0.402907	0.117619	-0.0162944	1.15381	0.340655	0.615728	0.948153	-1.17546	0.85936	-0.135534	1.00769	-0.470231	0.140435	0.560178	0.364655	0.120635	-1.03304	-0.984442	0.808596	-0.247753	0.668639	0.809857	0.735308	0.804576	-1.55471	-0.488799	0.545986	1.04142	0.6945	0.470653	1.08042	0.481155	-0.653407
0.134524	-0.0656875	-0.873615	-0.0303787	0.442394	0.724054	0.424771	0.0350213	-0.2177	-0.431504	-0.0611282	0.0678805	-0.358359	0.108345	0.405994	0.455363	-0.225935	-0.434111	0.265232	0.500343	-0.612842	-0.312732	0.708521	-0.233617	-0.309609	0.25336	-0.095753	1.19254	0.123701	-0.190419	-0.297914	-0.168939	-0.65109	0.0220034	-0.0654124	-0.395468	0.049424	0.289313	0.243829	-0.316467	-0.781786	-0.0190594	-0.243931	0.219596	0.0250736	-0.509908	-0.0138961	0.231425	-0.149919	0.391373
-0.146855	-0.762292	-0.104353	0.0603464	-0.841651	-0.567103	-0.727473	-0.276147	-0.412212	-0.0769099	-0.568026	-0.341705	0.110355	-0.389053	-0.2288	-0.0245984	-0.400722	-0.0522166	-0.972025	-0.844252	-0.342996	-0.46251	-0.781446	-0.0890199	-0.310876	-0.257299	-0.668198	-0.20026	0.28368	-0.652973	-0.355175	-0.400538	-0.0677263	-0.756136	0.359141	0.059853	-0.793207	-0.891222	-0.549521	-0.363112	-0.205763	-1.02945	0.13403	-0.577403	-0.780839	0.00791008	-1.36594	-0.129838	-0.382108	-0.281071
0.0774764	-0.13852	0.208064	0.208564	-0.735221	-0.163055	-0.0342612	-0.00668936	-0.0967592	0.167394	-0.0724518	0.22486	0.272232	-0.0446249	0.0503521	0.100219	-0.126099	0.248136	-0.809869	-0.66135	0.161301	-0.0447814	-0.453388	-0.0760759	-0.015566	0.00811984	-0.56941	-0.323004	0.429262	-0.32389	0.30023	-0.022479	0.309128	-0.75236	0.249217	-0.0111925	-0.348578	-0.379495	-0.108046	-0.05253	0.345978	-0.295301	0.193586	-0.178432	-0.316597	-0.0593537	-0.454106	-0.446369	0.286434	0.11771
-0.134837	-0.601191	0.00476062	0.219905	-1.24862	-0.602679	-0.528857	-0.106692	-0.459303	0.229204	-0.522467	-0.174354	0.105402	-0.281728	-0.200893	-0.0229441	-0.35124	0.0746481	-1.73538	-0.719922	-0.415223	-0.79574	-1.05686	-0.126746	-0.611236	-0.277858	-0.691701	-0.33329	0.187992	-0.426012	-0.12097	-0.494385	0.0896572	-0.924662	0.323885	0.0721901	-0.882842	-0.882456	-0.423537	-0.124899	0.157699	-0.706763	0.172391	-0.610677	-0.789763	-0.129728	-1.06188	-0.38143	-0.313159	-0.189216
-0.15591	-0.227899	-0.235861	-0.037051	-0.127544	-0.251894	-0.229886	-0.218985	-0.154957	0.316162	0.0628861	-0.404102	-0.0295691	-0.3418	-0.176242	-0.19551	-0.0525284	-0.311372	-0.285454	-0.371211	0.112886	-0.314602	-0.28189	-0.229726	-0.065661	-0.22057	-0.526453	-0.277987	-0.156367	-0.403676	-0.26699	-0.17618	-0.401622	0.0113416	-0.0401843	0.146563	-0.0152581	-0.0152581	-0.138124	-0.378924	-0.323878	-0.479286	-0.465792	-0.117548	-0.426646	-0.426646	0.47164	-0.515852	0.345298	-0.362508
0.143373	-0.0109869	0.163076	-0.274106	0.10772	0.242155	0.170208	-0.0952081	0.19659	-0.264677	-0.0629483	-0.0223	-0.13482	0.311944	-0.0761464	-0.0761464	0.203112	-0.245404	0.287738	-0.217311	-0.0643076	0.612262	-0.0334896	0.107774	0.111966	0.000121228	-0.256748	0.165594	-0.510984	-0.0837131	-0.0580565	-0.0468911	-0.00229081	0.0384926	0.157339	-0.22623	-0.12115	0.152172	-0.0974251	0.508002	-0.117238	0.379054	0.109716	0.487513	0.11322	-0.211291	0.11322	-0.27656	-0.179047	-0.0199706
-0.188291	-0.385178	-0.0807375	-0.0207394	-0.35181	-0.249802	-0.4715	-0.618733	-0.266086	-0.123612	-0.404837	-0.245654	-0.0468785	-0.228638	-0.050557	-0.10991	-0.218975	-0.0690667	-0.926813	-0.494227	0.456782	-0.430983	-0.317058	-0.0334552	-0.290781	-0.244	-0.499833	-0.172381	-0.129559	-0.310172	0.00716173	-0.199182	0.0123105	-0.569632	0.221908	-0.160616	-0.524235	-0.526053	-0.36091	-0.288618	-0.0629278	-0.545881	0.131644	-0.233645	-0.412022	-0.099224	-0.273086	-0.304096	-0.270618	-0.0627458
-0.471641	-0.615358	-0.284362	-0.0612717	-0.538363	-0.647117	-0.741142	-0.424695	-0.660772	-0.113571	-0.562812	-0.34639	-0.341391	-0.517275	-0.402341	-0.098462	-0.285232	-0.350062	-0.939743	-0.715742	-0.515512	-0.589345	-0.211995	-0.213832	-0.215222	-0.398177	-0.646795	-0.433865	-0.204355	-0.716698	-0.384726	-0.617929	-0.201827	-0.739002	-0.179983	-0.259217	-0.638152	-0.490935	-0.532066	-0.502989	-0.192893	-0.372888	-0.250938	-0.572319	-0.740506	-0.205373	-0.893658	-0.492803	-0.276813	-0.424895
0.0478562	-0.0263928	0.0737671	-0.037176	-0.0369882	0.113327	-0.0332365	0.193599	-0.0796786	0.219747	-0.0314364	0.169823	-0.0337096	-0.0704994	0.0966205	-0.141658	-0.0223768	0.044436	0.0125529	0.0177095	0.165467	-0.00837515	-0.0483807	-0.0095529	0.0778032	0.165164	-0.191674	-0.0121638	0.0799568	0.0768451	0.202712	-0.00699699	0.0985792	-0.203482	-0.0500581	-0.112154	-0.187954	-0.00447625	0.0404819	0.0861202	0.00994652	-0.051644	0.357984	0.0234907	-0.0241378	0.00946801	0.00539448	-0.0912959	-0.0309134	0.122834
0.19412	0.651083	0.0319186	0.434485	0.347491	0.0722082	1.0314	0.712253	-0.0787625	1.03685	0.296309	0.120367	0.409998	0.481582	1.09171	0.513329	0.738038	0.145661	0.171862	0.39827	0.378131	0.26322	1.31042	-0.0123666	0.784812	0.683634	0.0795095	-0.0579299	0.497843	0.592084	-0.172818	0.51698	0.0901042	0.334726	0.118301	0.452953	0.155021	0.672742	0.716734	0.704492	0.258139	-0.100533	0.0780375	0.625282	0.469319	1.22898	0.164115	0.465554	0.176622	0.914778
-0.240111	-0.413119	-0.135328	0.389075	-0.285505	-0.140624	-0.477785	-0.451021	-0.29086	-0.0515454	-0.414041	0.0143175	-0.255981	-0.295305	0.0242515	-0.0856112	-0.139171	-0.162533	-0.418968	-0.63517	-0.0516829	0.00478039	-0.198827	-0.0527564	-0.11793	-0.158098	-0.56891	-0.294899	0.295917	-0.403106	-0.358411	-0.397032	0.11642	-0.470509	0.356058	0.162201	-0.371762	-0.413518	-0.164466	-0.13819	-0.0926847	-0.310817	-0.0656851	-0.294873	-0.502197	-0.408362	-0.517907	-0.079338	-0.195483	0.145101
-0.0494794	-0.266371	-0.0611703	-0.153361	-0.576967	-0.0589267	-0.671029	-0.265299	-0.00384583	-0.151725	-0.0835667	-0.213392	-0.182822	-0.196873	-0.0679241	-0.125913	0.0464781	-0.627264	-0.285887	-0.444684	-0.276084	-0.341765	-0.424866	-0.0485173	-0.318573	-0.259043	-0.303862	-0.255502	0.165066	-0.358564	-0.0858663	-0.406313	-0.0876779	-0.560387	-0.0472637	-0.0531805	-0.365959	-0.423423	-0.353696	-0.0609388	-0.307994	-0.24101	-0.169659	-0.152914	-0.325679	-0.348694	-0.333751	-0.138477	-0.286682	0.0829632
1.15057	-0.294717	0.0203956	-0.376384	-0.202535	0.580938	-0.736565	-0.450312	-0.194543	-0.720921	-0.00981869	0.0014741	-0.599727	0.442368	-0.0685816	0.0633213	-0.0203977	-0.79964	0.165148	-0.228894	-0.143239	-0.721153	0.650878	-0.473896	0.474063	0.193139	-0.099745	-0.130335	-0.24494	-0.354066	-0.0861424	-0.332807	0.491904	-0.319756	-0.26282	-0.410603	-0.374873	0.768101	-0.0419565	-0.386578	-0.749279	-0.722437	-0.532116	0.0690845	0.31009	0.664861	-0.0991373	-0.457074	-0.320311	-0.654224
0.116463	0.961773	-0.313947	-0.519665	0.00193651	0.66612	0.814642	0.0381	0.0481432	-0.417538	0.398616	0.162839	-0.274223	0.0725976	0.323814	0.469192	0.0417355	-0.414351	1.23415	0.193328	-0.0379557	0.0639973	0.570897	-0.188002	0.107308	0.562617	-0.0511095	0.541384	-0.290468	0.556027	-0.313251	-0.228863	0.0433867	0.396996	-0.0819277	0.305777	0.4163	0.795941	0.336268	-0.492137	-0.606644	0.120113	0.101417	0.441972	0.558413	-0.0898683	0.573001	0.197637	0.362609	-0.441598
-0.202638	0.789395	-0.242998	-0.715529	-0.342752	1.3426	1.78	-0.205633	0.000535611	-0.339903	1.58162	0.860803	-0.596028	1.1548	-0.276818	-0.503472	0.345778	0.529743	1.32808	1.15317	1.05084	1.18792	-0.293076	-0.123626	-0.199024	0.651533	-0.961245	1.63604	0.29224	0.982279	-0.548999	0.433957	0.120812	1.06463	-0.818491	1.26566	1.49492	-0.500873	0.702655	-0.066187	0.0724353	-1.66248	0.870233	0.605149	1.16782	0.666616	1.087	-0.130615	-0.39105	0.372964
0.223981	-0.0616106	-0.194872	-0.68638	0.138084	0.380381	-0.0946581	-0.164863	-0.214791	-0.902967	0.0984327	0.488174	-0.747488	-0.21756	0.0537716	-0.0615141	0.219575	-0.483022	0.449936	-0.111897	-0.400349	-0.241052	0.443888	-0.457882	-0.266866	0.207958	0.241755	0.147928	-0.593047	0.140864	-0.185734	-0.16454	-0.683372	0.166491	-0.0946293	-0.121481	0.163872	0.462082	-0.030719	-0.771254	-0.612319	-0.321127	-0.443369	-0.0325928	-0.2189	0.275802	-0.0600871	-0.212104	0.295238	-0.567378
-0.155191	-0.334843	0.140853	0.284107	-0.339731	-0.518711	-0.211727	-0.0996222	-0.356918	0.406206	-0.257566	0.0967281	0.37716	-0.0842732	-0.140522	0.0342592	-0.231114	0.295548	-0.584431	-0.808007	-0.19682	-0.0835532	-0.549716	-0.133603	0.219426	-0.0535766	-0.44085	-0.480685	0.432074	-0.538611	-0.0217313	0.0598754	0.197236	-0.773919	0.417877	0.051447	-0.440629	-0.39386	-0.183052	-0.00971891	0.364827	-0.458857	0.156773	-0.250849	-0.586824	-0.0294201	-0.322848	-0.349484	0.174178	-0.06093
0.0481686	-0.170198	0.233647	0.357092	-0.145229	-0.328406	0.0341675	-0.0109631	-0.307168	0.549798	-0.198251	0.318665	0.425078	0.197247	0.0486592	0.157263	0.0192567	0.427274	-0.303309	-0.589316	-0.0793511	-0.0531134	-0.123402	0.0346809	0.359298	0.124563	-0.154971	-0.355219	0.503878	-0.36085	0.125674	0.0094673	0.351964	-0.493175	0.48094	-0.00161814	-0.274537	-0.275132	-0.0504343	-0.0920022	0.431399	-0.236415	0.261543	0.00661866	-0.44205	0.0593043	0.0625383	-0.201208	0.140115	0.151028
0.0641809	-0.228985	-0.103497	0.350087	-0.307949	-0.131221	-0.0198708	-0.227413	-0.318246	0.0282442	-0.243676	0.0724354	-0.113944	0.0381982	-0.0379448	-0.0998661	-0.0987176	0.0993659	-0.62022	-0.294031	-0.366412	0.232364	0.025897	-0.0693999	-0.117551	0.0117889	-0.129799	-0.0283326	-0.314398	-0.10236	-0.434881	0.0747066	-0.342461	-0.182434	0.0556533	-0.233708	-0.155875	-0.240214	-0.147363	-0.059762	0.312043	-0.212559	0.176278	-0.304178	-0.381344	-0.174452	-0.360746	-0.302184	-0.12042	-0.121709
-0.0691129	-0.0962072	0.130133	0.210457	-0.24283	-0.0325744	-0.228785	0.0409657	0.0950768	0.101993	-0.0212159	0.0130204	0.107246	-0.0643765	0.0905633	0.0931373	-0.0084376	0.14213	-0.709104	-0.273397	0.173604	-0.120731	-0.293987	0.369283	-0.0387048	-0.00475686	0.187351	0.0673841	0.2356	-0.115774	-0.0701028	-0.232771	0.209651	-0.196659	0.31088	0.232712	-0.244369	-0.304833	-0.148249	-0.0679322	0.0691808	-0.0741486	0.261646	0.0306571	-0.198037	0.00892979	-0.263297	-0.0164904	-0.0339905	-0.120513
0.158316	-0.14921	0.282101	0.025431	-0.241913	-0.118905	-0.221905	0.0797674	0.0468913	0.33375	-0.0531744	0.0233771	0.201863	0.0430076	-0.0038278	0.237499	-0.0436419	0.231473	-0.158613	-0.390713	-0.0454863	0.0732259	-0.286574	-0.0236738	0.180667	0.0339513	-0.256131	-0.112377	0.251501	-0.143687	0.156122	0.227205	0.220421	-0.277415	0.292798	-0.0156645	-0.133932	-0.198675	-0.0290186	0.00832213	0.286903	-0.178133	0.178938	-0.0147774	-0.120538	0.0900206	-0.1186	-0.164068	0.0305775	-0.0753132
0.138156	-0.244546	0.128908	0.348008	-0.127997	-0.115208	-0.0582519	0.120306	0.165545	0.487886	-0.150757	0.392486	0.362353	0.284612	0.223818	0.295923	-0.295411	0.102766	-0.118157	-0.408475	0.122092	0.260265	0.00632404	-0.0246426	0.428956	0.145229	-0.359971	-0.291717	0.479399	0.154151	0.330689	0.433271	0.28018	-0.497274	0.0825924	-0.0686628	-0.162121	-0.22335	0.110393	0.08616	0.573664	-0.393816	0.501787	0.0680185	0.0510559	0.172164	-0.0198928	-0.160194	-0.153261	0.311311
-0.144062	0.0577649	-0.0361027	-0.135868	-0.198625	0.472987	-0.141218	0.0509633	-0.36852	0.302693	-0.180603	0.243986	-0.223554	-0.00472199	0.0901563	-0.283422	0.0899714	0.243745	-0.0717863	0.266348	0.394739	-0.361278	-0.0844192	0.0645179	-0.141467	0.0153181	-0.170951	-0.385519	0.122293	0.142965	0.0522894	0.109504	0.220757	-0.151837	-0.22492	-0.400006	-0.366447	0.11465	-0.138473	0.321735	-0.0372445	-0.254445	-0.135054	-0.122731	0.0342772	0.185125	0.00561751	-0.338823	0.38238	0.134867
-0.130599	-0.273292	0.218329	0.206448	-0.28213	-0.343529	-0.122472	-0.0705511	-0.225701	0.443091	-0.151359	0.115432	0.30008	-0.0635148	-0.0336975	0.110184	-0.171959	0.24063	-0.427341	-0.713719	-0.0514422	-0.0202475	-0.495646	-0.0393695	0.200936	-0.00347679	-0.424937	-0.310417	0.348075	-0.387171	0.0269676	0.0822179	0.257371	-0.678703	0.337877	-0.0181127	-0.390922	-0.33685	-0.147341	0.0563654	0.343431	-0.421178	0.127735	-0.182069	-0.392263	0.0124818	-0.393675	-0.316228	0.163915	0.0249121
-0.157423	-0.131727	0.0816636	0.0884444	-0.408369	-0.318335	-0.571603	-0.0471889	-0.334167	0.227653	-0.323107	-0.405348	0.242315	-0.126419	-0.347032	-0.00681337	-0.404371	-0.0990028	-0.34993	-0.447898	-0.26617	0.0632783	-0.597355	0.101564	-0.0196258	-0.129113	-0.422062	-0.203109	0.00810232	-0.247395	0.0655735	-0.124155	0.0717287	-0.694572	0.0398882	-0.382149	-0.273105	-0.233341	-0.241817	-0.0617535	0.292818	-0.413212	-0.084295	-0.198311	-0.307983	0.200561	-0.429669	-0.391444	-0.070107	-0.333941
0.423633	-0.246747	0.236549	-0.0728091	-0.122148	-0.292278	0.264782	0.0116096	-0.179855	-0.123722	-0.0873329	0.0189127	-0.0165793	-0.28071	0.238407	0.118328	-0.210533	0.320962	0.420617	0.0934226	-0.198683	0.215258	0.212303	0.341225	-0.302345	0.0989832	0.0334948	-0.0817424	0.436113	-0.083047	-0.369517	-0.18277	0.241526	-0.0560948	0.525068	-0.0298396	-0.15811	0.279306	0.000283774	0.165397	0.0251122	0.0689343	-0.194633	0.113356	0.251326	-0.14678	0.333615	0.100599	-0.180417	0.274473
-0.307185	-0.374099	0.0770775	0.401894	-0.420808	-0.561775	-0.301452	-0.179299	-0.717789	0.224548	-0.490818	0.0588016	0.255053	-0.0645378	-0.236039	-0.124252	-0.305241	0.42339	-0.901984	-0.888361	-0.273542	-0.199139	-0.702859	-0.0285423	0.0172367	-0.0347234	-0.437476	-0.700612	0.540427	-0.584719	0.06323	-0.0262756	0.225605	-0.822622	0.351496	0.184079	-0.654027	-0.56725	-0.286975	-0.141652	0.322	-0.605371	0.240737	-0.307233	-0.770768	-0.126734	-0.448118	-0.351352	-0.0869601	-0.0698803
-1.462	-0.207318	-0.534688	-0.597206	-0.257247	0.252643	-1.03073	-0.851398	0.624429	-1.52436	-0.76466	-0.958662	-0.23111	0.259764	-0.41828	-0.252676	-1.07561	-0.832778	0.129122	0.78965	-0.44885	-0.295847	0.0236743	-1.08235	-0.757339	-0.266994	-1.30165	0.551237	-0.164048	0.176216	-0.876861	-1.2596	-0.746452	-0.668032	-0.629448	-0.381222	-0.658598	-0.819797	0.947541	-0.989533	-1.3134	0.198778	-1.02015	0.273838	-0.743855	-0.653126	-0.353922	-0.946959	-0.129074	-0.94357
-0.456793	-0.48991	-0.284619	-0.250018	-0.662438	0.127387	-0.920751	-0.177795	-0.476099	-0.23779	-0.59509	-0.402008	-0.242473	-0.252843	-0.200469	-0.202004	-0.419963	-0.00881952	-0.898292	-0.26604	-0.247841	-0.546317	-0.338163	0.0122844	-0.253357	-0.281228	-0.527309	-0.425526	0.0128387	-0.234132	-0.210445	-0.141789	-0.182713	-0.612122	-0.310219	-0.51671	-0.713569	-0.297135	-0.486528	-0.202314	-0.00783353	-0.263797	-0.16902	-0.347183	-0.290278	-0.0371041	-0.654141	-0.468166	-0.3231	-0.173549
-1.02374	0.793069	0.0677882	0.125713	-0.537308	0.204837	-0.822936	-0.93472	-0.148277	-1.83554	-0.28447	-1.05622	-0.548687	0.274022	0.751013	-0.204641	1.13623	-0.916823	-0.790783	-0.148554	-0.738998	-0.437718	-0.69163	0.509502	-0.993475	0.212133	-0.499976	1.15679	-0.921742	0.184126	-0.451472	-1.55127	-0.898665	-1.31683	-0.351702	-0.223998	0.827595	-0.018895	0.218436	-0.46271	-1.5113	0.152525	-1.67144	0.170751	0.236081	0.094588	-0.378068	-1.20645	0.246111	-0.346841
0.653061	0.152087	-0.0429634	-0.0669676	0.374683	0.546076	0.234576	0.00310212	0.0601568	-0.219953	0.371676	0.651828	-0.0776721	0.188016	0.241407	0.126671	0.0591942	-0.152523	0.342324	0.137501	0.133003	-0.0138565	0.264972	0.0190532	0.443261	0.229617	0.250985	0.331061	-0.169912	0.194366	0.211372	-0.0111053	-0.260736	0.259701	0.202633	0.100523	0.324648	0.356366	0.243904	-0.193629	-0.399761	0.26971	0.111207	0.324004	0.245301	-0.0179576	0.584322	-0.00469707	0.357873	0.0295338
-0.11389	-0.120106	0.0827433	0.156459	-0.28566	-0.284389	-0.3347	-0.00139931	-0.0807298	0.24147	-0.20744	-0.00773874	0.0681141	-0.148937	-0.0525966	0.159802	-0.117203	0.0655255	-0.477172	-0.43289	-0.10291	0.0586567	-0.3007	-0.0384501	-0.00424421	-0.0163113	-0.401988	0.00842846	0.0966622	-0.311631	-0.021223	-0.2873	0.16721	-0.457036	0.109281	0.0758508	-0.184007	-0.160372	-0.111715	-0.00510354	0.264101	-0.185615	0.0599203	-0.0441081	-0.188561	0.0903878	-0.27235	-0.123232	-0.183053	0.0919979
-0.0815823	-0.158097	0.0742322	0.0510385	0.0562246	-0.356966	-0.182284	-0.228745	-0.267656	-0.109734	-0.151593	-0.118429	-0.126391	-0.060708	-0.0469057	-0.116526	-0.124315	-0.130874	-0.577686	-0.253489	0.00608128	-0.355683	-0.402125	0.100798	0.00608128	-0.0712483	-0.0545068	-0.0944265	-0.0882056	-0.203252	-0.153909	-0.3089	-0.0253788	-0.240238	0.0256266	0.0118515	-0.250561	-0.456753	-0.352546	-0.23001	-0.0291961	-0.18714	0.106292	-0.247068	-0.313515	-0.213555	-0.47865	-0.129306	-0.242517	-0.263374
0.0216645	-0.404062	0.0922222	-0.30347	-0.446036	-0.280502	-0.157281	-0.375708	0.0985916	-0.226641	0.0339318	-0.14922	0.0303792	-0.218412	-0.0422474	-0.0743272	0.218539	-0.0799075	-0.874873	-0.23775	0.442498	-0.393844	-0.324144	-0.0296123	-0.420397	-0.243503	-0.373553	-0.359247	-0.139464	-0.179857	0.176999	0.0319141	-0.595679	-0.0542975	0.0976525	-0.182613	-0.122572	-0.406623	-0.241993	-0.102442	0.236324	-0.345904	-0.0415272	-0.243701	-0.538454	-0.112165	-0.172003	-0.178308	0.0864839	-0.292393
0.110085	-0.271341	0.0934407	0.397418	-0.432023	0.0735703	-0.352592	0.0382723	-0.201847	0.208443	-0.19192	-0.0626773	0.364437	-0.0933289	0.0970159	0.22276	-0.0968068	0.356835	-0.513758	-0.347634	-0.00707864	0.190955	-0.330852	0.0865832	0.1885	0.24401	-0.528989	0.354129	0.216089	-0.201815	0.0419583	-0.0445103	0.207355	-0.591728	0.377748	0.470604	-0.262947	-0.180487	0.00475454	0.0971975	0.131468	-0.365199	0.298808	-0.101347	-0.250462	0.249092	-0.485799	-0.122566	0.0374229	0.275639
-0.00146036	-0.119794	0.0266646	0.100443	-0.23997	-0.286712	-0.197229	0.00221013	-0.0753716	0.392459	-0.124868	0.134833	0.142681	-0.122477	0.0226473	0.093878	-0.160677	0.166699	-0.250707	-0.308085	-0.0602807	0.0038458	-0.225748	0.0659907	0.18905	0.0259475	-0.284799	-0.216923	0.289064	-0.171823	0.0997145	-0.00121709	0.378134	-0.536939	0.152113	0.0249269	-0.258641	-0.277597	-0.127492	0.0345211	0.353271	-0.386368	0.0905885	-0.132514	-0.291093	0.0212781	-0.235396	-0.105128	0.124695	0.0823889
-0.297838	-0.173811	0.0333009	-0.211406	-0.00182201	-0.286102	-0.540681	-0.124408	-0.132238	0.242161	-0.465616	-0.0889974	0.0164229	-0.346693	-0.121621	0.223426	-0.331927	0.00836593	-0.17548	-0.748196	-0.330488	0.062677	-0.492594	-0.287855	0.106918	-0.0350952	-0.652068	-0.186309	0.0874033	-0.418045	-0.30576	-0.0200223	0.114957	-0.756986	0.0144193	-0.00303988	-0.320801	-0.302723	-0.178157	-0.155014	-0.126791	-0.664992	0.00103582	-0.346244	-0.293862	0.0207867	-0.351443	-0.360254	0.208871	-0.0148632
-0.242795	-0.273055	-0.125966	-0.123785	-0.38463	-0.577378	0.149826	-0.106006	-0.615963	0.415708	-0.109949	-0.0221103	-0.239417	-0.314468	-0.278221	-0.134042	0.0997211	0.141608	-0.761441	-0.303056	-0.468872	-0.415265	0.0512924	0.116808	-0.244266	-0.00890808	-0.393321	0.00642757	-0.492468	-0.0826064	-0.621611	-0.535409	0.0477079	-0.412542	0.121592	0.0662579	-0.441201	-0.281003	-0.297103	-0.15833	-0.625948	-0.227625	-0.122096	0.00354522	-0.419035	0.0144869	-0.449498	0.2055	-0.400814	-0.226367
-0.362113	-0.536003	-0.263802	-0.309886	-0.757131	-0.474026	-0.469776	-0.480371	-0.214095	-0.398982	-0.449451	-0.502743	-0.619249	-0.151999	-0.456821	-0.423381	-0.398368	-0.45358	-0.655784	-0.414987	-0.40865	-0.406009	-0.55155	-0.338101	-0.686477	-0.335846	-0.674194	-0.296114	-0.242244	-0.373172	-0.403552	-0.470253	-0.438842	-0.275056	-0.25492	-0.408401	-0.764343	-0.716129	-0.732315	-0.490957	-0.278663	-0.516112	-0.293028	-0.556179	-0.410878	-0.464223	-0.676629	-0.699501	-0.605204	-0.460781
-0.215456	-0.243942	0.125585	-0.0502162	-0.193746	-0.108903	-0.210713	-0.122072	0.229795	-0.131756	-0.269007	0.115749	-0.0146369	-0.0446276	-0.206136	-0.229669	-0.260055	-0.0181331	-0.227466	-0.0771442	-0.0990259	-0.0963841	-0.194744	0.154911	-0.246735	-0.0451649	-0.267623	0.0168983	-0.0638873	-0.212129	0.0655392	-0.13334	-0.066948	-0.166133	0.00895567	-0.0314525	-0.361727	-0.223484	-0.193605	-0.0316979	0.0289147	-0.312946	0.161702	-0.142327	-0.261786	-0.0944851	-0.263788	-0.152297	0.0833809	-0.108958
0.147311	-0.279721	0.421387	0.488759	-0.238163	-0.314688	-0.034653	0.135839	-0.276022	0.686725	-0.139199	0.273245	0.464114	0.144481	-0.076253	0.0536809	-0.0964279	0.619719	-0.704461	-0.722946	-0.0614526	0.201241	-0.532712	0.107845	0.461096	0.0540277	-0.646867	-0.264703	0.394779	-0.415792	-0.0390038	0.341388	0.229621	-0.784483	0.408562	0.101861	-0.540727	-0.313719	-0.125321	0.12606	0.61327	-0.268646	0.51921	-0.036614	-0.168512	0.230867	-0.867198	-0.234243	0.113855	-0.0664326
0.158066	-0.36405	-0.126977	0.152776	-0.282608	-0.0968609	-0.183255	-0.0965305	0.122282	0.168522	0.0902596	-0.200599	0.0828774	-0.143265	0.0173288	0.359897	0.166543	0.115042	-0.404704	-0.298192	0.0850239	0.0647653	0.0368451	0.0600915	-0.381809	-0.00516715	-0.283243	0.346819	0.10089	-0.250115	-0.0198499	-0.113546	-0.0628771	-0.140009	0.321952	0.40195	0.0167523	-0.0683653	-0.129858	-0.0911898	0.04791	-0.188089	0.172828	-0.121968	-0.0490576	-0.0805221	-0.0915652	0.150323	-0.305134	0.0433699
0.111744	-0.103256	0.10546	0.348469	0.0596836	-0.269229	0.0469189	-0.0214251	-0.0791224	0.31831	-0.267916	0.158197	0.295136	-0.0467575	0.182054	0.179678	-0.114281	0.193498	-0.208012	-0.382844	-0.145968	-0.017515	-0.232051	0.0379177	-0.0410441	0.171455	-0.300562	0.0498453	0.544332	-0.22687	-0.0890396	0.119948	0.181433	-0.0493853	0.365016	0.200478	0.0184412	0.0256182	-0.0686073	0.108323	0.319517	-0.386567	0.424439	-0.165088	-0.183947	0.0600799	0.0147196	0.0963646	0.0677337	0.159101
-0.0508754	-0.187509	-0.313627	-0.163856	-0.342717	-0.199328	-0.226871	-0.0448411	-0.298498	-0.039231	-0.282617	-0.102488	-0.262344	-0.264869	0.0446543	-0.240938	-0.195722	-0.124179	-0.361081	-0.0272641	-0.0968641	-0.195081	-0.217434	-0.0421178	-0.383326	-0.10589	-0.234852	0.10692	-0.200058	0.00575743	-0.240758	-0.256767	0.0089734	-0.0372665	-0.177242	-0.243829	-0.311927	-0.213843	-0.184746	-0.224555	0.12496	-0.197514	-0.178911	-0.0407388	-0.230556	-0.166155	-0.269206	-0.168117	-0.19744	-0.11051
-0.269469	-0.321584	0.12242	0.0101867	-0.421926	-0.574855	-0.338885	-0.0205708	-0.448984	0.293731	-0.246908	-0.1325	0.0895259	-0.263592	-0.195226	-0.0138904	-0.249598	0.171938	-0.578133	-0.57752	-0.263531	-0.221418	-0.57053	0.0898984	0.0606097	-0.142153	-0.449147	-0.450651	0.0854603	-0.312625	-0.264357	-0.0527944	0.125682	-0.604793	0.0648385	-0.174163	-0.562575	-0.329671	-0.31901	-0.0177339	0.130418	-0.475601	-0.080848	-0.368179	-0.516288	-0.0561367	-0.470431	-0.274331	0.052845	-0.174473
0.368016	0.188576	-0.180546	-0.114344	0.451396	0.531783	0.187265	0.0743312	0.037871	-0.594802	0.138542	0.89043	-0.248582	0.103161	0.296773	-0.0357786	-0.287561	-0.148804	0.771776	0.376512	0.116806	-0.00871552	0.596993	-0.299191	0.027007	0.268925	0.100119	0.674606	-0.223823	0.221311	-0.0990185	-0.172325	-0.394578	0.441903	-0.0521637	0.192367	0.565006	0.718849	0.162908	-0.223181	-0.647209	0.479689	-0.0360296	0.378789	0.158029	-0.151224	0.354925	0.00274028	0.289512	-0.191557
-0.640348	-0.400952	-0.91503	-1.36499	-0.101368	0.415169	-0.395917	-0.140922	-0.776485	-1.22537	0.211297	-0.589534	-0.660022	-0.244079	-0.402531	-0.143028	-0.599179	-1.41337	-0.544983	-1.35512	-0.0953963	-1.12247	0.0863298	-0.758724	-1.13981	-0.261989	-0.47874	-0.197186	-0.331346	-1.49079	-0.858085	-0.838241	-1.0467	-0.119735	0.368805	-0.689004	-0.668684	-0.68803	-0.456065	-1.23436	-1.27169	0.0978391	-1.15928	-0.252967	-0.111491	-0.575085	-0.109158	-0.476761	-0.670718	-0.697315
-0.44491	-1.19082	-0.133368	-0.0100091	-1.02506	-0.726471	-1.20765	-0.497027	-0.842112	-0.148263	-0.899112	-0.533704	0.0273515	-0.445391	-0.453715	-0.197231	-0.669073	0.0246639	-1.41654	-1.1789	-0.688995	-0.993847	-1.3325	-0.0997843	-0.610946	-0.433566	-0.874256	-0.447922	0.134902	-1.08304	-0.380128	-0.554603	-0.241256	-1.34827	0.349591	-0.0894205	-1.31607	-1.069	-0.869069	-0.557729	-0.00583232	-0.964416	0.0853127	-0.741501	-1.00478	-0.238219	-1.07214	-0.5096	-0.458433	-0.442929
-0.273098	-0.462646	-0.134923	-0.173059	-0.538622	-0.4123	-0.543504	-0.125678	-0.315037	0.05789	-0.439751	-0.236312	-0.221946	-0.312101	-0.330144	-0.23749	-0.435718	-0.0767182	-0.681037	-0.433925	-0.193906	-0.427738	-0.598339	-0.0754854	-0.225061	-0.345346	-0.639154	-0.38568	-0.185204	-0.391105	-0.23721	-0.227744	-0.175033	-0.653976	-0.139988	-0.350576	-0.707265	-0.432201	-0.437534	-0.201435	-0.0573879	-0.541654	-0.236586	-0.50636	-0.550092	-0.100152	-0.712686	-0.405104	-0.149861	-0.257341
-0.114425	-0.314594	-0.0281332	0.032638	-0.556784	-0.314825	-0.447145	-0.0811821	-0.425394	0.279681	-0.269475	-0.233057	0.131372	-0.267121	-0.224232	-0.0961662	-0.228722	0.116862	-0.732344	-0.67864	0.0746625	-0.257298	-0.703391	-0.0344884	-0.27827	-0.210497	-0.71924	-0.129551	-0.0587897	-0.642432	-0.292025	-0.198756	-0.0175993	-0.736472	0.214917	0.0286166	-0.462694	-0.494534	-0.340484	-0.202545	0.10065	-0.646943	-0.056956	-0.439211	-0.742663	-0.149429	-0.655057	-0.193831	-0.107711	-0.185618
-0.19177	-0.213454	0.357946	0.15155	-0.200005	-0.534866	0.256175	-0.215524	-0.675663	0.256447	-0.208737	0.364969	0.0693226	-0.149709	-0.0971244	-0.367248	-0.155378	0.0435592	-0.368703	-0.664858	-0.429483	-0.17004	-0.312522	-0.251025	0.191493	-0.0168574	-0.274728	-0.728847	0.364731	-0.635889	-0.292617	0.144806	0.0494727	-0.430945	0.317493	-0.0256654	-0.368007	-0.576896	-0.228876	-0.115843	0.214727	-0.362261	-0.106317	-0.142035	-0.671757	-0.27833	0.0560344	-0.162636	-0.0163534	-0.0822357
0.880669	-2.2834	-1.16031	-1.10978	-0.606819	0.000695721	-2.26831	-2.41458	-0.873494	-1.25907	-0.856792	-1.66144	-1.15007	0.598339	-0.216598	-0.18578	-0.918013	-1.00985	-2.70896	0.0604499	-1.56802	-3.37794	-1.06261	-0.631257	-0.270487	-0.567128	-0.0748251	-2.12139	-0.272956	-0.632365	-0.880478	-0.903007	-0.438698	-0.654271	-0.418371	-1.41088	-2.43102	-1.27364	-0.802605	-2.5806	-1.51411	-1.6564	-0.557736	-0.521381	-1.01613	-1.13553	-2.76294	-2.06309	0.234019	-2.14151
0.584061	0.710922	-0.260972	-0.0903541	0.321081	0.38032	0.28507	-0.0126003	0.0565935	0.0243722	0.203635	1.00528	-0.111281	0.267399	0.295054	0.00960815	0.156433	0.0594801	0.734135	0.373302	0.25074	0.1589	0.286043	0.0598071	0.263508	0.214691	0.562368	0.327449	-0.153175	0.446363	0.116643	-0.067636	-0.27191	0.608819	0.0566806	0.458419	0.332607	0.522889	0.273944	-0.223517	-0.300341	-0.0358031	0.14271	0.379245	0.285567	0.0516985	0.442882	0.173068	0.639693	0.0602045
0.355932	1.18081	-0.0305003	-0.31863	-0.710442	0.506356	-0.37037	0.030575	0.495618	-0.434851	-0.171616	0.322341	-0.389654	-0.0738319	0.577804	-0.152632	1.7359	0.0810284	0.149462	0.684215	0.613955	-0.387291	0.866092	0.0249182	-0.379104	0.379923	0.18643	1.07285	-0.741673	0.139752	-0.345588	-0.318184	0.0150652	0.546094	-0.0403857	0.118127	0.157962	1.06956	0.529268	-0.511208	-1.17027	0.421841	-0.307187	0.382722	0.606311	0.146974	0.25637	-0.0662101	0.593297	-0.257893
-0.0223482	-0.000910954	-0.253492	0.167933	0.0127758	0.0699229	0.0150673	-0.0622889	0.00306517	0.0793668	0.209197	0.0747742	0.092693	0.00738588	-0.0127938	0.00103935	0.0606559	-0.161522	-0.00335969	-0.0648004	0.241225	0.158663	-0.0162759	-0.0819794	0.119985	-0.0239611	-0.0966254	0.0799564	0.0159127	0.00330791	0.15194	0.0906492	0.0235616	-0.0614201	0.17083	0.148881	-0.0966134	-0.105529	-0.0533896	-0.158835	0.250944	-0.137762	-0.0698691	-0.00268907	-0.0319783	-0.0281719	-0.0342518	0.021824	-0.102954	0.105011
-0.419666	-0.615091	-0.299801	-0.0733072	-0.507224	-0.581899	-0.656389	-0.447728	-0.511231	0.135548	-0.559287	-0.230843	0.0145079	-0.347471	-0.319942	-0.166049	-0.427016	0.017737	-0.85109	-0.916099	-0.341767	-0.316123	-0.869642	-0.212756	-0.197668	-0.324686	-0.77821	-0.236017	0.00394313	-0.715564	-0.290167	-0.366993	-0.137777	-0.912482	0.217789	-0.0213368	-0.607917	-0.65626	-0.499907	-0.297352	0.10952	-0.626636	-0.129534	-0.584832	-0.711331	-0.173225	-0.645351	-0.41072	-0.308563	-0.304528
-0.351214	-0.91558	-0.246928	0.18889	-0.944869	-0.704078	-0.978534	-0.40198	-0.648763	-0.105842	-0.849786	-0.288693	0.0755146	-0.35821	-0.406628	-0.0329932	-0.553473	0.0633067	-1.49157	-1.03656	-0.757738	-0.911058	-1.20946	-0.270477	-0.456996	-0.40899	-0.804334	-0.688319	0.130323	-0.951747	-0.464178	-0.590684	-0.372619	-1.19823	0.0891945	-0.263011	-1.22253	-1.13913	-0.817895	-0.633487	-0.302584	-1.05458	-0.00256282	-0.804832	-1.0174	-0.406772	-1.18521	-0.567988	-0.664275	-0.532857
0.0813273	0.020472	0.141817	0.0412231	-0.152268	0.0671698	0.0379857	-0.0446545	0.0674282	0.123301	-0.0971724	0.0718181	-0.00744391	0.00639109	0.0880145	0.0938579	0.000421102	0.182589	-0.0855763	0.0148259	0.109841	0.0803656	0.107154	0.0813699	0.0750482	-0.000269005	-0.0895332	-0.0661189	0.156171	0.0543545	0.137973	0.179278	0.0667036	0.00881436	0.0962076	0.0949778	-0.0509728	-0.17421	-0.010897	-0.127261	0.164314	0.0347911	0.106606	0.0109104	0.0287605	0.0584862	0.317087	-0.0736383	0.0230908	0.0923311
-0.218302	-0.262631	-0.00411137	0.0620553	-0.463263	-0.319991	-0.413597	-0.0767512	-0.341569	0.249003	-0.264999	-0.131003	0.121821	-0.1569	0.0530512	0.0591574	-0.255342	0.0976754	-0.484966	-0.58996	-0.110806	-0.041449	-0.498479	-0.0608409	0.0246535	-0.142934	-0.310079	-0.131197	0.217737	-0.419846	-0.249055	-0.208192	0.0458693	-0.468278	0.174619	-0.0349852	-0.221364	-0.34017	-0.277776	-0.117679	0.083254	-0.412247	-0.0568258	-0.0618111	-0.15461	-0.136405	-0.185115	-0.393667	-0.0375332	-0.130931
-0.362344	-0.671522	-0.0441659	0.0391744	-0.571335	-0.331312	-0.749896	-0.42662	-0.371702	0.0901869	-0.611016	-0.0974846	0.159031	-0.191383	-0.00149949	-0.0377678	-0.286945	0.0619389	-0.695872	-0.846443	-0.460984	-0.113539	-0.63726	-0.0587175	0.0505846	-0.111801	-0.53772	-0.200814	0.282015	-0.589215	-0.241687	-0.307207	-0.134215	-0.768293	0.308808	0.0648366	-0.7175	-0.619425	-0.418079	-0.405071	0.270625	-0.46619	-0.0762341	-0.346459	-0.667296	-0.223768	-0.573766	-0.326091	-0.383865	0.172279
-0.0437382	-0.12911	-0.114222	0.0269317	-0.255681	0.0961804	-0.143696	-0.261059	0.374303	0.0939753	0.213149	0.119344	-0.181796	-0.0247235	-0.156727	-0.0946159	-0.121337	0.22079	-0.0908933	0.107523	-0.0535422	0.0244045	0.153239	0.116954	-0.202237	-0.0442591	-0.217157	0.14244	0.0951475	0.0684845	0.437399	-0.00460622	0.0530388	-0.0712608	0.134166	0.041916	-0.0331799	-0.219549	-0.142122	-0.0537221	0.252611	-0.215626	0.199473	-0.059045	-0.142697	-0.0376182	-0.227241	0.120703	-0.16943	0.121538
-0.335103	-0.754949	-0.295634	-0.03333	-1.10681	-0.57424	-0.8099	-0.473786	-0.498009	-0.162365	-0.501694	-0.409866	-0.146733	-0.409866	-0.412966	-0.122964	-0.46569	-0.140528	-1.3286	-0.907629	-0.534244	-0.974273	-1.15585	-0.24567	-0.668039	-0.494766	-0.680866	-0.470682	-0.240265	-0.761166	-0.355885	-0.584184	-0.262625	-0.904822	0.0394653	-0.0515605	-0.905216	-0.833891	-0.582964	-0.468499	-0.091605	-0.72661	-0.163781	-0.672965	-0.871829	-0.297477	-1.06036	-0.568199	-0.497868	-0.505122
-0.151993	-0.208068	0.124775	0.00584323	-0.398054	-0.112058	-0.329865	-0.0644282	-0.0466667	-0.00693527	-0.0544595	-0.0123111	0.00282402	-0.0886894	-0.0105149	-0.249036	-0.0621473	0.168386	-0.424869	0.0124063	0.199314	-0.023108	0.0479361	0.0980363	-0.0466826	-0.00521326	-0.0616043	-0.390803	0.368686	-0.274275	0.0280952	0.0518529	0.0597625	-0.157155	-0.0369785	0.0210964	-0.189757	-0.456891	-0.306728	-0.451245	0.299253	-0.244441	0.114765	-0.212811	-0.175074	-0.0626232	-0.358664	-0.157478	0.0462087	-0.188804
0.00579576	-0.151983	0.0884928	0.172036	-0.133966	-0.180516	0.0286191	-0.084333	-0.244845	0.170025	-0.18243	0.0669324	0.15423	-0.0267632	-0.0643371	-0.137683	-0.14534	0.0652849	-0.279417	-0.366114	-0.0883285	0.0484373	-0.196403	0.0230438	0.11675	-0.0287032	-0.0949937	-0.347978	0.131028	-0.294539	-0.0279082	0.0139473	0.0768055	-0.275424	0.294547	-0.031102	-0.201667	-0.307397	-0.155704	-0.0249743	0.244272	-0.117098	0.117295	0.0301218	-0.268813	-0.159292	0.0563634	-0.0418312	0.116513	0.0388748
-0.113794	-0.356367	-0.00957778	0.0505775	-0.35463	-0.374165	-0.353105	-0.14877	-0.270917	0.217157	-0.286617	-0.123469	0.158005	-0.086297	0.0129565	0.104996	-0.0925576	0.0361593	-0.583053	-0.446082	-0.233168	-0.0570282	-0.361444	-0.0305486	-0.0126349	-0.118194	-0.270612	-0.164694	0.241686	-0.163544	-0.115423	-0.231946	0.0433207	-0.473716	0.191948	0.162123	-0.354269	-0.338447	-0.185386	-0.111359	0.0827487	-0.131577	0.210719	-0.193984	-0.418488	-0.0101714	-0.421592	-0.194595	-0.154758	-0.00172476
-0.0568463	0.0442805	-0.200959	0.0457698	-0.305933	-0.163594	-0.322503	0.049092	0.0604727	0.642118	-0.311777	-0.227342	0.0959524	-0.305395	0.0165948	0.143838	-0.0351694	0.151159	0.064588	-0.261923	0.419833	-0.244063	-0.367177	0.169334	0.136448	0.0207685	-0.289631	-0.0356119	-0.0364819	-0.348514	0.103464	0.092592	0.0383604	-0.444193	0.112575	0.0302584	-0.447099	-0.329196	-0.119929	0.169905	0.236037	-0.65411	-0.000831235	0.0873202	-0.043633	0.175234	-0.0852961	-0.0752691	-0.0300026	0.119898
-0.0934158	-0.269908	0.0341517	0.101857	-0.416281	-0.322208	-0.205584	-0.102148	-0.22563	0.198448	-0.162313	-0.137547	0.146009	-0.0922156	-0.151929	0.100719	-0.118135	0.21106	-0.478949	-0.399997	0.399781	-0.106393	-0.195673	-0.12813	-0.0771293	-0.0484543	-0.328826	-0.212387	0.0315024	-0.243199	-0.000636385	-0.0197525	0.0930588	-0.509029	0.151909	-0.0072635	-0.420784	-0.451225	-0.228328	-0.0803832	0.175598	-0.251812	-0.0311722	-0.176418	-0.57166	0.0349287	-0.157082	-0.271148	0.0411096	-0.0872465
-0.347783	-0.432789	-0.204894	0.00892318	-0.978679	-0.412549	-0.790136	-0.171653	-0.194387	-0.137723	-0.216255	-0.344071	-0.265382	-0.303841	-0.28086	-0.225471	-0.427861	-0.166644	-1.26436	-0.29459	-0.345663	-0.701241	-0.930547	-0.0247209	-0.5763	-0.28535	-0.4064	-0.173817	0.0552951	-0.390732	-0.0962621	-0.331246	0.000358537	-0.642208	0.129346	-0.0268976	-0.830845	-0.601527	-0.446828	-0.202803	0.256615	-0.488121	0.17529	-0.421592	-0.555646	0.0759782	-0.826842	-0.287014	-0.314796	-0.123065
0.0138436	-0.125456	0.0692315	0.289618	-0.519546	-0.139967	-0.22829	-0.175657	-0.00338852	0.346288	-0.084032	0.112665	0.12454	-0.0934997	0.0250592	0.411019	0.00442805	0.192697	-0.540863	-0.388073	0.090107	0.138275	-0.344622	0.309194	-0.0102981	0.0186618	-0.518235	0.235298	0.194219	-0.197399	-0.0158557	-0.143931	0.0435416	-0.21494	0.519371	0.351733	-0.261905	-0.252369	-0.176053	-0.0110984	0.419869	-0.0235648	0.0531518	-0.270195	0.0224521	-0.232571	-0.237217	-0.27768	-0.42864	0.149806
-0.0647752	0.179912	0.00067188	0.0202976	-0.0257042	-0.207722	-0.00787397	-0.043084	-0.221657	0.147364	0.328635	-0.0327705	0.0496239	-0.118745	-0.0323039	-0.0903643	-0.0843585	-0.0824045	-0.13334	-0.149943	-0.104067	0.0433845	-0.0710815	-0.0122317	0.0886558	-0.0702462	-0.291655	-0.218852	0.224066	0.00366877	-0.117667	-0.0990801	0.188905	-0.256541	0.0475075	0.0253337	-0.0255192	-0.151545	-0.114902	-0.0888463	0.167164	-0.165299	0.200252	-0.140792	-0.231026	-0.139313	-0.270375	-0.0486683	-0.0215019	0.0115999
-0.395858	-0.37214	-0.279126	-0.339492	-0.632521	-0.313677	-0.697237	-0.468829	-0.0473502	-0.260654	-0.257824	-0.372238	-0.055698	-0.305692	-0.353193	-0.423839	-0.314595	-0.324552	-0.642127	-0.558431	-0.293038	-0.491876	-0.411224	-0.162266	-0.492432	-0.339507	-0.667272	-0.492108	-0.329025	-0.566711	-0.132762	-0.512572	-0.296373	-0.545967	-0.284011	-0.194134	-0.588229	-0.476441	-0.496623	-0.526638	-0.0302012	-0.324069	-0.05841	-0.419681	-0.622332	-0.381374	-0.668539	-0.404815	-0.421545	-0.315997
-0.157726	-0.312624	0.357827	0.410199	0.00605837	-0.504215	-0.0131348	-0.191313	-0.519744	0.288578	-0.188695	0.346962	0.490658	-0.018495	0.0326497	-0.0900255	0.0142374	0.462843	-0.255212	-0.629441	-0.211496	0.114683	-0.457444	0.136197	0.267421	0.0553312	-0.0312458	-0.514804	0.593088	-0.297449	0.105159	0.116994	0.263711	-0.568123	0.723736	0.229177	-0.265544	-0.27999	-0.0872682	0.0157416	0.29249	-0.415536	0.242593	-0.0917595	-0.507992	-0.194872	0.0678677	-0.110694	0.323542	0.0556468
-0.174872	-0.514315	-0.148221	-0.5867	-0.412751	0.00880132	-0.681421	-0.34799	0.086998	-0.505718	0.0178983	-0.571582	-0.191896	-0.32413	-0.399598	-0.242864	-0.481771	-0.388954	-0.295292	-0.151904	-0.171403	-0.441236	0.0622848	-0.660002	-0.42787	-0.142244	-0.244336	-0.232702	-0.288693	-0.578043	-0.137096	-0.543605	-0.202134	-0.286552	-0.200461	-0.336928	-0.237481	-0.287357	-0.245032	-0.68141	-0.540685	-0.0208353	-0.263228	-0.207686	-0.350045	-0.356729	-0.030151	-0.375216	-0.431044	-0.626105
-0.302988	-0.754503	-0.119027	0.070366	-0.776956	-0.702003	-0.687978	-0.465417	-0.631715	0.00380633	-0.625915	-0.34179	-0.0230171	-0.394159	-0.372738	-0.15092	-0.465161	-0.0435675	-1.17648	-0.962356	-0.58259	-0.572876	-0.95244	-0.151634	-0.326997	-0.387274	-0.697619	-0.65424	0.157589	-0.80001	-0.17595	-0.403051	-0.0616292	-0.876648	0.225335	-0.0181594	-0.861994	-0.726595	-0.531927	-0.335233	0.102661	-0.668512	-0.178629	-0.625987	-0.889794	-0.25152	-0.85354	-0.437946	-0.467732	-0.323483
0.207371	-0.352984	0.119707	-0.232357	-0.00176717	-0.248318	0.0695919	-0.188868	0.198211	-0.0929322	0.29479	0.00843965	0.25349	-0.248583	0.0965239	-0.271865	0.229941	-0.168089	-0.104838	-0.367816	0.721522	-0.0423208	0.00818135	-0.3589	-0.0837972	-0.0733773	-0.352598	-0.242454	-0.0841143	0.216944	0.140722	0.00683297	-0.187487	-0.180169	0.255376	0.0403043	-0.0969159	-0.342889	-0.199994	-0.19079	-0.230373	0.48462	-0.113574	0.0143552	-0.0962785	0.0895916	0.09427	-0.364097	-0.181587	-0.445604
-0.0846146	-0.148034	0.120235	0.276689	-0.034388	-0.215978	0.0472693	-0.0522484	0.0879082	0.385967	-0.13128	0.0630488	0.164538	-0.0472906	0.00466253	0.0424007	-0.0343427	0.191688	-0.349207	-0.323564	-0.0412875	0.0647534	-0.287759	0.00449954	0.151952	0.0498312	-0.044406	-0.203305	0.314814	-0.17769	0.0239858	0.132944	0.180797	-0.275365	0.367218	0.212816	-0.13159	-0.236146	-0.0397755	0.0161706	0.0991648	-0.240368	0.102794	-0.0404207	-0.321076	-0.113282	-0.0754507	-0.0482991	0.194275	0.171898
-0.129793	-0.267643	0.241872	0.14466	-0.388521	-0.365761	-0.0648042	-0.0784719	-0.444528	0.303981	-0.364554	0.0717786	0.184012	-0.222167	-0.0515314	-0.0583304	-0.147515	0.124732	-0.441793	-0.595238	-0.184785	-0.0522434	-0.415209	0.0162872	-0.0576804	-0.0950493	-0.335883	-0.507809	0.316279	-0.315732	-0.0984535	0.0220432	0.111503	-0.574099	0.287721	-0.0854371	-0.423423	-0.405629	-0.180068	-0.00494459	0.222407	-0.403825	0.0497713	-0.271569	-0.559374	-0.183548	-0.334368	-0.262882	0.0977047	-0.118898
0.274464	0.0569665	0.166756	0.076556	-0.221104	-0.187523	-0.242905	0.397987	0.0224065	0.634412	-0.148222	-0.0522175	0.176124	-0.018383	0.344265	0.442492	0.0790562	0.454751	-0.131751	-0.17853	0.272364	0.119611	-0.0895529	0.280246	0.261044	0.191807	-0.509088	0.454447	-0.164775	-0.102457	0.121468	0.199661	0.2384	-0.368249	0.296719	0.23463	-0.110984	0.0596097	0.0966803	0.316012	0.36732	-0.263731	0.379282	0.139136	-0.0773347	0.0198415	-0.234527	0.0968024	0.311479	0.443716
-0.0560172	-0.398226	0.108588	0.125125	-1.13928	-0.470599	-0.399539	-0.107397	-0.222554	0.24644	-0.196108	0.0429304	0.212059	-0.173159	-0.0978288	-0.0842014	-0.192955	0.195438	-1.39882	-0.642288	0.0688628	-0.40736	-0.816622	0.0369433	-0.474838	-0.119717	-0.764127	-0.194548	0.297653	-0.44824	-0.0350642	-0.17492	0.184047	-0.720742	0.348531	-0.00788087	-0.77766	-0.740592	-0.324279	-0.0634606	0.282029	-0.594788	0.301201	-0.478091	-0.747723	0.142603	-0.724293	-0.255299	-0.0895801	-0.0925724
-0.0727704	-0.281624	0.428645	0.213492	-0.169923	-0.487967	-0.194417	-0.132879	-0.344701	0.472724	-0.141493	0.088372	0.411984	-0.237252	-0.0687279	0.0733865	-0.0826728	0.25358	-0.576461	-0.689516	0.110826	-0.157044	-0.641871	0.0545351	0.203369	0.00106505	-0.585205	-0.143174	0.443371	-0.565927	0.0403457	0.221988	0.290683	-0.885452	0.509792	0.124935	-0.360537	-0.3911	-0.134882	-0.00258264	0.149517	-0.523105	0.199524	-0.228947	-0.753596	-0.10464	-0.277477	0.15342	0.180146	0.0695136
-0.0627325	-0.819571	-0.0450254	-0.134207	-0.189549	-0.2046	-0.617113	-0.139174	-0.288929	-0.0114926	-0.318705	-0.116896	0.0804865	-0.376712	-0.136684	0.0911621	-0.325549	0.0596302	-0.476371	-0.601523	-0.187935	-0.0951704	-0.5844	-0.179122	-0.0670504	-0.0214248	-0.674262	-0.0238748	0.210217	-0.319665	-0.229138	-0.210803	0.0607217	-0.42834	0.0917127	0.0669211	-0.257388	-0.166881	-0.175431	-0.164445	-0.103132	-0.298749	0.230161	-0.300028	-0.29881	0.00399181	-0.579831	-0.514727	-0.0807672	-0.117573
0.12476	-0.301935	0.0593697	0.575706	0.0775295	-0.169491	-0.0932673	-0.00483453	0.0534039	0.622921	-0.100827	0.283667	0.64616	0.180391	0.136918	0.464912	-0.02276	0.632619	-0.261855	-0.628148	-0.0367308	0.245545	-0.322786	0.215985	0.452999	0.174444	-0.261035	0.0619495	0.635064	-0.275636	0.190605	0.12976	0.391999	-0.444575	0.793374	0.51713	-0.289951	-0.387472	-0.00421758	0.102249	0.699653	-0.322434	0.648137	-0.00367853	-0.404825	0.438982	-0.00838164	0.156105	0.0510129	0.434299
1.55665	1.68197	1.67046	1.53212	1.63837	1.59243	1.68691	1.45501	1.42699	1.20842	1.255	1.22014	1.11704	1.0176	1.25405	1.20698	1.23262	0.928949	1.92771	1.23724	1.28258	1.36337	1.55394	0.825717	1.3849	1.34039	1.30183	1.597	1.25283	1.13406	0.950604	1.04367	1.50107	1.41338	1.27344	1.51503	1.44906	1.36951	1.36317	1.32461	1.20115	1.36132	1.57131	1.27417	1.55474	1.24932	1.12518	1.49423	1.28951	1.32525
-0.208613	0.164884	-0.0687779	0.0328402	-0.194503	-0.0821501	0.310522	0.188153	-0.244155	-0.0302459	0.131425	0.277413	-0.198528	-0.162486	-0.0230193	-0.174068	-0.110816	-0.159274	0.298321	0.152465	0.000480483	0.332805	0.288178	-0.0158961	0.04504	0.0853123	-0.262323	-0.0708673	-0.0588721	0.176726	0.249282	-0.0147291	0.0415733	-0.274662	-0.132841	-0.148633	0.0793531	-0.327839	0.13672	0.0492275	0.246186	-0.205012	-0.102199	-0.00683296	0.106353	-0.25599	0.189847	0.101293	-0.211412	0.107273
-0.598731	-0.805553	-0.213564	-0.318254	-0.589886	-0.615761	-0.806462	-0.47685	-0.417938	0.101975	-0.686302	-0.337613	-0.15786	-0.564078	-0.415701	-0.179043	-0.506373	-0.211014	-1.01587	-0.91551	0.00123018	-0.839255	-1.01605	-0.522197	-0.312473	-0.478746	-0.664808	-0.470832	-0.16243	-1.10997	-0.362289	-0.168809	-0.253177	-0.958638	0.0526953	-0.126835	-0.646656	-0.598627	-0.462586	-0.383893	-0.533334	-1.04459	-0.40218	-0.583447	-0.864039	-0.479403	-0.539014	-0.540149	0.223865	-0.308488
-0.161694	-0.466908	-0.122036	0.155392	-0.916655	-0.16421	-0.175574	-0.407323	-0.408095	-0.21489	-0.163268	-0.218812	-0.252353	-0.127849	-0.199364	0.094895	-0.176669	-0.411531	-1.033	-0.360425	-0.140805	-0.695265	-0.324198	-0.0383776	-0.565023	-0.188626	-0.532296	-0.205042	0.149261	-0.52962	-0.28047	-0.727178	-0.220136	-0.084625	-0.202028	-0.299328	-0.206816	-0.270537	-0.115339	-0.359418	-0.186838	-0.216084	0.119063	-0.32597	-0.216957	-0.0285358	-0.789587	-0.234172	-0.767622	-0.14086
0.163534	-0.433853	-0.307749	0.0761838	0.191999	-0.302327	-1.04328	-0.108631	0.0597353	0.756173	0.0672185	0.36419	0.408301	-0.426602	0.0546489	-0.397202	0.526939	-0.584789	-0.306534	-0.240167	0.163647	0.413444	-0.0228317	-0.266423	-0.369712	-0.136996	-0.349376	0.503871	-0.0998338	-0.0400779	0.485653	-0.277929	-0.0631874	0.175072	-0.265291	0.148605	0.00950955	-0.430217	-0.188872	-0.170827	0.12529	0.284469	-0.497693	-0.204922	0.1031	-0.714854	-0.0742736	-0.326161	0.157821	0.254382
0.0106032	-0.189517	0.0680694	-0.0188914	-0.344418	-0.290446	-0.23848	-0.142026	0.0449543	0.22798	-0.0970092	-0.0193867	0.20382	-0.183814	-0.0619438	0.00978546	-0.125875	0.173555	-0.438725	-0.511385	-0.20221	-0.1238	-0.427672	-0.199155	0.0802386	-0.142052	-0.262606	-0.103784	0.327765	-0.263715	-0.0876389	-0.0674797	0.0487502	-0.492084	0.223504	-0.0253551	-0.21446	-0.235568	-0.14703	-0.123947	0.0780059	-0.320634	-0.00209381	0.0652613	-0.201148	-0.160792	0.0174504	-0.251775	0.211344	-0.0128791
-0.200912	-0.214963	-0.286816	-0.127359	0.0124712	0.0998563	0.0172474	-0.188982	-0.0822181	-0.180348	-0.214373	-0.0881392	-0.231353	0.0256739	-0.15741	-0.193437	-0.0576448	-0.267123	-0.189828	-0.0701486	0.17639	-0.101689	-0.100022	-0.172738	-0.116512	-0.157579	-0.284949	-0.0504063	-0.172792	-0.0567296	-0.13148	-0.0253486	-0.217942	-0.0914276	-0.303352	-0.0104232	-0.16074	-0.166805	-0.168021	-0.120946	-0.216994	-0.15357	-0.285112	-0.079339	-0.0427276	-0.181548	0.047031	-0.27824	-0.137072	-0.235699
-1.37327	-1.37892	-1.1506	-1.22195	-1.59801	-0.759128	-0.233035	-0.674713	-0.595891	-0.481669	0.181748	-2.14856	-0.131289	-2.0259	-0.133993	-1.75974	-0.0649135	-1.77285	-1.03223	-2.33108	-0.0212646	-2.10085	-0.53341	-2.30286	-0.465999	-2.21629	0.0154784	-2.16496	-2.21629	-2.21382	-0.1732	-0.61479	-0.457345	-1.33793	-0.349247	-0.809222	-1.28548	-1.10831	-1.1362	-0.809995	-0.316054	-1.20955	-0.454565	-1.4237	-1.28932	-0.845655	-1.79974	-1.44077	-0.90065	-0.801577
0.133467	-0.573404	0.041086	-0.424557	-0.410946	-0.540538	-0.405757	-0.0626001	0.0099325	-0.11888	-0.049391	-0.149095	0.00967452	-0.533953	-0.559876	-0.109993	-0.225041	-0.192982	-0.115852	-0.852908	-0.212526	-0.17448	-0.558922	-0.599697	-0.352488	-0.322265	-0.487298	-0.426156	0.175869	-0.471345	-0.386222	-0.35907	0.0638364	-0.404098	-0.0108114	-0.43175	-0.60425	-0.565384	-0.434903	-0.210428	0.178978	-0.191488	0.0598179	-0.412289	-0.563937	-0.336368	-0.415595	-0.491501	0.126906	-0.344306
-0.151777	0.253965	0.198296	0.289491	-0.0481547	-0.258755	0.0505408	0.15588	-0.314333	0.306508	-0.147153	0.0453533	0.155185	-0.056331	-0.134546	-0.0636957	0.10383	0.400758	-0.264598	0.0256506	0.26021	0.0857232	-0.252073	0.29354	0.0517443	0.0833088	-0.0631438	-0.40861	0.122155	0.0744609	0.130511	-0.257797	0.300112	-0.187306	0.0239786	-0.0945557	-0.0929702	-0.0149929	-0.073654	0.20872	0.349449	-0.172399	0.353636	-0.0297173	-0.136042	0.199379	-0.0849693	0.0735545	-0.0875254	-0.0139874
-1.1434	-1.84276	-0.851018	-1.03038	-1.61618	-1.18137	-2.18003	-1.64488	-1.58836	-1.36446	-1.65147	-1.334	-0.897732	-1.14868	-1.35387	-0.942568	-1.35756	-0.748322	-2.11577	-1.80034	-1.29274	-2.01077	-1.86142	-0.687434	-1.21467	-1.31041	-1.4457	-1.46846	-0.972323	-1.93678	-0.728119	-1.01209	-1.02425	-1.66605	-0.646417	-1.10931	-1.93312	-1.43946	-1.44635	-1.09198	-0.822158	-1.67136	-0.806815	-1.6929	-1.99239	-0.98553	-2.07703	-1.08159	-1.24437	-1.32992
0.0863759	-0.524698	0.245638	0.155598	-0.051318	-0.142598	-0.190958	-0.0795109	0.0766876	0.180401	0.0794008	-0.0963286	0.158421	-0.237244	-0.0224202	0.12022	-0.0318712	0.0103409	-0.361516	-0.469939	-0.0579739	-0.0509429	-0.221307	-0.212563	0.0173673	-0.00778341	-0.124172	0.0370649	0.485567	-0.20723	-0.0468064	-0.180805	0.164683	-0.221303	0.3644	0.237843	0.00916918	-0.132448	-0.0706447	0.0207739	-0.0918037	0.147786	0.0770282	-0.00245343	-0.339359	-0.182058	-0.0168319	-0.277256	-0.0215177	-0.0784264
-0.17931	0.0631155	-0.0525854	0.0815785	-0.118339	-0.24059	-0.197685	0.0681839	-0.200614	0.162776	-0.0353	-0.0983311	0.0835056	-0.146878	-0.028927	0.235003	0.227578	0.113705	-0.170685	-0.271584	-0.31779	-0.0849325	-0.132272	0.0522687	0.0242559	0.0371608	-0.177874	0.350492	0.0768186	-0.144815	-0.0027886	-0.245003	0.197608	-0.116992	0.306548	0.211083	-0.166192	0.0674616	-0.15242	-0.096491	0.0945008	-0.256614	0.2027	-0.14104	-0.0485669	0.129262	-0.0980048	0.18089	-0.254539	0.172652
0.00587857	-0.127344	0.043736	0.13874	-0.176979	-0.0711745	-0.233198	-0.0223082	0.00761755	0.411572	-0.0912593	-0.0186039	0.195892	-0.093047	-0.0500281	0.1948	-0.184261	0.200416	-0.19219	-0.244192	-0.0158557	0.166618	-0.269313	0.15021	0.214623	0.0450721	-0.2655	-0.0036767	0.28155	-0.0772642	0.182975	0.141052	0.230716	-0.41272	0.335177	0.160859	-0.172405	-0.201618	-0.0575697	0.0789785	0.247951	-0.330839	0.257829	-0.0607097	-0.170648	0.139788	-0.143259	0.00207456	0.160267	0.179112
-0.183082	-0.649769	0.0438873	0.0363161	-0.663086	-0.311526	-1.03679	-0.232469	-0.421092	-0.0491979	-0.544296	-0.521455	-0.119929	-0.27206	-0.0150928	-0.0798031	-0.0689742	-0.123569	-0.917313	-0.52487	-0.192577	-0.197839	-0.675268	-0.0897331	-0.0522995	-0.433154	-0.480214	-0.23501	-0.213698	-0.280952	-0.10589	-0.182745	0.0463966	-0.46187	-0.056202	-0.254843	-0.341608	-0.474721	-0.34564	-0.0387431	-0.281966	-0.319214	-0.385629	0.110529	-0.0475469	-0.443322	0.193734	-0.415395	-0.210794	-0.223914
0.121075	-0.309694	0.41023	-0.092502	-0.146607	-0.0536474	-0.11894	-0.176305	0.215826	0.214629	0.146642	-0.0435847	0.116322	-0.166929	-0.07189	0.286229	0.302296	-0.0361141	-0.00865286	-0.300311	0.396774	-0.075826	0.0651999	-0.150685	0.0715462	-0.13404	-0.221773	0.195303	0.0913024	0.156905	0.135344	0.183382	0.161511	-0.00756482	0.152136	0.352426	-0.287798	-0.0246477	-0.181199	0.0494215	0.0620941	0.159236	0.382937	-0.0857048	-0.217018	-0.131862	0.118747	-0.0303877	-0.538696	0.130961
-0.407552	-0.487481	-0.0801647	-0.0703505	-0.0121839	-0.0803343	0.173037	-0.412399	-0.30738	0.197365	-0.201721	-0.0997073	0.10763	-0.170799	-0.0606209	-0.147032	-0.105465	0.168627	-0.565881	-0.442435	0.95368	-0.281382	-0.126031	-0.184116	-0.197651	0.0453128	-0.362758	-0.106364	-0.117239	-0.0497324	0.0266936	0.129987	-0.100786	-0.365523	0.214902	-0.130664	-0.485495	-0.60569	-0.131892	-0.365404	-0.123044	-0.473163	-0.172117	-0.0423709	-0.641273	-0.336216	0.465495	-0.137517	0.451005	-0.273884
-0.280708	-0.678815	-0.215602	-0.150863	-1.03021	-0.679775	-0.236776	-0.602864	-0.606534	-0.216328	0.16315	-0.475352	-0.507264	-0.594414	-0.245565	-0.37158	0.101165	0.0313858	-1.20351	-0.233884	0.236656	-0.867865	-0.797096	0.242347	-0.819157	-0.217415	-0.396846	-0.0906629	-0.504582	-0.69274	-0.671558	-0.617857	-0.222388	-0.845766	0.192988	-0.11418	-0.190728	-0.242315	-0.484464	-0.170265	-0.654083	-0.109602	-0.581421	-0.345045	-0.66276	-0.679658	-0.887991	0.548729	-0.811156	-0.548838
-0.281464	-0.205148	0.195272	0.0402372	-0.355459	-0.410098	-0.14954	-0.112864	-0.427582	0.135415	-0.346829	-0.00142459	0.0178771	-0.280998	-0.20064	0.0405609	-0.162741	0.136789	-0.409481	-0.6126	-0.334369	-0.23028	-0.39967	-0.182987	-0.0611691	-0.155264	-0.360829	-0.617462	0.19454	-0.522182	-0.183256	-0.162809	-0.0296457	-0.714328	0.0706181	-0.211002	-0.512248	-0.406738	-0.353999	-0.0898711	-0.0732086	-0.459927	-0.0401718	-0.277454	-0.511201	-0.0516303	-0.276201	-0.329396	0.251395	-0.184724
-0.31999	-0.305307	-0.127583	-0.0960222	-0.426313	-0.0884861	-0.489097	0.101593	-0.196342	0.0854955	-0.242108	-0.254058	-0.22171	-0.0963422	-0.0882921	-0.390595	-0.135013	0.0941556	-0.674288	0.0588444	-0.0805021	-0.384929	-0.195329	0.274075	-0.246648	-0.196287	-0.325367	-0.0824317	-0.322097	0.013631	-0.0868624	0.0168677	0.106483	-0.0721438	-0.338888	-0.184642	-0.506619	-0.178731	-0.306448	-0.111463	0.210037	-0.169626	0.0517855	-0.324404	-0.291487	0.224781	-0.578753	-0.042746	-0.0844611	-0.309282
-0.248549	-0.473298	-0.0871266	0.136548	-0.127676	-0.384831	-0.176025	-0.249798	-0.353043	0.0689991	-0.423026	-0.20218	0.157655	-0.208106	-0.196961	-0.0524925	-0.334127	-0.000805787	-0.643889	-0.590421	-0.490615	-0.10697	-0.493512	-0.101531	-0.022287	-0.138213	-0.387563	-0.368478	0.142841	-0.530257	-0.145163	-0.0949201	0.0247568	-0.483247	0.35793	0.219403	-0.323918	-0.370997	-0.176114	-0.0896818	0.0853776	-0.201319	-0.100579	-0.150966	-0.576702	-0.0976982	-0.177256	-0.179212	-0.118395	0.0822307
0.0180449	-0.226657	0.115115	0.0642426	-0.748003	-0.4806	-0.992559	0.00824643	-0.478473	-0.0266414	-0.138195	-0.266999	0.0199995	-0.346299	0.0676365	0.318473	0.00733139	-0.0335575	-0.805248	-0.613867	-0.629659	-0.823405	-0.761032	0.0463472	-0.0790187	-0.0892923	-0.340002	-0.0504623	0.541236	-0.288635	0.0604483	-0.28539	0.106899	-0.508766	-0.10973	-0.0809594	-0.599182	-0.0622063	-0.137962	0.160994	0.140033	-0.529416	0.316528	-0.407332	-0.489107	0.272875	-0.916372	-0.227843	-0.198502	0.107172
-0.0242228	-0.238774	0.0144605	-0.0112261	-0.34504	-0.126987	-0.433876	-0.266505	0.00572418	0.0120554	-0.119482	-0.284006	-0.179709	-0.245976	-0.085577	0.0257861	-0.0989405	-0.14318	-0.0566198	-0.523539	-0.0907629	-0.218739	-0.366775	0.000524789	-0.00221953	-0.124441	-0.115655	-0.200915	0.293045	-0.276001	-0.111059	-0.138802	0.0483632	-0.334918	0.122899	-0.0599222	-0.361442	-0.301517	-0.172107	-0.175468	-0.203298	-0.235535	0.135716	-0.167264	-0.0735823	0.09926	-0.195294	-0.0586346	-0.387831	-0.0344571
0.817806	0.677082	1.09547	0.976738	0.624533	0.641735	0.787605	0.865254	0.517244	1.19417	0.761486	1.09329	1.08822	0.788369	0.947311	0.940382	0.836936	1.09276	0.427181	0.458963	0.84802	0.885545	0.506419	0.860332	0.998063	0.95007	0.556705	0.761518	1.16624	0.608568	0.80844	1.08021	1.08974	0.518466	1.34015	1.00106	0.620722	0.727014	0.815129	0.988796	0.823901	0.590923	0.908267	0.823361	0.673923	0.747552	0.657847	0.563721	0.901537	0.897848
-0.063272	-0.541489	-0.159162	0.0238545	-0.683948	-0.762622	-0.419489	-0.0111918	-0.363064	0.258668	-0.653569	-0.160335	0.264203	-0.0183852	-0.598078	0.00782681	-0.169462	-0.0924838	-0.323179	-0.852337	-0.543079	-0.0593422	-0.5662	0.0882431	0.258424	-0.0805657	-0.472047	-0.82	-0.0279622	-0.0168655	-0.0603147	0.208528	0.221408	-0.858385	-0.107465	-0.542637	-0.431576	-0.352639	-0.167768	-0.123879	0.0646103	-0.833715	-0.351354	-0.51036	-0.61047	0.104462	-0.847919	-0.56624	0.118864	0.0765434
-0.0374602	-0.0545315	0.0231539	0.342751	-0.154183	0.0172626	-0.268908	-0.150392	0.000367721	0.0618918	-0.0249924	0.187008	0.0881575	0.138902	-0.109309	0.0845315	-0.07853	0.220103	-0.366128	-0.25137	-0.0711697	0.184231	-0.143646	0.0603649	0.0800897	-0.0417712	-0.297286	0.137978	0.195132	-0.213963	-0.0232525	0.115814	0.154087	-0.283878	0.100881	0.330659	-0.148507	-0.146175	-0.0954024	-0.0121366	0.387687	-0.114268	0.0249481	-0.0322467	-0.187872	0.0523911	-0.142422	-0.0542392	-0.097226	0.159644
-0.0447755	-0.0119322	0.447573	0.125514	-0.0629846	-0.0505172	0.268264	-0.0226413	-0.118946	0.288698	-0.171476	0.26085	0.0257807	0.0373354	0.0602544	-0.0999001	-0.0188971	0.257304	0.0650516	-0.1876	0.165181	0.189489	-0.0458748	-0.12568	0.246652	0.046894	0.0626941	-0.349704	0.198463	0.11464	0.105048	0.376185	0.0984326	-0.27786	0.118891	-0.222848	-0.1824	0.0698838	-0.0253725	0.165224	0.389206	-0.215373	0.265625	-0.00173375	-0.0315927	-0.017744	0.0309406	-0.142094	0.136559	-0.0211952
-0.13724	0.136065	0.0755668	0.189608	0.11865	-0.0764635	0.154758	-0.0717951	-0.0272585	0.0917811	-0.169381	0.326653	-0.0734184	0.0238723	0.067083	-0.00420984	0.0221278	0.176795	0.128924	-0.134157	-0.155451	0.174238	-0.0772095	0.094561	0.207547	0.0806042	-0.0104144	-0.0440011	0.186148	-0.0768408	-0.0381577	0.260838	0.199714	-0.145864	0.0624784	0.127612	-0.0712788	-0.0659508	-0.0594658	0.0597773	0.260784	-0.160555	0.132395	0.120058	0.0566175	0.292541	-0.0492476	0.124047	0.0983585	0.11846
-0.627758	-1.18068	-0.325264	-0.558031	-0.801785	-0.827701	-1.07866	-0.646263	-0.749318	-0.364374	-0.982379	-0.781896	-0.317106	-0.667541	-0.662882	-0.441988	-0.735514	-0.381833	-1.20497	-1.07502	0.0604095	-0.941859	-0.986391	-0.266497	-0.551587	-0.603313	-0.659115	-0.625885	-0.445179	-0.772517	-0.423321	-0.399544	-0.418479	-1.03332	-0.115033	-0.573575	-1.06867	-0.942578	-0.781072	-0.622845	-0.279603	-1.0384	-0.219868	-0.861474	-1.16226	-0.505715	-0.978099	-0.462266	-0.466425	-0.696375
-0.0782842	-0.402886	0.0170156	-0.145846	-0.403115	-0.25792	-0.570842	-0.389199	-0.0352407	-0.0138413	-0.321113	-0.255054	0.068528	-0.397571	-0.296455	-0.0345461	-0.187583	-0.0575807	-0.507095	-0.483659	-0.199591	-0.264735	-0.440498	-0.0262384	-0.174545	-0.131535	-0.380486	0.102771	0.0313238	-0.369536	-0.250568	-0.354313	-0.0881161	-0.365176	0.186056	0.15825	-0.477385	-0.37423	-0.234229	-0.241213	0.241934	-0.276547	0.11868	-0.304208	-0.510062	-0.124655	-0.54446	-0.062638	-0.105186	-0.158901
-0.0784086	-0.215872	0.160275	0.1308	-0.219184	-0.265494	-0.262649	-0.124601	-0.216292	0.255182	-0.12972	0.0136629	0.169508	-0.105842	-0.0251728	0.0032691	-0.0932794	0.0572013	-0.428183	-0.549495	0.00545543	-0.175296	-0.413316	0.0239166	0.044471	-0.0249383	-0.32863	-0.0646351	0.223638	-0.303372	0.00279423	0.0716975	0.0696226	-0.410096	0.265563	0.03271	-0.273046	-0.272274	-0.133578	-0.0499353	0.196617	-0.352543	0.0455471	-0.216868	-0.356966	-0.0345033	-0.281213	-0.070918	0.100068	-0.0277493
-0.149195	-0.340011	0.0595145	0.262221	-0.221266	-0.500704	-0.17728	-0.262955	-0.514644	0.278474	-0.343958	-0.197465	0.346539	-0.335798	-0.182896	-0.41621	-0.141636	0.199149	-0.570803	-0.773513	-0.0235743	-0.362578	-0.390678	-0.484717	0.171655	-0.37657	-0.359231	-0.62527	0.467868	-0.69858	-0.197031	-0.0694367	0.0346014	-0.586883	0.406741	0.145297	-0.44828	-0.400129	-0.201203	-0.053054	0.28185	-0.347739	0.0952987	-0.248035	-0.479278	-0.291045	-0.101127	-0.248066	-0.0141831	-0.000404646
-0.0515954	-0.149821	-0.0021957	-0.225412	-0.230899	0.172998	-0.501228	0.44293	0.159731	0.0881811	0.0952072	-0.126363	0.0932472	0.194459	0.27308	-0.0553353	0.293833	0.044691	-0.46294	0.761773	-0.171028	-0.218094	-0.199671	0.661694	0.0189283	-0.00243725	0.0665038	-0.173175	0.022583	0.305432	0.305655	0.379194	0.261584	0.148116	0.0118495	-0.179088	-0.410339	0.185232	-0.11154	0.224135	0.643902	0.142869	-0.0393893	-0.218606	-0.36264	0.417663	-0.282848	0.192685	0.215081	0.277822
0.00718097	-0.187293	0.0639821	0.0238287	-0.688327	-0.053503	-0.501274	-0.104812	0.14768	0.00786983	-0.131816	-0.071606	0.143799	-0.0275489	0.00848612	0.0099155	-0.0874304	0.00580236	-0.889913	-0.141872	0.27704	-0.109476	-0.146171	-0.0959649	-0.14139	-0.1985	-0.315737	-0.252718	0.0243307	-0.0685524	0.0544699	-0.299544	0.0299512	-0.262244	0.0343612	-0.0207553	-0.39833	-0.398194	-0.279651	-0.150145	0.0434478	-0.1503	0.250977	-0.316743	-0.475154	-0.0144361	-0.579637	-0.200778	-0.0815943	0.0164179
-0.0425904	0.0565586	-0.497502	-0.079954	-0.707461	-0.175536	-0.807315	-0.415848	0.226185	0.184915	-0.357605	0.617102	-0.151483	-0.121658	-0.119758	-0.143815	-0.438444	-0.0439236	-0.572725	-0.559898	0.305784	-0.361957	-0.717085	0.00393549	-0.418471	-0.17299	-0.92258	-0.346558	-0.386153	-0.0528725	0.00296549	-0.167528	0.0989396	-0.631478	-0.531076	-0.0195395	-0.696014	-0.313165	-0.279448	-0.152035	-0.188617	-1.15459	-0.00018787	-0.262309	-0.0169691	-0.0156081	-0.134726	-0.589112	0.173654	-0.456481
0.0715222	-0.0787475	-0.0283063	-0.171201	-0.102959	-0.253264	-0.0262707	0.0219439	-0.337075	0.137773	-0.224827	-0.0298186	-0.203277	-0.131747	-0.090124	0.0494765	-0.0212835	0.0235408	-0.309474	-0.138906	-0.127662	-0.0459431	-0.322361	-0.0236955	-0.0560407	-0.0706678	-0.247548	-0.272593	0.013042	-0.0559275	-0.0822425	-0.202648	0.090979	-0.158946	-0.0611996	-0.135578	-0.112338	0.0822852	-0.0813091	-0.0322118	0.0795772	-0.179617	-0.0901327	-0.0280965	0.00425312	-0.120233	-0.0503076	-0.0162244	-0.248424	-0.198113
-0.0197983	-0.0166807	0.0217453	0.204855	0.0716101	-0.119706	-0.0884497	-0.0395267	-0.0937938	0.262898	-0.102787	0.0391149	0.115232	-0.0613031	-0.00836902	0.0788355	-0.0138133	0.149144	-0.0621692	-0.254253	0.0915545	0.110515	-0.131381	0.174326	0.224287	-0.00260572	-0.191709	0.0614975	0.0769568	-0.145304	-0.0811624	-0.0298529	0.0804112	-0.22656	0.245297	0.16396	-0.0278718	-0.0610685	-0.0129153	-0.0231297	0.224898	-0.190925	0.030234	0.0607968	-0.121002	0.0508738	-0.0201474	-0.108458	0.0110782	0.14435
-0.164118	-0.482739	-0.352579	-0.133882	-0.591761	-0.243315	-0.645887	-0.254562	-0.213673	-0.060446	-0.25309	-0.412419	-0.170626	-0.444169	-0.247473	-0.0808326	-0.374628	-0.0671183	-0.838102	-0.397648	-0.0508114	-0.396931	-0.484389	-0.162232	-0.265066	-0.195197	-0.59953	-0.100656	-0.188713	-0.425505	-0.285556	-0.469002	-0.233213	-0.565429	0.130525	0.046651	-0.487218	-0.447634	-0.372626	-0.293398	0.0223465	-0.326139	0.0181397	-0.330786	-0.402035	-0.46347	-0.578054	-0.135205	-0.41347	-0.12364
-0.177605	-0.16523	-0.034073	0.00583286	-0.289157	-0.55337	-0.282568	-0.180612	-0.101223	0.161131	-0.0674046	0.000154909	-0.229949	0.054273	-0.00110418	-0.0131652	0.277622	-0.0378453	0.00766823	-0.254629	-0.266654	-0.0334317	-0.43892	0.0252148	0.0616665	-0.0243713	-0.278057	-0.0686217	0.232321	-0.24102	-0.219846	-0.239124	-0.0454157	-0.373658	0.305159	-0.00284497	0.015936	-0.199277	-0.121566	-0.126012	-0.0605234	-0.149689	-0.00253238	-0.119864	-0.271282	0.00488122	-0.108455	0.0505845	-0.00699684	-0.561402
-0.465024	-1.04931	-0.45295	-0.0174413	-1.05434	-0.906156	-0.912962	-0.707026	-0.825778	-0.164249	-0.87301	-0.453511	-0.0903928	-0.486345	-0.592988	-0.426885	-0.612474	-0.218452	-1.42557	-1.14047	-0.708778	-0.613181	-1.14786	-0.292195	-0.543023	-0.52405	-0.798341	-0.629717	-0.0590007	-1.11405	-0.467437	-0.624208	-0.352598	-1.02936	0.0639835	-0.133786	-0.966437	-1.03065	-0.749422	-0.605709	-0.159051	-0.880664	-0.306053	-0.89428	-1.15839	-0.511131	-1.06879	-0.758286	-0.624582	-0.64828
-0.113092	-0.157857	0.0270451	-0.0522839	-0.308914	-0.207242	-0.40992	-0.00840048	-0.00302167	0.33818	-0.226285	-0.0328325	0.189053	-0.0906088	-0.0316721	0.223337	-0.255852	0.130549	-0.584248	-0.597602	2.4823e-05	-0.0168366	-0.454083	-0.0659682	0.245694	-0.0745673	-0.439805	-0.0624805	0.220982	-0.319241	0.0172202	0.276907	0.176458	-0.655532	0.119035	0.0108639	-0.39988	-0.27143	-0.19525	-0.17405	0.243104	-0.520305	0.092809	-0.21346	-0.0870054	0.138699	-0.472102	-0.377216	0.139084	-0.0678547
-0.00294348	-0.126368	0.0663724	0.229026	-0.140806	-0.340229	-0.169611	-0.0344541	-0.259542	0.55469	-0.129072	0.181226	0.241286	-0.0848824	0.0740528	0.151206	-0.00969915	0.227653	-0.394986	-0.604316	-0.164357	0.119957	-0.380359	0.127316	0.248772	0.0187699	-0.311029	-0.22551	0.482045	-0.205883	0.0216068	0.0515921	0.19067	-0.464556	0.566721	0.208723	-0.21954	-0.303673	-0.111332	0.031824	0.3684	-0.434983	0.161168	-0.153653	-0.265681	-0.0385801	-0.283073	-0.173915	0.268661	0.0900361
-0.0822144	-0.653996	0.0326796	0.334343	-0.304946	-0.608045	-0.244554	-0.401664	-0.445874	0.284992	-0.48186	-0.161951	0.170437	-0.257883	-0.217094	-0.169058	-0.335792	0.134814	-1.02603	-0.614734	-0.394991	-0.370646	-0.646925	-0.0199113	0.0251085	-0.122131	-0.462085	-0.379801	0.217899	-0.724855	-0.118551	-0.170664	0.0103383	-0.730572	0.527541	0.221624	-0.521907	-0.583575	-0.270888	-0.100058	0.225748	-0.440812	0.135614	-0.389421	-0.643566	-0.245512	-0.465966	-0.321249	-0.283032	-0.152194
-0.439898	-0.91373	-0.489979	-0.183554	-0.599012	-0.891485	-0.684605	-0.694603	-0.626341	-0.0191329	-0.859557	-0.679326	-0.147345	-0.687894	-0.515461	-0.217142	-0.71263	-0.230467	-1.16506	-1.12649	-0.696898	-0.598048	-1.00226	-0.385768	-0.356457	-0.357593	-0.817767	-0.432041	0.0334446	-0.91068	-0.538347	-0.531058	-0.34478	-0.961175	0.165757	-0.123915	-0.787784	-0.806786	-0.56641	-0.456082	-0.346041	-1.01142	-0.302546	-0.86202	-1.15239	-0.498241	-1.18431	-0.589788	-0.640357	-0.423581
0.236689	0.195501	-0.134647	-0.015786	-0.174051	-0.339062	-0.301905	0.144431	-0.263756	0.28841	0.651121	0.0576753	0.107634	-0.378393	-0.249058	0.0654427	-0.0715909	0.100534	-0.0428846	0.0372776	0.170161	-0.450445	-0.0739228	0.509771	0.052916	-0.0297987	-0.138722	-0.0248147	-0.210994	0.133442	-0.204636	-0.0494212	0.613114	-0.0208904	-0.188342	-0.280637	0.0177325	0.299225	-0.201318	0.335258	0.179836	-0.320615	0.202905	-0.0716408	-0.0453696	-0.015454	-0.299441	-0.044103	-0.117572	-0.215314
-0.205468	-0.940397	-0.177459	0.349475	-0.921368	-0.556268	-0.767932	-0.604673	-0.568869	0.133647	-0.773682	-0.145016	0.199471	-0.242342	-0.288697	-0.191638	-0.336895	0.217727	-1.42277	-1.1183	-0.462135	-0.536308	-1.00227	-0.167176	-0.245625	-0.0699986	-0.913752	-0.709464	0.538838	-1.04142	-0.326153	-0.449153	-0.135681	-1.02333	0.49447	0.450299	-0.872428	-0.891974	-0.473376	-0.305084	-0.0669919	-0.829317	0.171684	-0.680965	-1.12618	-0.412797	-0.819492	-0.422036	-0.468744	-0.293346
-0.00609207	-0.42281	0.109888	0.406028	-0.330838	-0.339764	-0.481913	-0.0464605	-0.33055	0.542108	-0.125589	0.0390399	0.441979	-0.1369	0.16733	-0.11424	-0.0607618	0.365461	-0.594365	-0.722268	-0.108617	0.0707527	-0.666465	0.29723	-0.111612	-0.0442882	-0.564083	-0.0172541	0.27128	-0.278266	0.00231189	0.0361343	0.301425	-0.649451	0.374604	0.227109	-0.214636	-0.469401	-0.247141	-0.0822127	0.362318	-0.508589	0.350252	-0.237184	-0.524386	-0.0635184	-0.200189	-0.283658	-0.0996251	0.102551
-0.253674	-0.742443	-0.0981985	-0.141153	-0.682468	-0.498841	-0.861154	-0.302004	-0.440063	-0.0327824	-0.647369	-0.325274	-0.033038	-0.450354	-0.352137	-0.088382	-0.482732	-0.144277	-0.774939	-0.839906	-0.649549	-0.691448	-0.879946	-0.0999999	-0.344267	-0.310259	-0.653056	-0.28154	-0.0129806	-0.660852	-0.339877	-0.392371	-0.239885	-0.733838	0.15449	-0.145047	-0.765332	-0.682838	-0.539715	-0.472268	-0.297953	-0.792781	-0.0340051	-0.572748	-0.726887	-0.0918173	-0.795339	-0.440676	-0.420076	-0.315983
-0.649909	-0.675817	-0.169958	-0.204512	-0.576394	-0.0345591	-0.601402	-0.291413	-0.0609071	-0.169086	-0.306056	-0.385169	-0.187796	-0.186932	-0.433478	-0.524218	-0.486672	-0.367138	-0.718525	-0.419813	-0.645732	-0.644454	-0.446945	-0.197463	-0.401628	-0.504296	-0.813689	-0.569137	-0.183834	-0.270056	0.00927095	-0.390337	-0.0407491	-0.329817	-0.45216	-0.524799	-0.376742	-0.354725	-0.506852	-0.649242	0.167809	-0.851991	-0.0297262	-0.509183	-0.705174	-0.542735	-0.421948	-0.602448	-0.328562	-0.104975
0.0517451	-0.203558	-0.0807829	0.0995263	-0.289134	0.0805471	-0.171176	-0.210748	-0.00771042	0.0285072	-0.110868	0.0262578	-0.15243	-0.122322	0.0552598	-0.149627	-0.00406384	-0.199966	-0.244672	-0.137314	0.223372	-0.0299117	-0.141172	-0.275058	-0.0997231	-0.0789525	-0.154346	-0.0866283	0.100934	-0.0638786	-0.162646	-0.127095	0.139231	-0.302476	0.143578	0.00704792	-0.150639	-0.245065	-0.104215	-0.303877	0.173825	-0.171852	0.0107762	-0.0915885	-0.132871	-0.191381	0.0770205	-0.0477634	-0.0555468	-0.170137
-0.102569	-0.0278899	-0.02494	0.00799928	-0.318374	0.0173738	-0.00328536	-0.307728	-0.0976085	0.227447	-0.167829	0.0158715	-0.143519	0.0200436	0.188715	-0.0512634	0.0802718	0.131836	0.13302	-0.254609	0.33808	0.0132321	-0.229978	-0.0483915	-0.0768371	-0.00095045	-0.146671	-0.0889538	0.190292	-0.193135	-0.0632213	0.164472	0.01443	0.161223	0.188369	0.413836	-0.191327	-0.0175123	-0.196622	-0.0292527	0.138651	-0.18854	0.138404	-0.0803912	-0.319899	0.0574044	-0.241946	-0.0886178	0.199835	-0.250623
-0.0423027	-0.149363	-0.0764416	0.102627	-0.0868424	-0.162436	-0.090911	0.309676	-0.103292	0.254386	-0.339005	0.0742488	0.151073	0.0402308	0.0989914	0.207007	0.0319104	0.0724603	-0.158284	-0.138932	0.104731	-0.059089	-0.289251	0.141127	0.00645088	-0.0323982	-0.281171	0.273527	0.0647005	0.0469415	-0.0108103	0.101103	0.111976	-0.120316	0.120095	0.157743	0.0357117	-0.133165	-0.0541778	-0.318353	0.198858	-0.0566847	0.211579	-0.0532035	-0.262624	-0.105122	-0.159087	-0.0536009	0.0827953	-0.0706877
0.0165625	-0.181018	0.0783008	-0.32556	0.0216004	-0.00425104	0.129287	-0.0357302	0.437094	-0.16537	0.253603	-0.0813698	-0.109765	-0.0132922	0.0250176	-0.196752	-0.308051	-0.0175279	0.358836	0.288211	0.0922835	0.158105	0.387008	-0.0972897	-0.068537	0.0304492	0.0388958	-0.47331	-0.0442928	0.10195	0.238591	-0.141265	-0.133441	0.170572	-0.0894426	-0.0641434	0.248433	-0.0184172	0.055214	0.0281024	-0.0943898	0.230981	-0.217734	0.000134467	0.324447	-0.0598957	0.228985	-0.203413	-0.0211578	-0.237317
-0.130527	-0.118093	0.0315511	0.0315912	-0.457395	-0.100742	-0.478114	-0.215721	-0.0975728	0.0419114	-0.178708	-0.0634742	0.0470568	-0.0760235	-0.057022	0.202854	-0.20627	-0.0956696	-0.588136	-0.242842	0.0711098	-0.239975	-0.409602	-0.102775	-0.13273	-0.151442	-0.502132	0.0159827	0.0656466	0.00272974	0.0596357	-0.0880366	0.123948	-0.472779	-0.146135	0.107517	-0.359967	-0.361208	-0.225569	-0.176357	0.223461	-0.289513	0.246106	-0.222202	-0.175108	-0.293602	-0.441996	-0.16855	-0.262102	0.0234621
0.0353086	-0.365751	-0.0522329	-0.00823733	0.0749799	-0.295771	-0.210962	-0.119786	-0.252255	0.19503	-0.238411	-0.0896364	0.0769283	-0.199068	-0.000201971	-0.0633617	-0.0359659	-0.045079	-0.327755	-0.292999	-0.162067	-0.219032	-0.302792	0.245005	-0.173252	-0.087901	-0.0773186	-0.161466	0.15615	-0.283719	-0.0589943	-0.12145	-0.0838399	0.015981	0.197728	0.166838	-0.0821207	-0.179171	-0.113646	-0.0599604	0.136597	-0.224237	0.014301	-0.119406	-0.0776468	-0.160728	-0.137161	-0.179432	-0.115363	0.115265
-0.0913765	-0.221211	0.178039	0.181427	-0.251043	-0.391245	-0.119665	-0.0586686	-0.268833	0.34069	-0.217626	0.0365066	0.195477	-0.0605265	-0.0433781	0.111813	-0.224082	0.155797	-0.485832	-0.682879	0.0167241	0.0402494	-0.43419	-0.0855622	0.230399	-0.0361806	-0.34934	-0.422322	0.338601	-0.290588	0.000653556	0.102113	0.182364	-0.679265	0.259678	-0.119766	-0.351744	-0.344824	-0.196268	0.00457411	0.313497	-0.407238	0.143965	-0.170356	-0.34724	-0.0327671	-0.299385	-0.332723	0.179134	0.0323567
-0.198563	-0.557644	-0.0244263	0.0984869	-0.52409	-0.472628	-0.647175	-0.114082	-0.298514	0.169962	-0.509593	-0.0982658	0.169435	-0.305669	-0.202697	0.129972	-0.275639	0.0904062	-0.885076	-0.641926	-0.340934	-0.365387	-0.657855	-0.0313778	-0.283361	-0.0647368	-0.664366	-0.0745353	0.262363	-0.369353	-0.0958582	-0.525648	0.0311039	-0.644322	0.265072	0.308218	-0.606881	-0.446031	-0.276033	-0.0893436	0.109215	-0.552964	0.084889	-0.418959	-0.545763	-0.0511333	-0.695941	-0.174978	-0.271967	0.0449196
-0.025652	-0.463401	0.109134	0.181555	-0.340375	-0.53798	-0.191426	-0.193576	-0.278119	0.584784	-0.340816	0.0957936	0.425565	-0.00770467	0.0499618	0.0512843	-0.0549604	0.271142	-0.873382	-0.643557	-0.308621	-0.196234	-0.512588	-0.0552352	-0.116753	0.116119	-0.585639	-0.100455	0.502173	-0.452121	0.0316253	-0.217726	0.114993	-0.724029	0.385484	0.309872	-0.519567	-0.551705	-0.124337	-0.0505642	0.568604	-0.331729	0.285857	-0.208202	-0.568929	-0.118966	-0.319405	-0.195813	-0.080143	-0.0793084
-0.0731374	0.113243	-0.16571	0.145198	0.216934	0.147546	0.528184	-0.183667	0.403013	-0.250019	-0.0214155	-0.149726	-0.0688075	-0.0455909	0.154201	0.145052	-0.0557867	-0.225314	0.337745	0.150519	-0.28949	0.379229	0.503726	-0.26346	-0.222723	0.203996	0.0861199	-0.0251343	-0.0822279	0.0991194	0.00325402	0.0287713	0.114618	-0.285278	-0.0723785	-0.0582179	0.368809	-0.291177	0.169144	-0.00942555	0.227386	0.0537571	-0.168582	0.287123	-0.165081	0.0993923	-0.063973	-0.349274	0.0685402	-0.0147207
0.164135	-0.237971	0.0987853	0.258482	0.0136026	-0.227762	0.00606786	-0.0261323	-0.199864	0.366839	-0.132168	0.138016	0.213823	0.0294802	-0.0444021	0.0975013	-0.142822	0.271581	-0.348032	-0.397569	-0.0154886	-0.00732267	-0.346697	0.178825	0.175369	0.0615254	-0.18057	0.00516151	0.370325	-0.397707	-0.0170865	-0.0688782	-0.0301649	-0.287179	0.337389	0.233492	-0.125419	-0.277366	-0.122297	-0.087122	0.16814	-0.23674	0.231042	0.0303815	-0.15678	-0.0929122	-0.014857	-0.0500713	0.101353	-0.00559073
0.284436	-0.044855	0.124149	0.15404	-0.175425	-0.220284	-0.0165838	0.117915	-0.103781	0.334339	0.245526	0.186427	0.041066	0.0803814	0.214421	0.19505	0.0820992	0.334275	-0.192554	0.0258715	0.31858	0.0766756	-0.0774883	0.302613	0.036679	-0.0444459	0.253656	0.169267	0.0270461	-0.0132262	0.162329	0.0814232	0.117719	-0.0443917	0.131473	0.188646	-0.179804	-0.024244	0.0305996	-0.0952872	0.144177	-0.1381	0.593829	-0.0119577	0.0187347	0.121834	-0.0366788	0.197438	0.0198154	-0.0070293
-0.0967542	-0.722041	-0.040761	0.535881	-0.727072	-0.670899	-0.327992	-0.233438	-0.473511	0.502122	-0.408856	0.161787	0.532325	-0.0641161	-0.0976952	0.228443	-0.17486	0.512141	-1.23352	-1.12628	-0.490456	-0.0443788	-0.942705	0.138711	-0.10763	0.0106088	-0.809478	-0.132036	0.629667	-0.975848	-0.102984	-0.240689	0.121991	-1.1961	0.883149	0.473163	-0.565899	-0.823503	-0.271642	-0.121017	0.556625	-0.738923	0.523451	-0.445125	-0.827746	-0.0682679	-0.554954	-0.38723	-0.103384	-0.0399008
-0.293386	-0.00284645	-0.409459	-0.485754	-0.353677	-0.181111	-0.272493	-0.32441	-0.119461	-0.0106295	0.0122109	-0.186993	-0.395145	-0.153395	-0.0587089	-0.265099	-0.253422	-0.327602	-0.0799535	0.109533	-0.0416024	-0.136869	0.0433062	0.0610252	-0.269562	-0.257431	-0.458009	-0.123797	-0.385399	-0.129313	0.0776472	-0.289785	0.0503997	-0.118058	-0.273463	-0.0765861	0.0598446	-0.269993	-0.19371	-0.398631	-0.0647089	-0.0929828	-0.135753	-0.323128	-0.0881956	-0.421835	-0.189465	-0.527833	-0.347466	0.153172
-0.28626	-0.48904	-0.0731504	-0.0954772	-0.430204	-0.475372	-0.388749	-0.411504	-0.459271	0.0277211	-0.339419	-0.199302	0.00332025	-0.317395	-0.255786	-0.0981822	-0.321923	-0.137484	-0.689338	-0.723512	-0.388367	-0.0500105	-0.457918	-0.173134	-0.165216	-0.198338	-0.583908	0.0634525	-0.0282283	-0.458696	-0.315832	-0.208583	-0.0796361	-0.562753	0.169468	0.0418551	-0.175813	-0.393221	-0.273576	-0.248158	-0.00923005	-0.408669	-0.16442	-0.369514	-0.541951	-0.17203	-0.593197	-0.118932	-0.287561	-0.194125
-0.443404	-0.801496	-0.384313	-0.143678	-1.24727	-0.72333	-1.23521	-0.378483	-0.868552	-0.252887	-0.715651	-0.58367	-0.141054	-0.604764	-0.469278	-0.242491	-0.607726	-0.323649	-1.38226	-0.861601	-0.665361	-1.03134	-1.34284	-0.143616	-0.697889	-0.58806	-1.05739	-0.46076	-0.278655	-0.910937	-0.397544	-0.727335	-0.25621	-1.17751	-0.223004	-0.359142	-1.02416	-0.753088	-0.769657	-0.534406	-0.197645	-1.00886	-0.221608	-0.821829	-1.02013	-0.301307	-1.19744	-0.714675	-0.599055	-0.566714
-0.0812717	-0.265423	0.0643105	0.238278	-0.0242648	-0.371135	-0.00600802	-0.0141728	-0.226589	0.391088	-0.411933	0.218239	0.352851	-0.0990834	0.0103971	-0.0069896	-0.125982	0.216775	-0.163105	-0.598071	-0.335317	0.123462	-0.313328	-0.174234	0.231625	0.00412457	-0.216218	-0.234737	0.269477	-0.317186	-0.0481948	-0.00572983	0.16175	-0.637154	0.53078	0.27712	-0.396088	-0.345541	-0.12941	-0.0327113	0.179142	-0.434254	0.0444004	-0.138701	-0.478092	-0.123387	-0.198317	-0.0519988	0.193431	0.129196
0.284874	0.17578	0.15387	-0.179643	-0.453857	-0.205803	-0.279189	-0.100345	0.383607	0.343115	0.187079	-0.0851278	-0.0132759	-0.088458	0.212672	-0.348964	0.230119	0.0983794	0.141144	0.44452	0.565298	-0.0708711	0.134257	0.579322	-0.440202	0.151234	-0.292048	0.41003	-0.18631	0.335019	0.278964	-0.0586006	-0.17677	0.961818	-0.284208	0.353855	-0.17734	-0.00608649	0.0567421	-0.0699644	0.725719	0.0191113	0.003889	0.0770107	-0.0380432	0.25021	0.161406	0.0107522	-0.363943	0.0934871
0.276199	0.106213	0.393827	0.311755	0.07904	-0.0458249	-0.0369483	0.154035	0.0733762	0.438609	0.0976573	0.308257	0.2789	0.137633	0.183108	0.218707	0.244759	0.31226	0.0541702	-0.118293	0.235988	0.109532	-0.0848776	0.357485	0.327	0.139679	0.238676	0.2306	0.418072	-0.0586127	0.254697	0.364811	0.415051	-0.0470176	0.476624	0.264703	0.0843043	0.0269933	0.0727872	0.19648	0.433154	-0.0625032	0.172679	0.241278	-0.109384	0.250773	0.0711594	0.136852	0.283455	0.210119
-0.230059	-0.306347	0.250026	0.0211559	-0.426576	-0.485689	-0.216815	-0.0387403	-0.51061	0.286177	-0.407857	-0.0212652	0.0175952	-0.140528	-0.174457	-0.249026	-0.371599	0.238037	-0.647041	-0.840519	-0.108024	-0.334574	-0.707523	-0.153006	0.0916506	-0.174625	-0.38931	-0.82272	0.189428	-0.614024	-0.0370923	0.166202	0.0866825	-0.685233	0.195403	-0.225638	-0.438151	-0.37307	-0.269056	0.0577895	0.0644219	-0.637445	0.0170649	-0.330048	-0.600485	-0.0823619	-0.500028	-0.406121	0.33877	-0.146703
-0.475936	-0.613637	-0.205069	-0.189649	-0.699814	-0.722532	-0.727133	-0.448389	-0.899364	-0.0874032	-0.741381	-0.491246	-0.261981	-0.496112	-0.388575	-0.195938	-0.450626	-0.313268	-1.0849	-0.918036	-0.794385	-0.35254	-0.815109	-0.207827	-0.22798	-0.411748	-1.00559	-0.509032	-0.246096	-0.595691	-0.381873	-0.649251	-0.111392	-0.96936	-0.0364004	-0.279414	-0.816394	-0.789934	-0.598458	-0.360101	0.007832	-0.748214	-0.116695	-0.693217	-0.860365	-0.361379	-0.759326	-0.406709	-0.584185	-0.378384
-0.278017	-0.455491	-0.629863	-0.775782	-0.456459	-0.469471	0.217681	-0.153251	-1.07627	-0.489163	-0.46155	0.155582	-0.856999	-0.0144243	-0.617712	-0.171716	-0.455132	-0.287901	-0.490365	-0.849799	-0.217102	-0.740464	-0.241741	-0.738159	-0.513698	-0.352704	-0.663954	-0.517979	-0.0508256	-0.528982	-0.775692	-0.0371267	-0.363574	-0.806278	-0.922235	-0.772876	0.136804	-0.539687	-0.50151	-0.448144	-0.42205	-0.853115	-0.0611393	-0.247278	0.0568943	-0.250165	-0.473824	-0.351273	-0.895325	-0.141376
-0.227661	-0.755812	-0.0950676	0.0424323	-0.57477	-0.539994	-0.811063	-0.421588	-0.364954	-0.169102	-0.397725	-0.163544	0.0920543	-0.22973	-0.306199	-0.192456	-0.439688	-0.0136337	-1.02648	-0.900019	-0.501518	-0.741975	-0.756437	0.0709924	-0.706643	-0.216876	-0.758929	-0.187649	0.131919	-0.558718	-0.222009	-0.209834	-0.241273	-0.868128	0.0645701	-0.228556	-0.606502	-0.755108	-0.47762	-0.139434	0.0144694	-0.756443	0.0491823	-0.666039	-0.621389	0.006192	-0.799149	-0.435411	-0.462373	-0.173485
-0.0380234	-0.126537	0.0347946	0.259507	-0.484695	-0.305003	-0.223028	0.123091	-0.281316	0.495271	-0.151487	0.0126647	0.131525	-0.20431	0.0508017	0.100037	-0.0634138	0.339007	-0.433866	-0.558179	-0.177593	0.0819583	-0.33694	0.0166478	0.13544	0.0422369	-0.375323	-0.102246	0.339286	-0.259255	-0.0526216	-0.144345	0.221481	-0.452379	0.400509	0.198498	-0.38936	-0.370887	-0.198483	0.0335752	0.162763	-0.394465	0.189556	-0.25598	-0.470953	-0.00333512	-0.389989	0.0676759	-0.0388048	0.0969927
-0.254612	-0.494811	-0.235208	-0.303139	-0.823223	-0.353615	-0.726166	-0.403268	-0.278971	-0.535144	-0.505545	-0.293686	-0.288396	-0.116813	-0.314094	-0.296871	-0.376596	-0.401268	-0.706763	-0.507033	-0.385129	-0.364268	-0.250528	-0.492315	-0.307581	-0.318091	-0.648504	-0.506383	-0.361077	-0.347968	-0.216536	-0.33095	-0.274871	-0.575008	-0.380269	-0.375906	-0.617582	-0.546607	-0.546482	-0.326078	-0.265331	-0.600967	-0.290545	-0.489407	-0.628278	-0.486582	-0.680375	-0.382632	-0.262373	-0.390795
-0.0323249	0.63636	0.375623	0.0575353	0.112744	0.431448	-0.286508	0.282038	-0.177847	-0.254953	-0.0633395	0.52253	0.0969386	0.388856	-0.466429	0.169044	0.251276	0.424172	0.156061	0.261495	0.542368	0.0576562	0.409809	-0.423518	0.290459	0.0235448	-0.0639891	0.200212	0.149782	-0.234412	0.606022	0.323994	-0.0321101	0.0525194	-0.409726	0.0797693	0.231462	-0.143515	-0.0449455	0.154699	-0.366436	0.0446838	-0.330264	0.0930636	0.265401	-0.0345135	0.719219	0.416479	-0.228884	0.292651
-0.156529	-0.655483	-0.0873377	0.134658	-0.379489	-0.47401	-0.513739	-0.2425	-0.366235	0.141495	-0.422478	-0.203505	0.14294	-0.141914	-0.156287	-0.169028	-0.340439	-0.0627929	-0.739166	-0.677082	-0.31769	-0.0620318	-0.536739	-0.264645	-0.0123272	-0.148394	-0.421299	-0.35141	0.320437	-0.539712	-0.0502122	-0.289611	-0.0164612	-0.583799	0.330441	0.140461	-0.433334	-0.501977	-0.295036	-0.224318	0.0794163	-0.662995	0.0619877	-0.388714	-0.550272	-0.181299	-0.396128	-0.32821	-0.162446	0.0506139
0.0236925	-0.111481	0.245219	0.271779	0.126079	0.0803696	0.206856	0.102529	0.218771	0.246777	0.00237876	0.0773853	0.223506	0.0435525	0.162348	0.146341	0.126057	0.200315	0.18141	-0.0802341	0.212165	0.0749336	-0.113949	0.272578	0.370038	0.195326	0.203069	0.0132663	0.0841275	-0.0600715	0.041196	0.215873	0.109476	-0.135337	0.287209	0.167818	0.0453476	0.00648808	0.0567042	0.0705225	0.164938	-0.0933409	0.198996	0.148099	0.287555	-0.0722699	0.237889	0.291166	0.266611	0.18644
0.0679469	-0.276269	0.0561439	0.509809	-0.399801	-0.218498	-0.328749	-0.0323501	-0.159895	0.544204	-0.223417	0.264218	0.555744	0.204999	0.111768	0.111571	-0.0290169	0.262755	-0.458286	-0.521199	-0.179055	0.140297	-0.466168	0.158042	0.0423869	0.177978	-0.514839	-0.0453087	0.467002	-0.42761	0.125008	-0.112354	0.267372	-0.571932	0.525652	0.479922	-0.368336	-0.451814	-0.0570016	-0.0900784	0.525162	-0.283411	0.378928	-0.193976	-0.466372	0.0685448	-0.0972814	-0.103499	0.118967	0.0849202
-0.444053	-0.260118	0.0787939	0.0497745	-0.328327	-0.496378	-0.569726	-0.092834	-0.728148	0.219187	-0.533363	-0.118554	-0.0842733	-0.239424	-0.133501	-0.347773	-0.0680866	-0.464452	-0.122466	-0.433991	-0.48254	-0.521113	-0.288577	0.0921356	0.0772184	-0.268981	-0.329218	-0.36129	0.0808325	-0.250275	-0.14815	-0.249625	-0.0089463	-0.557589	0.0453035	-0.0926124	-0.533664	-0.386228	-0.304328	-0.131536	0.222006	-0.466626	0.115957	-0.294472	-0.308297	-0.475424	-0.199312	-0.29589	-0.138945	-0.210427
-0.138669	-0.615479	-0.133547	-0.0995777	-0.406164	-0.180065	-0.585479	-0.156389	-0.407184	-0.0543424	-0.242612	-0.0122432	-0.131527	-0.326853	-0.193945	0.0200853	-0.314046	-0.141294	-0.35635	-0.592556	-0.340058	-0.505102	-0.714676	0.0534671	-0.223443	-0.232132	-0.352985	-0.155816	0.0381853	-0.402545	-0.0878142	-0.197227	-0.0742294	-0.316217	0.208927	-0.0345168	-0.527515	-0.342791	-0.371711	-0.298114	0.059211	-0.59269	-0.0870981	-0.396443	-0.315356	-0.347546	-0.331641	-0.377224	-0.24976	-0.421646
0.0915481	-0.0286058	-0.0194826	0.0156457	0.218594	0.0946442	0.0794612	-0.133388	0.192922	0.0046186	0.217666	0.1816	0.0348172	0.0890154	0.137014	-0.0322326	0.0343234	-0.00298101	0.0355576	-0.0283475	0.058217	0.281201	0.0214072	0.102072	0.19431	-0.00865121	0.176685	-0.0307665	0.034431	-0.0204851	0.0642157	-0.0346541	0.0926165	-0.14339	0.188687	0.166898	0.0589983	-0.087254	0.0227534	-0.0525109	0.130123	0.0158186	-0.0732012	0.204685	0.0142562	-0.08044	0.0991023	0.0251638	0.0424779	0.0760044
-0.088977	-0.209943	0.092776	0.183643	-0.442327	-0.349235	-0.387958	0.0158888	-0.240146	0.246496	-0.202374	-0.0355753	0.0541478	-0.170145	-0.082291	0.0746932	-0.188079	0.170348	-0.618817	-0.569002	-0.0721474	-0.11366	-0.515108	0.00710022	0.0849038	-0.046904	-0.458543	-0.295913	0.299674	-0.32605	0.022014	6.59248e-05	0.222873	-0.553161	0.292642	0.0838577	-0.369524	-0.34725	-0.181522	0.00639814	0.23821	-0.468129	0.137764	-0.245722	-0.358156	0.131809	-0.484066	-0.115456	0.109839	0.108021
-0.143717	0.448621	0.0826613	0.161498	-0.111836	-0.208695	-0.209937	-0.153794	-0.137826	0.0222913	-0.144395	-0.0240271	0.0601299	0.0315338	-0.0296048	0.218666	-0.054239	0.137428	-0.254717	-0.460197	-0.152998	0.0124065	-0.402687	0.107348	0.143899	-0.156538	-0.257176	0.0729731	0.147011	-0.312305	0.096635	0.192927	0.155436	-0.282518	0.176427	0.00680956	-0.162673	-0.486072	-0.205783	-0.144432	0.158947	-0.316971	0.111728	-0.221394	-0.209611	-0.0949779	-0.385312	-0.244121	-0.00366851	0.0678394
0.00950919	-0.0728209	0.0359412	0.299585	0.196958	-0.0557222	0.534261	-0.160436	-0.000179435	0.197514	-0.149834	0.173683	0.0671702	0.033222	-0.0730463	0.199662	0.0979684	0.162256	-0.0439109	-0.375295	0.0237574	0.315267	0.0967664	0.247145	0.173695	0.104135	0.0868891	-0.0526872	0.147659	-0.00219853	0.0487235	-0.0852744	0.129858	-0.215761	0.258483	0.356671	-0.117875	-0.162453	-0.156924	0.172129	0.203459	0.235822	0.0806077	0.00987669	-0.278765	-0.0367377	0.058521	0.12783	0.0200327	0.161534
-0.33333	0.181766	0.315649	-0.0527609	-0.254511	0.175607	0.147502	0.0873849	-0.483438	0.12347	-0.130215	0.208076	-0.0207063	-0.0931918	0.0203788	-0.115571	0.0315079	0.379195	-0.578899	-0.250709	0.288797	-0.0317643	-0.0968091	0.06265	-0.0235523	-0.0332897	-0.0342057	-0.541896	0.141138	0.0391296	0.0428121	0.300727	0.293722	-0.167143	-0.0168777	-0.351243	-0.312604	-0.0578252	-0.174681	0.292358	0.216522	-0.190059	0.00242153	-0.0957135	-0.222046	-0.0270313	-0.183659	-0.322438	0.504577	-0.0241825
-0.346648	-0.262584	-0.0380151	-0.285222	0.339853	-0.114871	0.0792127	-0.818583	-0.383672	-0.534915	0.00530256	-0.77587	-0.275409	-0.434926	0.0221215	-0.279123	-0.172896	-0.166413	0.215511	0.0417501	-0.692711	-0.112308	0.330439	-0.366956	-0.183126	-0.0673791	-0.0761719	-0.474708	-0.192667	0.0954601	0.139381	-0.259668	-0.20992	0.362289	-0.179762	-0.359889	-0.0669773	-0.447391	-0.140056	-0.229184	-0.211604	-0.23075	-0.47302	-0.0194086	-0.452203	-0.372969	0.26359	-0.454627	-0.214299	-0.427062
-0.19353	-0.0503025	-0.0604652	0.0953007	-0.231397	-0.158667	-0.271355	-0.0775395	-0.248716	0.0972235	-0.120155	0.142997	-0.0400187	-0.153985	-0.0168213	0.0875797	-0.11161	-0.00925976	-0.208204	-0.195775	-0.1294	-0.0418412	-0.147645	0.0700704	0.0611247	-0.00138291	-0.403714	0.0768821	0.10609	-0.195674	-0.00814713	-0.147583	0.0891462	-0.321791	-0.00179723	0.045863	-0.271123	-0.316074	-0.160203	-0.0637894	0.129799	-0.141844	0.0282241	-0.105005	-0.17262	-0.0440402	-0.237093	-0.2723	-0.104028	0.10125
0.106647	0.140213	0.341736	-0.108783	-0.0626721	0.248647	-0.0388165	-0.098533	0.117341	-0.00143732	-0.0145051	-0.00904858	-0.170581	0.102287	0.255892	0.00260586	0.131399	0.110875	-0.0628576	-0.0056232	-0.131232	0.0267283	-0.0259788	-0.0947169	0.205883	0.0801303	0.0237947	-0.268258	-0.0549481	0.0123303	-0.188896	-0.0572356	-0.130814	0.025187	0.179022	0.145069	0.0602579	-0.181485	0.0177376	0.00230517	0.203507	0.0897212	0.229665	-0.0307911	0.0551391	-0.0671655	0.0972519	-0.181612	-0.178701	0.157889
0.040392	-0.180543	0.168857	-0.184319	-0.350128	-0.13258	-0.411305	-0.0154658	0.254533	0.155057	0.044802	-0.0681327	0.0732198	0.0100661	0.103388	-0.0759143	0.0655048	-0.0852863	-0.534339	-0.209485	0.50499	-0.300872	-0.0850351	0.107342	-0.125811	-0.0242166	-0.372829	0.068942	0.00476007	0.0347865	0.258461	0.0940824	0.0462241	-0.125856	0.0547852	-0.16084	-0.305003	-0.350219	-0.113217	-0.0858885	0.148566	-0.285907	0.248523	-0.14626	-0.302619	-0.0986867	-0.127356	-0.27443	0.0139003	-0.145763
0.00985905	-0.122536	0.0728711	0.019583	-0.260406	0.224469	-0.259392	0.0150959	0.0670181	-0.0913306	-0.083665	0.0362845	-0.0976366	0.123084	0.103944	0.111258	-0.0653678	-0.072898	-0.354289	0.0605289	0.103533	-0.10935	-0.0707946	0.172336	0.0171866	-0.0019665	-0.215686	0.128475	-0.0900927	0.018234	0.156378	-0.0295775	0.115226	-0.204746	-0.0779655	-0.075512	-0.264514	-0.126656	-0.0934745	0.0220568	0.285686	0.0171763	0.051222	-0.0858766	-0.000426467	-0.0689872	-0.218247	-0.120536	-0.0614964	0.0128494
0.328829	-0.0702974	0.145409	0.171811	-0.00773858	0.14393	0.0226376	0.161935	0.0760727	0.398828	-0.142741	0.198507	0.0820304	0.0777577	0.118982	0.26392	0.275955	0.1321	-0.0579248	0.121039	0.125384	0.178539	0.116482	0.243422	0.467594	0.190606	-0.0314265	0.153547	0.069459	-0.00469582	0.234796	0.332203	0.102766	0.128708	0.112594	0.080241	0.0552686	-0.0183423	0.0515156	0.112454	0.122693	-0.0101879	0.0929691	0.121714	0.27873	0.322627	0.0634518	0.0809392	0.265505	0.428869
-0.295597	-0.933331	-0.217054	0.173703	-0.690275	-0.821645	-0.47436	-0.565809	-0.580058	0.233585	-0.658481	-0.134264	0.24486	-0.278451	-0.404712	-0.238891	-0.43075	0.236063	-1.12089	-1.04315	-0.486229	-0.279803	-0.833669	-0.294407	-0.108843	-0.156083	-0.763271	-0.455573	0.47724	-0.91097	-0.354554	-0.232329	-0.216427	-1.15926	0.504865	0.0709342	-0.821783	-0.932434	-0.476039	-0.305271	0.172965	-0.826923	0.0608507	-0.659435	-0.969112	-0.396495	-0.708413	-0.529661	-0.368485	-0.284493
-0.120896	-0.39255	-0.182326	0.0746523	-0.631677	-0.340025	-0.413894	-0.128985	-0.229282	0.182288	-0.259683	-0.191386	-0.009077	-0.248643	-0.152918	0.00690318	-0.103881	0.0417369	-0.758208	-0.470951	-0.274191	-0.298257	-0.634468	-0.000155946	-0.107012	-0.140942	-0.584978	-0.32918	0.0705018	-0.487812	-0.265741	-0.17377	-0.0724524	-0.438319	0.202001	0.0432675	-0.465612	-0.465654	-0.261399	-0.150417	0.0131158	-0.579013	0.0135596	-0.405423	-0.573596	-0.0430748	-0.646241	-0.208413	-0.245053	-0.180291
-0.345882	-0.172992	-0.0384325	0.0287968	-0.346501	0.212019	-0.349481	-0.00388406	-0.195212	0.136616	-0.402497	-0.173841	-0.0525329	-0.109776	-0.151405	-0.113334	-0.21048	0.0932463	-0.455648	-0.302541	0.0629178	-0.16359	-0.214763	0.0868374	-0.0581836	-0.14377	-0.446177	-0.323351	0.0826758	-0.0797826	-0.0318982	0.0217937	-0.393766	-0.374128	-0.0392241	-0.153576	-0.351889	-0.285823	-0.216895	-0.00651114	0.196148	-0.312583	0.0806768	-0.231062	-0.0885708	0.103638	-0.365414	-0.0638044	-0.0677791	-0.154572
-0.0234551	-0.230495	0.0399723	-0.00520438	-0.436702	-0.280185	-0.23553	-0.142518	-0.212751	0.156555	-0.0727762	-0.0118049	0.0350214	-0.241336	-0.0253845	-0.128379	-0.295009	0.00482167	-0.393891	-0.248295	-0.0511685	-0.233658	-0.311393	-0.055378	-0.219386	-0.144153	-0.481517	-0.276193	0.131087	-0.266033	-0.133096	-0.0781999	0.0858952	-0.405674	0.0976081	-0.165969	-0.388785	-0.262558	-0.258361	-0.0215858	0.187494	-0.279868	0.0914073	-0.219307	-0.330383	-0.192277	-0.26132	-0.173718	-0.112773	0.040395
-0.0927924	-0.491385	0.194791	0.484658	-0.298035	-0.446222	-0.138294	-0.104766	-0.38237	0.432497	-0.428624	0.107727	0.45951	-0.00529332	-0.0440277	0.0899019	-0.138342	0.302448	-0.625161	-0.808531	-0.273039	0.0544955	-0.575775	-0.0998815	0.0458035	-0.0583477	-0.544412	-0.315343	0.529807	-0.673914	-0.148755	-0.0232027	0.125142	-0.697745	0.537121	0.275456	-0.524924	-0.483465	-0.200341	-0.00814811	0.329487	-0.462523	0.206628	-0.270766	-0.587811	-0.094051	-0.341746	-0.359641	-0.00589293	0.0299018
-0.210871	0.283102	-0.148909	-0.0138786	-0.125688	0.00917555	-0.0795958	0.0830477	-0.253956	0.0834608	-0.185794	0.13461	-0.128032	-0.0229031	-0.0185675	-0.118154	-0.0727521	0.11543	0.00878634	-0.198289	0.261705	0.13932	0.0600252	0.0727709	0.0458077	-0.0475	0.00910568	-0.130099	-0.255784	0.036895	0.173811	-0.0688637	0.146515	-0.103239	-0.00195867	-0.223516	-0.0745036	0.0808978	-0.0146656	0.101932	0.241913	-0.0302237	0.00994956	0.127173	0.0559679	-0.00812696	-0.052956	-0.189908	-0.00584282	0.0600648
-0.0269628	-0.042672	-0.0215816	-0.0200356	-0.0732887	0.0049886	-0.160042	-0.0765167	0.163906	0.212645	-0.0312544	-0.150461	0.198632	-0.0989981	0.00783017	-0.0572903	-0.0918022	-0.0325922	0.0920508	-0.0732267	0.0949979	0.183063	0.0899467	-0.0806271	0.129456	0.0448161	-0.213236	-0.053412	0.0742004	-0.143084	0.050643	0.0905891	0.0339265	-0.130745	0.0697858	0.124536	0.064412	-0.0794302	-0.0332189	-0.216079	0.129762	-0.0335125	0.208178	-0.00877602	-0.190969	0.00489896	-0.051611	-0.0419559	-0.0192694	-0.0160238
-0.118162	-0.437523	0.237771	0.194997	-0.182304	-0.421105	-0.15077	-0.24364	-0.381951	0.329906	-0.352051	0.216594	0.242742	0.00688934	-0.109792	-0.0743898	-0.172105	0.315227	-0.522287	-0.663077	-0.208139	-0.0226723	-0.447498	-0.0521087	0.175968	0.0112893	-0.362341	-0.572772	0.457324	-0.439102	0.0470082	0.0922628	0.107782	-0.666901	0.38821	0.151456	-0.533081	-0.437201	-0.233253	-0.0426011	0.163699	-0.387289	0.225561	-0.170784	-0.544287	-0.155334	-0.0997054	-0.147177	0.000196299	-0.020118
-0.201989	-0.302558	0.075439	0.0707071	-0.441796	-0.280372	-0.318177	-0.057833	-0.417161	0.155805	-0.350105	-0.0485125	0.0364103	-0.0519791	-0.0551365	-0.0699779	-0.0738593	0.116674	-0.863108	-0.493447	-0.0926881	-0.341275	-0.349375	-0.122948	-0.130039	-0.220768	-0.196055	-0.480538	0.0737501	-0.42726	-0.18909	-0.169333	-0.0190242	-0.542809	0.179794	-0.0481542	-0.392399	-0.47114	-0.29552	-0.159529	0.297941	-0.338158	0.0994311	-0.177905	-0.3668	-0.108797	-0.31759	-0.298508	-0.0485671	-0.0598528
-0.473671	-0.71286	0.164966	0.101221	-0.614	-0.581301	-0.443546	-0.344961	-0.56992	0.113396	-0.535808	-0.138848	0.00729146	-0.259416	-0.465931	-0.20888	-0.517389	0.0772769	-0.913189	-0.925872	-0.305329	-0.388054	-0.746972	-0.251249	-0.191945	-0.31735	-0.670934	-0.806756	0.304314	-0.645318	-0.348659	-0.144742	-0.113428	-0.831716	0.263384	-0.120439	-0.730913	-0.715615	-0.460793	-0.265914	-0.0839517	-0.634469	-0.0931399	-0.497939	-0.699138	-0.199138	-0.7286	-0.462508	-0.0747865	-0.266197
-0.0309219	-0.0915923	-0.0185618	0.0243917	-0.272976	-0.0371642	-0.16396	0.0423173	0.0448237	0.18545	-0.163558	-0.0181425	0.0487494	-0.0241245	-0.0478372	0.125166	-0.108657	0.0482923	-0.299952	0.019165	0.0210162	-0.0265392	-0.215101	0.162307	-0.0511277	-0.0183461	-0.276932	-0.131978	0.033779	-0.0720495	0.127855	-0.0138563	0.189115	-0.286619	0.120914	0.0455336	-0.144014	-0.246495	-0.111374	0.03265	0.240766	-0.0769142	0.163787	-0.104478	-0.12916	0.0534436	-0.185691	0.0610187	-0.0715554	0.090022
-0.0348538	-0.0725271	0.165746	0.272004	-0.267584	-0.220815	-0.196216	0.145288	-0.0719733	0.430334	-0.0236018	-0.0841937	0.0757523	-0.0602749	0.246553	0.0519097	0.073933	0.130277	-0.393017	0.133069	0.103965	-0.0784688	-0.262033	0.279829	-0.089714	0.0396676	-0.0994142	0.264949	0.130972	-0.121451	0.267516	0.096648	0.292056	0.0314126	0.471183	0.277628	-0.245399	-0.215345	0.0472461	0.14809	0.393782	-0.0850267	0.408923	0.11116	-0.186692	0.231107	-0.217547	-0.00662643	-0.00780325	0.0871323
-0.367814	-0.0767004	0.0281818	-0.112465	-0.260987	0.443277	-0.318047	0.160698	-0.570202	0.0348821	-0.381472	-0.0305788	-0.171387	-0.0215205	-0.161702	-0.46799	-0.0636209	0.321325	-0.239039	-0.226247	0.237226	-0.244958	-0.0162531	-0.0412406	0.121649	-0.254373	-0.235336	-0.613336	-0.0159187	-0.0507552	-0.0382978	0.147825	-0.0398274	-0.326264	-0.176391	-0.382131	-0.42399	-0.126251	-0.281578	0.119605	0.00121014	-0.157874	-0.0376856	-0.279302	-0.328544	-0.069355	-0.325733	-0.276267	0.399819	-0.168099
-0.569216	-1.12864	-0.845125	-1.5165	-0.848208	-0.447164	-1.13319	-0.912313	-0.547621	-1.19971	-0.559359	-1.19367	-0.990443	-0.717862	-0.746783	-1.04657	-0.914771	-0.970484	-0.321305	-0.314536	-0.93435	-1.07084	-0.766102	-1.44871	-1.17091	-0.751616	-0.314564	-0.849039	-0.895405	-0.610929	-0.623281	-1.1471	-0.903893	-0.620954	-1.03722	-1.12437	-1.24936	-0.528808	-0.852392	-1.0891	-1.14783	-0.0933778	-0.88168	-0.866783	-0.771865	-1.10075	-1.02189	-0.922775	-0.913103	-1.22288
-0.239792	-0.169074	0.0198934	0.0503295	-0.397313	-0.500318	-0.600648	0.0571788	-0.183364	0.0680571	-0.228279	-0.334473	-0.0369954	-0.269133	-0.130555	0.0347697	-0.169313	0.117273	-0.577727	-0.521793	-0.208485	-0.319663	-0.557461	-0.0168041	-0.24071	-0.101803	-0.533464	-0.0833936	0.0356391	-0.0957221	-0.00213209	-0.122826	0.0992163	-0.596456	-0.283461	-0.168671	-0.572769	-0.234901	-0.354646	-0.124624	-0.13092	-0.680825	0.0578205	-0.32549	-0.19806	-0.195309	-0.447118	-0.388216	-0.282974	0.0897539
-0.0380183	-0.220219	0.253007	0.183468	-0.394404	-0.249951	-0.139273	-0.0413831	-0.279001	0.273044	-0.228555	0.224094	0.251931	-0.113117	0.00297257	-0.0411691	-0.0609638	0.0568112	-0.438024	-0.550493	-0.143818	0.175662	-0.371753	0.0636007	0.104437	-0.0546097	-0.363129	-0.357915	0.246448	-0.160339	-0.00144281	0.0176168	0.227196	-0.382929	0.319894	-0.030641	-0.239614	-0.270383	-0.123627	-0.00630712	0.346767	-0.306039	-0.0337599	-0.189553	-0.35252	-0.131521	-0.0356855	-0.230398	0.196442	-0.0488817
-0.0942751	-0.157097	0.0366707	0.0143168	-0.213427	-0.323894	-0.238933	0.00119198	-0.0638215	0.14306	-0.143287	-0.0531834	0.0307497	-0.150876	0.00264887	0.0630491	-0.0772163	0.0957918	-0.142799	-0.421998	0.0293062	0.015695	-0.239238	0.112501	0.157471	-0.0925377	-0.286194	-0.125397	-0.0766017	-0.0779369	-0.0890333	-0.00420729	0.108187	-0.330362	0.0918672	-0.132984	-0.222019	-0.253325	-0.204013	0.013543	0.106042	-0.229658	0.0981313	-0.113118	-0.151175	0.0187135	-0.343284	-0.156692	0.0263434	-0.178245
-0.0976805	-0.199592	-0.0674888	0.146256	0.105633	-0.226835	-0.149631	0.00639611	-0.154963	0.444265	-0.118464	0.0656605	0.337347	0.0977321	0.0621671	0.0628666	0.0509183	0.0993606	-0.258132	-0.373685	-0.240546	0.0699485	-0.251474	0.197516	0.100195	0.131708	-0.197879	0.144134	0.148483	-0.300563	0.199023	-0.167899	0.139154	-0.208955	0.351798	0.303262	-0.276982	-0.307769	-0.0547459	-0.0640329	0.52644	0.120683	0.0116078	0.0251068	-0.261397	-0.0289275	-0.0999085	-0.0254501	-0.0641463	0.067777
-0.0734249	-0.137508	0.150328	-0.0892958	-0.291334	-0.111694	-0.155431	-0.0918846	-0.12373	-0.0255127	-0.0853167	-0.0810517	-0.0469102	-0.208363	-0.076311	-0.0318465	-0.103875	0.0369863	-0.292147	-0.316762	-0.015658	-0.127961	-0.252505	-0.00904629	-0.025501	-0.0979941	-0.198442	-0.217902	0.143307	-0.0731386	-0.0413859	-0.0660062	-0.00574945	-0.227493	0.153012	-0.0176066	-0.248394	-0.187747	-0.186738	-0.147683	0.0437677	-0.135153	0.100462	-0.167024	-0.189518	-0.0378818	-0.209051	-0.277669	-0.0268267	-0.0545143
-0.0329871	-0.0132473	0.0455366	0.26264	-0.0800962	0.0374857	0.094477	0.302207	0.277706	0.111026	0.0853001	0.0688777	0.056587	0.300303	0.12603	0.148513	0.0126691	0.156398	0.0459098	-0.0894929	-0.0195606	0.362147	0.157664	0.0342281	0.263352	0.073946	0.0203378	0.0799983	0.156652	0.13638	0.0140656	0.119118	0.0127003	-0.100876	0.170669	0.146185	0.070361	0.177038	0.149388	0.289328	0.475826	0.0944911	0.217966	0.055418	0.045853	0.0174544	0.214808	0.00809212	-0.0832562	0.174117
-0.216514	-0.98716	-0.339515	0.397896	-0.74308	-0.651724	-0.476695	-0.626089	-0.397501	-0.308112	-0.675466	-0.269805	0.162481	-0.303509	-0.560477	-0.152919	-0.584325	0.366719	-1.06548	-1.03957	-0.642399	-0.426897	-0.92067	-0.228645	-0.217378	-0.33352	-0.747621	-0.773968	0.441147	-0.975817	-0.162757	-0.266454	-0.228919	-1.11716	0.459324	0.109404	-0.843034	-1.0007	-0.489956	-0.414985	0.0661543	-0.987473	0.238767	-0.592793	-0.909451	-0.14977	-0.820938	-0.379847	-0.604072	-0.362929
-0.361535	-0.462624	0.139485	0.0613056	-0.363353	-0.0543422	-0.501963	-0.0677705	-0.262107	-0.00178693	-0.33618	-0.265103	-0.19779	-0.118196	-0.201611	-0.0955148	-0.423765	-0.0312581	-0.783385	-0.515625	0.455501	-0.43888	-0.447596	-0.216306	-0.199268	-0.167038	-0.47859	-0.319677	0.0149273	-0.265264	-0.0627758	0.0469684	0.164876	-0.555276	-0.356015	-0.274251	-0.487666	-0.303226	-0.316395	-0.192777	-0.251094	-0.629303	0.128411	-0.311479	-0.368586	0.021962	-0.730281	-0.340267	0.0841935	-0.114759
-0.17068	-0.50815	0.0896265	0.0711076	-1.30641	-0.383759	-1.15461	-0.177483	-0.348304	-0.101643	-0.461296	-0.338747	-0.0321736	-0.333089	-0.121349	0.130502	-0.242546	-0.0360789	-1.63815	-0.554062	-0.343746	-0.945156	-1.04338	0.288384	-0.52116	-0.253476	-0.668288	-0.168093	0.162673	-0.477837	-0.151669	-0.458181	0.0436612	-0.497751	0.154969	0.111322	-0.910428	-0.633722	-0.57732	-0.15907	-0.218249	-0.611827	0.143328	-0.48139	-0.620636	0.0817167	-0.911017	-0.0922663	-0.339427	-0.111435
-0.0874555	-0.504943	-0.0010147	0.0618083	-0.346274	-0.403347	-0.349429	-0.299308	-0.205537	0.220548	-0.289111	-0.151238	0.123305	-0.236699	0.0238974	0.038761	-0.1058	0.035147	-0.593644	-0.560594	-0.182061	-0.164927	-0.658882	0.0655304	-0.151185	-0.10383	-0.450994	-0.0562845	0.235739	-0.111309	-0.318109	-0.331034	-0.136775	-0.579136	0.310044	0.105626	-0.423852	-0.563594	-0.319742	-0.206735	0.0806359	-0.36214	0.156858	-0.150162	-0.57962	-0.234132	-0.319905	-0.115319	-0.121223	-0.0871136
0.103933	-0.151444	0.22965	0.209565	-0.423569	-0.2934	-0.275951	-0.0828644	-0.106279	0.227751	-0.0575436	0.079708	0.0723534	-0.0624562	-0.0123014	0.234487	-0.17185	0.214404	-0.471824	-0.528633	-0.135333	0.032057	-0.397027	-0.0314579	0.266052	-0.0111751	-0.190536	-0.339135	0.256707	-0.157126	0.0733741	0.146412	0.254202	-0.664667	0.150991	-0.00366862	-0.154442	-0.377777	-0.218894	0.0369547	0.31705	-0.341841	0.14487	-0.202745	-0.238909	0.0737101	-0.443868	-0.255673	0.0584037	0.22192
0.0932172	-0.299784	-0.0490296	0.296519	-0.446323	-0.361376	-0.512371	0.164146	-0.0898075	0.404833	-0.0381399	-0.247251	0.250054	-0.0350624	0.0977258	0.366955	-0.0524689	0.298524	-0.579123	-0.390818	0.13354	0.0766289	-0.482275	-0.039746	0.388643	0.0505191	-0.16794	-0.487065	0.132542	-0.1281	-0.0389996	0.372441	-0.141157	-0.536341	0.114564	-0.106853	-0.491802	-0.315089	-0.375074	-0.0650854	0.295847	-0.492317	-0.140096	-0.0866858	-0.343194	-0.219304	-0.46736	-0.126667	0.338893	0.413375
0.0768559	-0.0391786	-0.141195	0.143076	0.152601	-0.0826623	0.138953	-0.190955	-0.193585	0.184867	-0.378911	0.0863728	0.133702	-0.0461777	0.101487	-0.0495362	-0.236558	-0.199176	0.243765	0.0599002	-0.0392458	0.163002	-0.192394	-0.165362	0.103379	0.103379	0.0283248	-0.174323	0.0804507	-0.180325	-0.115804	0.178833	-0.0161404	-0.184039	0.108085	-0.0101788	-0.0388983	-0.191108	-0.00847931	-0.151428	0.190731	-0.139099	0.0760597	0.077394	-0.0778136	-0.305751	0.221542	-0.0955135	-0.0866395	0.0653458
-0.116493	-0.157145	0.0746384	0.000943795	-0.219699	-0.201927	-0.136947	0.00107669	-0.166806	0.194982	-0.130586	-0.0710369	-0.0296634	-0.162431	-0.137668	-0.0370275	-0.133198	0.0704513	-0.17794	-0.316466	-0.0933747	-0.0264182	-0.326918	-0.0263179	-0.0434875	-0.0485823	-0.303578	-0.276863	0.0142508	-0.135326	-0.0870676	0.0656189	0.134475	-0.304096	0.060998	-0.117629	-0.229243	-0.181847	-0.183202	-0.0307795	-0.363121	-0.140881	-0.238279	0.0927583	0.00818935	-9.71822e-05	-0.146834	-0.261567	0.0877241	-0.0723813
-0.0124766	-0.186144	0.143473	0.100037	0.022841	-0.182297	-0.00920114	-0.1412	-0.183178	0.361507	-0.152319	0.108572	0.21371	-0.0576959	-0.0624082	0.238736	-0.0814152	0.173956	-0.294406	-0.474873	0.0651323	0.158342	-0.240974	-0.14321	0.157765	0.0182514	-0.314493	-0.0770851	0.170158	-0.120779	0.0734557	-0.0430806	0.181812	-0.480075	0.217028	-0.0369236	-0.252544	-0.279127	-0.138513	-0.103719	0.15679	-0.371042	0.218302	-0.163728	-0.290249	-0.0784736	-0.223755	-0.272918	0.156319	0.218122
0.179491	0.298634	0.635378	0.253868	0.372984	0.333552	0.0471173	0.278389	0.119395	-0.0232838	0.20663	0.155664	0.249841	0.162038	0.296094	-0.0747736	-0.0229986	0.41243	-0.028455	0.156462	0.043725	0.167307	-0.0344097	0.258587	0.206695	0.179607	0.125906	-0.131658	0.556324	0.234225	0.214284	0.556423	0.158656	0.141935	0.236722	0.108375	0.238995	-0.174995	0.131105	0.000304831	0.145498	0.486045	0.25314	0.0394195	0.0418132	0.648641	0.261432	-0.0945414	0.373862	0.367538
0.0363869	-0.064783	-0.193717	-0.0953408	-0.295333	-0.380824	-0.351928	0.0175277	-0.159773	0.262033	-0.0476838	0.0548207	-0.0580586	-0.282487	-0.10115	0.0934289	-0.286341	0.0736849	-0.350992	-0.557278	0.0333625	-0.168904	-0.500791	-0.282494	0.126358	-0.0637203	-0.499133	-0.153645	-0.0131879	-0.27192	0.0173816	-0.0463895	0.0516177	-0.644211	-0.139102	-0.202444	-0.402406	-0.22996	-0.166194	-0.170364	0.140891	-0.456301	-0.47561	-0.101865	-0.362786	-0.0985676	-0.518991	-0.4	0.0233239	0.0127018
-0.0765809	-0.320471	0.104228	0.318103	-0.177349	-0.238873	-0.0566969	-0.102089	-0.150119	0.356475	-0.231576	0.12184	0.297261	-0.00369355	-0.0625873	-0.0257886	-0.0637055	0.325588	-0.464856	-0.50363	-0.0357291	-0.0577646	-0.295965	0.138173	0.021531	2.57302e-05	-0.373939	-0.199975	0.437127	-0.255415	-0.089745	-0.0903369	0.019253	-0.406552	0.513968	0.244358	-0.298814	-0.227335	-0.198659	-0.0313558	0.256134	-0.2571	0.138079	-0.160423	-0.478276	-0.152752	-0.0994506	-0.130677	0.0891033	-0.0627554
-1.06325	-1.98212	-1.01516	-0.944126	-2.04952	-1.49758	-2.21774	-1.22006	-1.63789	-0.88068	-1.53456	-1.52106	-0.799639	-1.19863	-0.994062	-0.832385	-1.35036	-0.780332	-2.49952	-1.72038	-1.33626	-1.98537	-2.19223	-0.722385	-1.421	-1.23773	-1.58736	-1.24612	-0.772603	-1.72287	-1.10784	-1.36715	-1.11934	-2.14729	-0.77285	-1.29191	-2.25289	-1.81556	-1.77674	-1.32299	-1.09336	-1.97632	-0.876035	-1.84439	-1.9909	-1.0467	-2.42782	-1.26077	-1.41041	-1.55113
-0.287903	-0.515363	0.0117905	0.0677478	-0.478364	-0.452354	-0.468204	-0.365673	-0.534996	-0.0662108	-0.408788	-0.296151	0.0145332	-0.388283	-0.257588	-0.338451	-0.40796	0.129935	-0.542659	-0.777628	-0.279571	-0.276429	-0.683182	-0.0701185	-0.168897	-0.156732	-0.607239	-0.477987	0.162885	-0.572942	-0.151371	-0.18361	-0.0758438	-0.747392	0.089479	-0.0737167	-0.504615	-0.561131	-0.367725	-0.292281	0.0206005	-0.595046	-0.00655791	-0.317281	-0.572657	-0.217554	-0.397021	-0.366478	0.0732004	-0.173909
0.030426	-0.228451	-0.025915	0.211679	-0.155066	-0.268528	-0.200708	-0.194916	-0.100529	0.461866	-0.19052	0.101436	0.26369	0.0156459	-0.0627035	0.184236	-0.124148	0.1913	-0.373413	-0.513693	-0.102454	0.0351648	-0.36707	-0.11678	0.280965	0.0212705	-0.272971	-0.0637526	0.332937	-0.358901	0.102115	0.0779924	0.130826	-0.543073	0.296852	0.111322	-0.235557	-0.260762	-0.0435601	0.0650638	0.341459	-0.387569	0.25492	-0.0985663	-0.205936	-0.00678608	-0.278176	-0.209445	0.0032265	-0.0152922
-0.0198955	-0.18459	0.0765569	0.133766	-0.947248	-0.272723	-0.654517	-0.0704219	-0.257648	0.10607	-0.378146	-0.133566	-0.0137198	-0.38224	0.0179466	0.230186	-0.0213938	0.0609922	-0.78656	-0.217113	-0.224725	-0.529957	-0.588569	0.289489	-0.27125	-0.0334854	-0.486253	-0.165204	0.310422	-0.091176	-0.249713	-0.298154	0.171402	-0.610647	0.121645	0.00600468	-0.619214	-0.436073	-0.35235	0.132763	-0.147694	-0.17131	0.205086	-0.298366	-0.560451	-0.0780495	-0.708843	-0.126855	-0.0745227	-0.127697
-0.00228308	-0.216772	-0.0315158	-0.0691876	-0.832947	-0.431196	-0.607584	0.0293244	-0.376993	0.261454	-0.406882	-0.256901	0.157024	-0.00217376	-0.263013	0.0826517	-0.235216	0.0031424	-0.849334	-0.771125	-0.172445	-0.158017	-0.473132	0.0316475	-0.104231	-0.300662	-0.549604	-0.314396	0.055802	-0.221314	-0.291396	-0.244539	0.247458	-0.593426	-0.351982	0.101724	-0.648993	-0.704547	-0.253007	-0.151762	0.277138	-0.0198478	0.13549	-0.392006	-0.87121	0.102082	-0.492419	-0.41565	-0.0937833	-0.28114
0.118061	-0.194978	0.180727	0.0961032	0.238651	-0.167332	0.0157886	-0.0958528	-0.0358217	0.281718	-0.0558359	0.221766	0.270151	-0.0137815	0.0340958	0.277687	-0.0663703	-0.0191193	-0.0351752	-0.284383	0.0908382	0.185187	0.105309	0.301711	0.111132	0.0275534	0.0871285	-0.009617	0.0641144	0.0803112	0.356004	0.420809	-0.0116762	0.180218	0.233895	0.165331	0.087077	0.00908308	0.0201956	-0.0874393	0.370252	-0.0908512	0.205329	-0.0601618	-0.175957	-0.132501	0.0759748	-0.0172499	0.100201	0.016529
-0.368717	0.164142	-0.0181784	-0.421864	-0.292846	0.341292	0.245674	0.236189	-0.379494	-0.536605	-0.17573	0.169764	-0.51405	0.0532457	-0.00183066	-0.282186	-0.166301	0.0282735	0.119272	0.0315309	-0.417192	-0.117194	0.307462	-0.300587	0.344067	-0.0213096	-0.315986	-0.0300465	0.000468435	0.31602	0.334611	0.0995311	0.303523	-0.223178	-0.528463	-0.773244	-0.46461	-0.229011	0.00148298	-0.167321	-0.32077	-0.115012	-0.204419	-0.101311	-0.266635	-0.23581	-0.367657	0.398361	-0.44805	0.194756
-0.0618281	0.156991	0.0777637	0.284418	-0.212266	0.249228	-0.0891518	-0.0431342	-0.0162201	-0.163614	-0.0570819	0.177836	-0.0442446	0.202359	0.110275	0.162522	0.240883	0.119373	-0.329891	0.382423	0.410084	0.0312469	0.0281246	0.314879	-0.120541	0.121093	-0.135349	0.0435701	-0.00883785	0.119484	0.212051	0.0478386	0.141072	-0.252265	-0.213726	0.193133	-0.175768	-0.300441	0.205527	0.0999691	0.248319	-0.0164405	0.0917406	0.0851717	0.0865905	-0.0450358	-0.0118765	-0.223172	-0.0750008	0.314155
0.178145	-0.688842	-0.595091	-0.485669	0.184879	-0.121894	0.66792	-0.661859	0.184503	-0.370657	0.345363	-0.605705	-0.400305	-0.101553	-0.172915	-0.327571	-0.345951	-0.405023	0.892387	-0.375909	-0.463977	0.39666	0.130751	-0.672306	-0.53322	0.206858	0.462909	-0.361968	-0.511821	0.178907	-0.296523	-0.728729	-0.599195	-0.161139	-0.548174	-0.394757	-0.201227	0.161197	0.32595	0.0473496	-0.385007	-0.208549	-0.561286	0.418392	-0.196222	-0.636715	0.310629	-0.384464	-0.230538	-0.454345
-0.354189	-0.27529	-0.0653189	-0.00670551	-0.280609	-0.386405	-0.0858172	-0.314372	-0.114627	-0.00235396	-0.18573	-0.274315	-0.0425442	0.0195035	-0.149879	-0.251694	-0.197949	-0.0808215	-0.555928	-0.379496	-0.0789091	-0.196127	-0.303166	-0.0539477	0.141345	-0.225749	-0.072123	-0.394627	0.0186112	-0.179347	-0.34378	-0.19863	-0.221535	-0.158515	0.059976	-0.24266	-0.00599602	-0.269122	-0.341131	-0.332084	0.0416592	-0.346966	-0.182567	-0.174415	-0.419083	-0.081232	-0.328322	-0.395923	-0.00103204	-0.166941
-0.153287	-0.491685	0.0187755	0.150827	-0.626357	-0.400148	-0.534596	-0.325134	-0.365381	0.248243	-0.510772	-0.103837	0.0197008	-0.160041	-0.311923	-0.194962	-0.348068	-0.00757894	-0.928943	-0.133849	-0.261383	-0.106836	-0.58093	-0.28746	-0.0585872	-0.105396	-0.598978	-0.376682	0.293951	-0.319465	0.0458368	-0.277181	-0.0245041	-0.770917	0.0512778	0.148488	-0.547491	-0.524185	-0.309427	-0.130788	0.347445	-0.410647	0.0969877	-0.311544	-0.587057	-0.187623	-0.48781	-0.377049	-0.264042	0.00211013
-0.238829	-0.168015	0.485717	0.0106239	-0.311829	-0.350234	0.0718047	-0.0448856	-0.410572	0.12122	-0.11022	0.331575	0.208547	-0.113805	0.0203042	-0.122034	-0.131914	0.496788	-0.59513	-0.543946	0.167292	-0.00288779	-0.320129	-0.18027	0.211051	-0.0122629	-0.0919309	-0.785749	0.3582	-0.0316749	0.0340478	0.431799	0.201951	-0.531517	0.164177	-0.30297	-0.343781	-0.0893605	-0.145756	0.263109	-0.0470889	-0.315992	-0.0960379	-0.223206	-0.412727	-0.168037	-0.118127	-0.311017	0.637386	-0.0724844
-0.00387768	-0.108211	0.03492	0.0737643	-0.167596	-0.304596	-0.00133378	-0.0750851	-0.025354	0.245147	-0.0388482	0.144851	0.0734963	0.0174884	-0.0239058	0.057643	-0.124026	0.162157	-0.261657	-0.309422	0.138421	-0.0777451	-0.178048	0.101097	0.131094	0.0591009	-0.0958993	-0.02697	0.133683	-0.147856	0.0838915	0.121903	0.275559	-0.465004	0.128469	-0.0373641	-0.170697	-0.189559	-0.055646	0.135668	0.343993	-0.166992	0.27103	-0.0216552	-0.0944945	-0.0881564	-0.0460607	-0.14005	-0.00692753	0.0768061
-0.030334	-0.399769	0.0772123	0.415453	-0.257489	-0.337623	-0.191946	-0.190507	-0.303941	0.249462	-0.320607	0.237591	0.305945	-0.0654615	-0.123604	-0.04288	-0.160256	0.16982	-0.352161	-0.505471	-0.238967	0.00470015	-0.425303	-0.0526296	0.0693271	0.0448525	-0.369707	-0.213569	0.464252	-0.386467	-0.0294203	-0.101457	0.106691	-0.579461	0.547665	0.292461	-0.435939	-0.457617	-0.166574	-0.0556643	0.246867	-0.406628	0.275204	-0.186516	-0.443118	-0.160567	-0.0816296	-0.228318	-0.0891286	-0.0477635
-0.11604	-0.625336	0.201923	-0.23389	-0.498191	-0.573706	-0.563436	-0.366714	-0.247539	-0.00526489	-0.391433	-0.369532	0.00113522	-0.399028	-0.298507	-0.184001	-0.278654	-0.0573459	-1.04049	-0.817186	-0.366607	-0.616363	-0.761104	0.11618	-0.231999	-0.2862	-0.528468	-0.377709	0.100575	-0.737142	-0.307195	-0.246373	-0.0179749	-0.541798	0.401675	-0.0620606	-0.610474	-0.58517	-0.366622	-0.193013	-0.17032	-0.113655	0.0360653	-0.485278	-0.809163	-0.318248	-0.821685	-0.259766	-0.206163	-0.255011
0.166659	0.0602328	0.0260808	0.0593843	-0.175978	-0.243568	-0.0292005	-0.189215	-0.110914	-0.141759	-0.0125939	-0.00231517	0.0776418	0.0674306	-0.229595	0.049771	-0.0802023	-0.121006	-0.0887447	-0.305559	-0.0954414	-0.117491	-0.190175	0.103637	0.0870187	-0.141115	-0.354716	0.0577605	0.162617	0.03408	-0.31231	-0.155717	-0.0281385	-0.325307	-0.0048468	0.0618177	0.00159738	-0.164731	-0.143852	-0.00612088	0.0501031	-0.108401	-0.10497	-0.131292	-0.180862	-0.236138	-0.450754	-0.0555354	-0.107714	0.0768842
-0.197049	-0.312179	-0.0842451	0.041395	-0.419647	-0.225106	-0.321173	-0.197256	-0.246032	0.101711	-0.262871	-0.169991	-0.116757	-0.201207	-0.157477	-0.0967279	-0.236908	-0.0950135	-0.60327	-0.287057	-0.175101	-0.213833	-0.420325	-0.0925803	-0.123729	-0.145437	-0.407821	-0.195791	0.0361329	-0.361689	-0.0943952	-0.200588	0.0610281	-0.457308	0.0519188	0.0196275	-0.366899	-0.355828	-0.261906	-0.127988	0.092368	-0.230945	0.0259848	-0.210565	-0.316672	-0.263236	-0.349138	-0.108353	-0.220417	-0.0616955
-0.0507022	-0.101011	0.0442317	0.196535	-0.0574155	-0.0660103	-0.167493	-0.101047	-0.0406492	0.174863	-0.0339784	-0.0317801	0.0969249	-0.0269577	0.00870459	0.0805984	-0.0874476	0.121868	-0.0740538	-0.218222	0.0643608	0.0562164	-0.234243	0.0769971	0.181766	-0.0215478	-0.151271	0.0464016	0.146366	-0.0960137	0.0896072	0.0537106	0.0481559	-0.166443	0.234857	0.147625	-0.043664	-0.0726942	-0.0740516	0.00801793	0.2503	-0.111683	0.178531	-0.0224428	-0.0156134	0.0788445	-0.105021	-0.0189564	0.142278	0.0883732
-0.147308	0.0469062	0.0903201	0.154718	0.299286	-0.11515	0.298181	-0.124258	-0.00631853	0.212578	-0.0850412	0.123572	0.278741	0.0731668	-0.00756247	-0.0254716	-0.00756247	0.10612	0.0362198	-0.427569	0.100378	0.0864451	-0.0346439	0.111896	0.318326	0.201172	-0.149367	-0.10406	0.102688	-0.0961967	-0.0422302	0.24103	0.101536	-0.107704	0.197053	0.0496077	0.0677486	-0.101965	-0.0948214	0.0748197	0.0946858	-0.0773118	0.0797274	0.111319	-0.0496043	0.164344	-0.13448	-0.293194	0.107101	-0.0763024
-0.2041	-0.268037	0.0705155	-0.0916275	-0.159914	-0.171198	-0.273569	-0.12792	-0.129757	0.234606	-0.259179	-0.352692	-0.0575667	-0.127961	-0.0407286	-0.165685	-0.189754	-0.130892	-0.448576	-0.281322	-0.439367	-0.34799	-0.474982	0.106004	0.0346227	-0.0098051	-0.0747461	-0.366081	0.015467	-0.372574	-0.0538114	-0.0872463	0.0273541	-0.354904	-0.0037904	-0.134418	-0.389517	-0.249319	-0.312393	-0.0289791	0.0263765	-0.366325	-0.031625	-0.157424	-0.3395	-0.115547	-0.154862	-0.261705	-0.253045	0.0991543
-0.172605	0.010941	0.120826	-0.0680456	-0.309181	-0.114604	-0.168899	0.148518	-0.138511	0.167055	-0.0197969	-0.00991707	-0.0427765	-0.0530845	-0.0124666	-0.215346	-0.130002	0.0460626	-0.408917	0.0273517	0.02444	-0.122871	-0.137844	0.124014	-0.133391	-0.0557464	-0.191511	-0.361952	-0.146511	0.0952846	-0.0630583	-0.00440309	0.147183	-0.180023	-0.176107	-0.212263	-0.330926	-0.0933623	-0.100758	0.102097	0.187745	-0.129707	-0.0170541	-0.166058	-0.212332	0.082771	-0.289287	-0.100288	0.000470686	-0.0489946
0.033198	0.275778	0.234799	-0.0627046	0.0213971	-0.0366094	0.134393	0.249814	-0.112858	0.141358	0.0884247	0.343362	-0.0719207	0.199801	0.104927	0.0781211	0.0529771	0.21319	0.0591345	-0.0571518	0.196812	0.091599	-0.147194	-0.0755723	0.274905	0.141346	-0.204632	0.100556	0.181325	0.14802	0.356957	0.297267	0.149362	-0.144996	-0.0806548	-0.104979	0.00714606	0.0598447	0.0654706	0.158429	0.154586	-0.184701	0.073425	0.141354	0.292403	0.0688602	-0.0250666	-0.136659	0.210821	0.149379
-0.903809	-1.63974	-0.733528	-0.337798	-1.66589	-1.14588	-1.9303	-0.654254	-1.27434	-0.702696	-1.32897	-1.26898	-0.7211	-0.735764	-1.01609	-0.435076	-1.02855	-0.481385	-2.2	-1.37025	-1.05728	-2.26291	-2.16471	-0.368829	-1.18436	-1.00424	-1.43063	-1.33537	-0.469208	-1.67005	-0.358292	-0.588101	-0.71335	-1.5396	-0.609222	-1.03485	-1.9575	-1.15844	-1.40597	-0.94484	-0.539372	-1.64683	-0.375645	-1.46013	-1.64491	-0.726769	-2.04845	-0.770998	-0.778292	-1.11806
0.988111	0.671937	1.16981	1.042	0.821239	0.705264	0.729001	1.15837	0.719598	1.33428	0.837764	1.21005	1.05389	0.855484	0.835843	1.16158	0.884382	1.18042	0.779924	0.564313	0.813775	1.10078	0.569124	0.97538	1.35102	1.06219	0.744393	0.862092	1.25174	0.755234	0.91355	1.07149	1.08563	0.541811	1.25062	1.024	0.559126	0.841625	0.85572	0.963188	1.05584	0.52672	0.952555	0.797298	0.714978	0.887084	0.88009	0.72951	1.04716	1.0474
0.0542883	-0.311149	0.2466	0.309449	-0.116998	-0.22803	-0.062386	-0.0299423	-0.193369	0.312067	-0.14108	0.138277	0.266934	-0.123065	-0.104311	0.0626983	-0.132669	0.157243	-0.262139	-0.511601	-0.102991	-0.028101	-0.442789	-0.0807332	0.210941	0.0135128	-0.261826	-0.0459966	0.253546	-0.342927	-0.09087	0.0353389	-0.00948907	-0.363882	0.370631	0.120354	-0.151869	-0.212951	-0.0406569	-0.000693582	0.207342	-0.251639	0.148319	-0.0735892	-0.194855	-0.00951967	-0.135758	-0.150937	0.253734	0.0407217
-0.152045	-0.140908	0.0157497	0.0251869	-0.321773	-0.16287	-0.326155	-0.113224	-0.288996	0.140268	-0.285967	-0.109506	-0.0606106	-0.231671	-0.00423582	0.199577	-0.15948	-0.00429713	-0.589197	-0.382772	0.115122	-0.209846	-0.397572	-0.0201764	-0.0099512	-0.0359166	-0.398029	-0.070105	0.21042	-0.211054	0.0724877	-0.092251	0.215638	-0.427561	0.0657249	-0.0601008	-0.229382	-0.227436	-0.129683	-0.115568	0.176826	-0.309437	0.0624322	-0.19701	-0.312983	0.0182429	-0.502424	-0.275102	-0.0709901	0.0240412
-0.337602	-0.414861	-0.322801	-0.288927	-0.355193	-0.536463	-0.708971	-0.482082	-0.570567	0.00301652	-0.437345	-0.315483	-0.241943	-0.467449	-0.29983	0.0899985	-0.434068	-0.168501	-0.406525	-0.834451	-0.423007	-0.182949	-0.698748	-0.25807	-0.191576	-0.352326	-0.597613	-0.0900598	-0.198659	-0.637897	-0.428269	-0.40591	-0.187833	-0.872628	-0.167136	-0.160403	-0.428318	-0.546583	-0.420024	-0.39997	-0.0415964	-0.640263	-0.119491	-0.405425	-0.482602	-0.235814	-0.63587	-0.498105	-0.264151	-0.242758
-0.245075	-0.26019	0.126254	0.118095	-0.346544	-0.307732	-0.61651	0.0388667	-0.276663	-0.00315329	-0.186166	-0.0862388	0.031011	-0.220549	-0.0869161	0.133349	-0.284637	0.0774918	-0.641477	-0.764039	-0.114397	-0.3175	-0.628415	-0.0115956	0.0440295	-0.0910622	-0.337605	-0.230998	0.152859	-0.448241	-0.129831	0.0519795	0.15016	-0.65266	0.131423	-0.12695	-0.464176	-0.327458	-0.241256	-0.13623	-0.0637419	-0.627878	-0.0100342	-0.174846	-0.415867	0.0774525	-0.482273	-0.318234	0.10282	-0.049334
0.0529329	-0.265597	0.211333	-0.0876646	-0.253651	-0.257091	-0.276574	-0.343046	0.313605	-0.0944646	0.133503	-0.18157	0.0990677	-0.0996551	0.0857073	-0.235621	0.270772	0.0847567	-0.399389	-0.131033	0.374962	-0.306544	-0.0266343	0.123258	-0.200051	-0.0694732	-0.398961	0.1039	-0.0418629	0.0282722	-0.106235	-0.140536	0.0606951	-0.239127	0.273618	-0.121433	-0.271504	-0.261088	-0.158325	-0.190204	0.214491	-0.145278	0.538531	-0.094105	-0.323179	-0.0927045	-0.325432	-0.219639	0.0103814	-0.137843
0.0618818	-0.26361	-0.157155	-0.274782	0.232332	-0.0571209	-0.146921	-0.0202783	-0.488349	0.235235	-0.0653151	0.134851	0.0186093	-0.0205832	-0.0307012	0.0308699	-0.0584858	0.24323	-0.304798	-0.393742	-0.230654	0.0518369	-0.370355	-0.0600113	0.176252	-0.0517761	-0.354523	-0.183717	0.360301	-0.0482021	-0.0193111	-0.489242	0.133471	-0.220515	0.351099	0.12721	-0.203449	-0.346823	-0.124827	0.0579627	0.28332	-0.0820397	0.0781806	-0.118335	-0.463424	-0.0341582	0.161638	-0.171384	-0.201517	0.238218
0.110008	-0.366062	0.316094	0.275075	-0.339296	-0.103981	-0.177419	-0.0441766	-0.157921	0.208591	-0.125576	0.0963229	0.456991	-0.0012542	0.119191	0.153361	-0.0176869	0.10858	-0.477523	-0.508463	0.0868087	-0.197717	-0.553654	-0.0245364	-0.00989268	0.0605501	-0.439943	0.0809403	0.313281	-0.460755	-0.0784666	-0.0381787	0.131051	-0.554932	0.516447	0.347689	-0.346958	-0.396174	-0.0539196	-0.0806006	0.0810737	-0.340301	0.269429	-0.146785	-0.540264	-0.0283032	-0.421303	-0.0298036	-0.148246	0.109454
-0.476117	-0.55703	0.212154	-0.245747	-0.912322	-0.745538	-0.444068	-0.243115	-0.921008	-0.0462123	-0.613127	-0.149335	-0.182494	-0.434839	-0.467998	-0.574663	-0.52473	0.0340447	-0.992056	-1.00359	-0.438316	-0.620558	-0.857545	-0.359888	-0.232308	-0.45522	-0.554996	-1.29624	0.0207896	-0.632113	-0.442335	-0.0331091	-0.189297	-0.935234	-0.0637059	-0.565673	-0.709809	-0.773817	-0.547898	-0.206013	-0.272695	-0.840749	-0.340304	-0.658941	-0.896694	-0.286575	-0.717646	-0.58049	0.165817	-0.450958
0.0666882	-0.253681	0.244994	0.100385	-0.522739	-0.0793723	-0.375218	0.00843389	-0.0253638	0.291586	-0.0894801	0.0113783	0.173708	-0.0712972	0.0727938	0.164443	0.0338259	0.224227	-0.71553	-0.326009	0.522991	-0.0749603	-0.359335	0.114109	-0.120391	0.124443	-0.499887	0.211528	0.160984	-0.273452	0.102556	0.0422786	0.375125	-0.453356	0.559536	0.456113	-0.54677	-0.282343	-0.0651925	0.0980441	0.136918	-0.406395	0.260412	-0.0980483	-0.442953	0.016189	-0.155377	0.0790693	0.212725	0.110743
-0.0657136	-0.356037	0.0737646	0.00539997	-0.284591	-0.304204	-0.376893	-0.265241	-0.0988621	0.186124	-0.171359	-0.284411	0.0464508	-0.244424	-0.0649161	-0.116117	-0.0549196	-0.070937	-0.565876	-0.495411	0.0887183	-0.134563	-0.361568	-0.128689	-0.0628625	-0.192868	-0.454904	0.0699217	-0.0342176	-0.268682	-0.236556	-0.126879	-0.0516338	-0.430584	0.221373	0.157118	-0.237144	-0.364712	-0.17791	-0.153252	-0.106449	-0.407693	0.221171	-0.277649	-0.510844	-0.1586	-0.485772	-0.108739	-0.111571	-0.214737
-0.132765	0.282634	0.19618	0.066055	-0.164001	-0.0681334	0.00246162	0.0411131	-0.131934	0.20359	0.301764	0.0770893	-0.0788303	0.0292235	0.0694933	-0.0492135	0.0601732	0.106022	-0.224818	0.098098	0.217948	-0.0245585	-0.0158846	0.122603	-0.00705431	0.0319165	-0.180304	-0.0827344	-0.0279793	0.396272	0.0330211	0.0870778	0.221086	-0.142149	0.0208084	-0.109292	-0.186004	-0.00130097	-0.103738	0.32514	0.42403	0.0147672	0.0948372	-0.047277	-0.116131	-0.0270518	-0.171772	-0.0302633	0.14233	-0.0212697
-0.409241	-0.320649	0.3305	0.0193318	-0.428889	-0.121989	-0.208219	-0.17293	-0.512951	0.0549318	-0.382535	0.133669	0.0235709	-0.135854	-0.129597	-0.242479	-0.300579	0.0892575	-0.450854	-0.49539	-0.0259696	-0.169588	-0.4655	-0.208226	-0.0427036	-0.183084	-0.276924	-0.690074	0.160999	-0.118695	-0.190305	-0.0275632	-0.0227015	-0.708885	0.0719458	-0.334036	-0.655003	-0.508213	-0.377661	-0.136047	0.00140599	-0.53545	-0.0777354	-0.369362	-0.502698	-0.0266801	-0.346657	-0.484524	0.343247	-0.117082
-0.186368	0.215276	-0.00223474	-0.0523565	-0.0949175	0.138554	-0.0909252	0.031597	-0.590902	0.256926	-0.166586	0.177903	-0.192064	-0.0152921	0.00877823	-0.204672	0.0871903	-0.446816	-0.125734	0.119353	-0.0175805	-0.1214	-0.11278	0.17328	0.0835966	-0.0390344	-0.162053	-0.581845	0.149215	0.0809163	0.109696	-0.322121	0.0723409	-0.313953	-0.429452	-0.178096	-0.202631	-0.0624721	-0.0757104	0.216167	0.24255	-0.227096	0.0836007	-0.126792	-0.0982404	0.146201	-0.481081	-0.0390227	0.117025	-0.203897
-0.27472	-0.77165	-0.0877939	0.0898876	-0.729784	-0.555843	-0.723388	-0.354982	-0.473798	0.107131	-0.631316	-0.244985	0.120644	-0.267355	-0.293107	-0.0939815	-0.345899	0.0266441	-0.97796	-0.901358	-0.523085	-0.644534	-0.916506	-0.0755426	-0.243076	-0.287931	-0.699692	-0.451545	0.273574	-0.763146	-0.135551	-0.270416	-0.107567	-0.885795	0.280842	0.10609	-0.816723	-0.690803	-0.487795	-0.237025	0.0446967	-0.743619	0.0655891	-0.564789	-0.797594	-0.0562346	-0.84004	-0.300053	-0.308811	-0.258186
0.140098	-0.125876	0.0315643	-0.0687094	-0.0108324	-0.66314	-0.341522	-0.102905	0.0854201	0.50347	-0.223914	-0.0776153	0.0510871	-0.305499	-0.0941283	0.43987	-0.243451	0.0992366	-0.329953	-0.400937	0.226865	0.395321	-0.0075614	-0.203758	-0.0794336	-0.193457	-0.481925	0.121029	-0.0423426	-0.253191	0.163491	-0.160085	0.187271	-0.453262	0.340175	-0.059629	-0.376389	-0.215585	-0.191208	-0.14899	0.0142099	-0.327911	0.319655	-0.20228	-0.398845	-0.0185492	-0.390774	-0.0474196	0.0505231	0.119897
-0.270588	-0.19075	-0.193088	0.183308	-0.20515	-0.37131	-0.260144	-0.0551534	-0.161744	0.279305	-0.287026	-0.0426206	0.160027	-0.0978686	-0.129999	0.175464	-0.209188	0.0311529	-0.314984	-0.50228	-0.197851	0.00717487	-0.510399	-0.158474	0.0437492	-0.0563204	-0.304377	-0.299265	0.170521	-0.274526	-0.134118	-0.1168	-0.0313091	-0.557724	0.0784149	-0.0933239	-0.356517	-0.444163	-0.237071	-0.242854	0.167957	-0.461353	0.00278477	-0.350422	-0.420725	-0.096833	-0.502247	-0.201131	-0.105424	-0.136875
0.040936	-0.516988	0.303195	0.320657	-0.142149	-0.155719	-0.240385	-0.115007	-0.168157	0.24777	-0.0990078	0.158127	0.504569	0.0733226	0.0620455	0.254874	0.0187408	0.364465	-0.529514	-0.386306	0.308124	0.0603358	-0.391403	0.14774	0.238936	0.0524648	-0.228533	0.0384512	0.503389	-0.376909	0.0530518	0.0160838	0.27631	-0.181924	0.788809	0.49065	-0.205709	-0.349608	-0.0249447	-0.0167946	0.523944	-0.0480584	0.376627	-0.0705478	-0.326742	0.0606901	-0.202571	0.14315	0.310952	0.1567
0.0780072	-0.0697569	0.314	0.0760257	-0.000274427	-0.102251	-0.131768	0.00220339	0.0303862	0.157204	0.0394341	-0.0358565	0.156938	-0.107631	0.0845687	0.00601958	0.122751	0.100835	-0.055229	-0.292209	0.385978	0.0238238	-0.0366526	0.141292	0.0937491	0.0394611	-0.222239	0.116313	0.130044	-0.0606522	0.192574	0.14609	0.0722124	-0.0487395	0.247346	0.212858	0.0171088	-0.13555	0.0729058	0.0152715	0.171545	-0.142552	0.188158	0.0044948	-0.161783	-0.111418	-0.019405	0.0621433	0.0687567	-0.00963065
-0.238698	-0.351502	-0.0123844	-0.327923	-0.417199	-0.297272	-0.324728	-0.20418	-0.278075	-0.127638	-0.274766	-0.337608	-0.342168	-0.421588	-0.123053	-0.254474	-0.263161	-0.267961	-0.162848	-0.287122	-0.221309	-0.150305	-0.206327	-0.447688	-0.224	-0.211671	-0.328326	-0.368283	-0.177099	-0.332464	-0.291626	-0.152662	-0.139058	-0.358797	-0.196116	-0.308037	-0.498952	-0.307327	-0.335531	-0.283542	-0.266287	-0.364253	-0.244423	-0.362539	-0.40714	-0.267973	-0.374655	-0.319069	-0.10767	-0.3129
-0.15204	-0.415086	0.130739	-0.0659311	-0.595078	-0.494692	-0.41964	-0.198385	-0.448986	0.108723	-0.511418	-0.226135	-0.0252085	-0.280093	-0.239833	-0.167276	-0.259942	-0.0603435	-0.636785	-0.526299	-0.311202	-0.496764	-0.649606	0.197514	-0.238099	-0.236964	-0.353149	-0.389742	0.0854235	-0.464776	-0.125627	-0.202034	0.156426	-0.380364	0.0846323	-0.153687	-0.527957	-0.494116	-0.400103	-0.15398	0.0774826	-0.365016	-0.0247418	-0.287414	-0.515141	-0.220473	-0.347081	-0.0407523	-0.0890709	-0.064532
-0.057132	-0.179448	-0.109739	0.00900865	-0.458339	-0.0713449	-0.38277	-0.0424088	-0.0501515	0.234448	-0.13974	-0.0154792	0.00165499	-0.180922	-0.129307	0.185204	-0.22389	0.0381262	-0.470226	-0.341077	0.0386094	0.0581714	-0.14305	-0.213106	-0.0239541	-0.0340248	-0.391759	0.0120087	0.176867	-0.197225	-0.0469888	-0.309045	-0.0594087	-0.275448	-0.268759	0.0916342	-5.96357e-05	-0.11797	-0.0312181	-0.107332	0.197851	-0.308795	0.00587611	-0.132804	-0.234948	0.037717	-0.136785	-0.264998	-0.0845524	0.0210764
-0.33067	-0.570098	-0.195113	-0.279983	-0.7107	-0.676206	-0.654134	-0.571182	-0.298613	0.104687	-0.342463	-0.383581	0.118817	-0.325859	-0.288151	-0.0190064	-0.450563	-0.27292	-0.934337	-0.62218	-0.274425	-0.38282	-1.02478	-0.164596	-0.301576	-0.405949	-0.629148	-0.0808054	0.145622	-0.556101	-0.414344	-0.541112	-0.0642151	-0.925576	0.0621874	0.0116707	-0.636967	-0.552918	-0.49637	-0.336262	-0.124473	-0.38146	-0.17628	-0.468422	-0.901351	-0.125134	-0.823962	-0.0334984	-0.665942	-0.445857
-0.277965	-0.52844	0.0958334	-0.00993183	-0.378689	-0.407209	-0.541108	-0.164354	-0.533272	0.109538	-0.289599	-0.0993707	0.0888279	-0.328382	-0.204726	-0.015571	-0.20783	0.0880529	-0.613604	-0.683764	-0.150962	-0.381664	-0.768339	-0.117921	0.0618442	-0.195659	-0.581378	-0.375108	0.161205	-0.625034	-0.101495	-0.0997564	0.0302707	-0.666729	0.227069	0.0171566	-0.51906	-0.453957	-0.318269	-0.118216	-0.0543681	-0.696933	-0.0262792	-0.366954	-0.686757	-0.237266	-0.511751	-0.12893	-0.0613849	-0.0629595
-0.0749064	-0.0646661	-0.0882011	-0.0315353	-0.278246	-0.0425294	-0.407588	0.0520055	-0.138419	0.0533104	-0.223164	-0.109716	-0.162414	-0.141578	-0.11937	-0.074328	-0.125463	0.0441185	-0.277785	-0.00921783	0.063892	-0.160329	-0.116315	-0.289733	-0.0427192	-0.1808	-0.24874	0.0313222	-0.107606	-0.0673172	-0.0304487	-0.16938	-0.00754814	-0.224038	-0.149326	-0.0876322	-0.0677732	-0.275245	-0.173307	0.0310818	0.0157076	-0.13398	-0.0987405	-0.291301	-0.211562	-0.0620724	-0.132777	-0.071339	-0.178906	0.109873
-0.721786	-1.35149	-0.521878	-0.300275	-1.22957	-1.44443	-1.26778	-0.968114	-1.33211	-0.120278	-1.3025	-0.714629	-0.399993	-0.564106	-0.861141	-0.853866	-0.802663	-0.286205	-1.7772	-1.72829	-0.954212	-0.858168	-1.47133	-0.684578	-0.778844	-0.683569	-1.29363	-1.11463	-0.0815954	-1.43613	-0.396673	-0.887712	-0.566502	-1.59654	-0.138871	-0.419698	-1.4478	-1.44196	-0.973128	-0.682359	-0.0980632	-1.01826	-0.318127	-1.0912	-1.49148	-1.00866	-1.02846	-0.998509	-0.725108	-0.693481
-0.160315	-0.154706	0.155442	0.272934	0.0168579	-0.179338	0.00257774	-0.0867194	-0.0836266	0.199518	-0.116522	-0.00602218	0.266298	-0.0562418	-0.0255679	-0.0910071	-0.0117434	0.138139	-0.351532	-0.367243	-0.198921	0.0289605	-0.2205	0.0274508	0.217213	-0.0289024	-0.196027	-0.0546536	0.187857	-0.085136	0.0430758	-0.0595689	0.193023	-0.0510162	0.411141	0.0636871	-0.0136408	-0.134169	-0.142817	-0.0011352	0.358846	-0.0862843	0.251597	-0.000788548	-0.256464	-0.179803	0.0794044	-0.269538	-0.0543024	0.0287986
0.0415817	-0.0296584	0.111937	0.152897	0.0377452	-0.151391	0.0485692	0.0290827	-0.286616	0.167449	-0.144711	-0.000812386	0.0309341	-0.0503235	0.0433806	-0.071504	0.0263063	-0.0173104	-0.134278	-0.247226	-0.054079	0.00377728	-0.148308	0.0202261	0.0347525	-0.126577	-0.0976951	0.0419826	0.0392739	0.0174925	-0.0683457	-0.0447661	-0.0414978	-0.0338451	0.211388	0.0826477	-0.152615	-0.0961929	-0.0695096	0.00352424	-0.0942828	-0.036396	0.201367	0.21204	0.0717878	-0.00541501	-0.264501	-0.147976	-0.00120212	-0.0759726
-0.146644	-0.201514	0.189875	0.170662	-0.0917889	-0.284018	-0.156671	-0.074416	-0.267138	0.299031	-0.33379	0.0354772	0.209391	-0.185101	-0.10439	0.0605406	-0.20281	0.195511	-0.344607	-0.680006	-0.159549	0.0222949	-0.404374	-0.072773	0.232221	0.0212117	-0.318149	-0.214909	0.246713	-0.405821	-0.131243	0.133572	0.138592	-0.46051	0.28055	0.0946077	-0.257936	-0.206551	-0.139576	0.163344	0.117034	-0.42523	0.0438323	-0.122132	-0.330592	-0.0220301	-0.182668	-0.196644	0.295324	0.0503817
-0.178086	-0.320389	-0.0146389	0.105576	-0.0724457	-0.231278	-0.163111	-0.169207	-0.313144	0.125163	-0.267364	-0.0677481	0.000344554	-0.24147	-0.176897	0.00318062	-0.13285	-0.00920808	-0.338747	-0.501295	-0.201624	-0.0431084	-0.205933	-0.0268302	0.0926101	-0.0912199	-0.383835	0.0275938	0.135075	-0.343919	-0.190708	-0.105396	-0.00354572	-0.469364	0.203197	0.0755482	-0.292852	-0.338036	-0.191205	-0.0933911	-0.0604682	-0.293016	0.0845403	-0.218741	-0.391856	-0.174788	-0.239071	-0.185581	-0.053852	-0.00915282
-0.27763	-0.171848	0.0889028	-0.0924581	-0.168353	-0.208591	0.0414047	-0.232883	-0.326794	0.0355702	-0.167779	0.137742	-0.0607188	-0.138134	-0.0978683	-0.218672	-0.116522	0.0814531	-0.425574	-0.316657	0.240831	-0.312593	-0.288095	-0.0411044	-0.23092	-0.118255	-0.181692	-0.196824	0.164952	0.0188689	-0.0542657	0.176509	0.00987639	-0.303834	0.227614	-0.0619457	-0.22621	-0.234326	-0.126898	-0.0249572	0.0244111	-0.279049	-0.0618209	-0.174985	-0.371531	-0.212798	-0.201697	-0.280843	0.159994	-0.105401
-0.204953	-0.67005	0.124933	0.0921735	-0.590208	-0.478913	-0.403125	-0.199685	-0.335646	0.174803	-0.446127	-0.18445	0.120697	-0.174323	-0.289802	-0.202294	-0.325368	0.239196	-0.898491	-0.854645	-0.290844	-0.109669	-0.713896	-0.11265	0.0223315	-0.0800632	-0.852336	-0.525188	0.128625	-0.523882	-0.320983	-0.131603	-0.0622998	-0.889953	0.117482	-0.161463	-0.690681	-0.594563	-0.36288	-0.179744	0.158994	-0.677454	0.167915	-0.438226	-0.415302	-0.0182484	-0.707606	-0.43143	0.0349921	-0.41288
-0.261946	-0.33414	0.0228446	0.218636	-0.0861098	-0.435045	0.00122819	-0.243681	-0.389922	0.173531	-0.264228	0.086314	0.172592	-0.136532	-0.0710498	-0.112763	-0.123054	0.140656	-0.54361	-0.525573	-0.211927	-0.0762665	-0.237627	-0.0996513	0.195989	-0.0108152	-0.208341	-0.291591	0.272251	-0.339144	-0.140744	-0.0471969	0.0179965	-0.582763	0.312034	-0.0125221	-0.39165	-0.487467	-0.222195	-0.0830442	0.255516	-0.297842	0.145674	-0.128308	-0.41113	-0.266683	-0.015951	-0.27809	0.102572	-0.0934212
-0.265964	-0.203532	0.162081	0.0662024	-0.315733	-0.226901	-0.268165	-0.071114	-0.4237	-0.125551	-0.0721685	-0.227914	-0.0450246	-0.0696981	-0.0334724	-0.0989226	-0.143994	-0.0389941	-0.646228	-0.167842	0.119437	-0.24436	-0.204491	0.268635	-0.325428	-0.0856839	-0.198997	0.00786532	-0.0772657	-0.090402	-0.0589777	0.0382865	0.205582	-0.11872	-0.0564756	-0.25821	-0.259974	-0.181524	-0.160104	-0.0474371	0.137356	-0.141547	0.0621653	-0.201463	-0.442531	0.0392409	-0.440036	-0.196799	0.0385188	-0.265009
-0.215148	-0.0975649	0.140261	-0.0232658	-0.0346375	-0.248809	-0.0506181	-0.0229597	-0.187062	0.275834	0.0630913	0.046913	0.0977116	-0.135365	0.0207033	0.00380203	-0.186763	0.167575	-0.05883	-0.436488	-0.017861	0.0805911	0.301602	-0.0860526	0.321788	-0.118773	-0.107328	-0.178164	0.0903766	-0.0783653	0.0194769	0.136071	0.235852	-0.456072	0.101109	-0.122727	-0.230171	0.0489167	-0.0191796	0.102253	0.10371	-0.149623	-0.0361998	-0.0946102	-0.120797	-0.0483179	0.0205579	-0.179031	0.268095	0.227221
-1.10244	-2.01242	-1.26405	-1.0855	-2.09701	-1.66853	-2.51962	-1.23815	-1.26228	-1.08012	-2.02847	-1.59442	-1.16343	-1.35297	-1.32045	-0.77115	-1.61997	-0.845783	-2.89199	-1.97144	-1.50986	-2.13264	-2.29221	-0.392289	-1.47303	-1.32871	-1.67474	-0.974696	-0.97284	-1.54044	-1.21066	-1.162	-1.12861	-2.02312	-1.07753	-0.938874	-2.19554	-1.59864	-1.66929	-1.04169	-1.41905	-2.07419	-1.17192	-1.63541	-1.77596	-0.686705	-2.50889	-1.24011	-1.32841	-1.07033
-0.0107842	-0.282365	0.130686	0.288086	-0.448847	-0.225816	-0.325307	-0.0965428	-0.168211	0.266843	-0.165037	0.0346204	0.165954	-0.123865	-0.00099715	-0.00222158	-0.121603	0.129836	-0.534922	-0.460603	-0.119089	0.150474	-0.369888	0.141978	0.00153208	-0.0120773	-0.463254	0.151125	0.147683	-0.249791	-0.143425	-0.172936	-0.0405655	-0.484695	0.13613	0.289374	-0.245274	-0.29936	-0.135333	-0.0165231	0.310512	-0.274591	0.156589	-0.193047	-0.314623	0.0775346	-0.308353	-0.251224	0.058402	0.161633
-0.190364	-0.524985	-0.0303805	0.0172467	-0.379327	-0.316996	-0.317529	-0.237962	-0.34273	0.287614	-0.356598	-0.0393447	0.0283745	-0.15474	-0.13546	-0.0373858	-0.142909	0.0577119	-0.592009	-0.451428	-0.355137	-0.352537	-0.544	-0.0867022	-0.0671962	-0.15491	-0.297432	-0.347833	0.215374	-0.566986	-0.0668096	-0.15851	-0.0955268	-0.546836	0.380766	0.122741	-0.414166	-0.483029	-0.288929	-0.260487	0.304622	-0.241679	0.0493449	-0.0964854	-0.453565	-0.219862	-0.11926	-0.218505	-0.192456	-0.121177
-0.0355026	-0.224804	0.0560141	0.0613763	-0.10627	-0.250831	-0.181017	-0.0139061	-0.100392	0.175191	-0.11858	0.0362825	-0.0688283	-0.131663	0.0633435	-0.024292	0.0159242	-0.10723	-0.215462	-0.285726	0.261676	-0.0832487	-0.113069	-0.0486147	0.0413661	-0.0237638	-0.203433	0.116964	-0.151402	-0.12688	-0.167768	-0.0470263	-0.175905	-0.249804	0.131883	0.0213199	-0.143242	-0.161662	-0.121325	0.022017	0.0517551	-0.223443	0.0739265	-0.0220723	-0.18143	-0.208171	0.0175685	-0.0708903	0.124385	0.0420621
-0.306972	-0.365984	-0.14508	-0.0831662	-0.485152	-0.456738	-0.581315	-0.313972	-0.321391	0.0984311	-0.308855	-0.112006	0.0627491	-0.224212	-0.197888	-0.0608782	-0.356895	0.021761	-0.567658	-0.588851	-0.202296	-0.159161	-0.373889	-0.21359	-0.0296609	-0.0877447	-0.589146	-0.178921	0.0642562	-0.331941	-0.0817546	-0.0286326	0.0382432	-0.660797	-0.0177705	-0.113486	-0.433756	-0.465906	-0.199682	-0.197825	-0.170307	-0.6538	-0.0897297	-0.386183	-0.438113	-0.00456202	-0.653288	-0.3942	-0.187913	-0.0943068
-0.698929	-0.380412	-0.594072	-0.214753	-0.474282	-0.312002	-0.517434	-0.390079	-0.276441	-0.158374	-0.351258	-0.612035	-0.228282	-0.3616	-0.423778	-0.137383	-0.528228	-0.182555	-0.907199	-0.342921	-0.350839	-0.20823	-0.480203	-0.0746539	-0.484156	-0.300598	-0.537576	-0.681767	-0.211153	-0.422883	-0.323709	-0.31862	-0.185847	-0.71859	-0.184316	-0.325091	-0.490601	-0.666743	-0.461402	-0.369697	-0.403617	-0.270239	-0.295519	-0.373147	-0.329731	-0.805072	-0.447903	-0.450877	-0.415179	-0.121917
-0.111992	-0.332858	-0.446078	-0.409807	-0.145911	0.00714226	0.378748	-0.500385	-0.366097	-0.856798	-0.218623	-0.563639	-0.570743	-0.0310396	-0.640428	-0.334394	0.0785837	-0.532358	0.0863191	0.0310108	-0.275003	-0.0586135	0.466521	-1.0275	-0.558898	-0.0147144	-0.191646	-0.648651	-0.280568	-0.176116	-0.141898	-0.67193	-0.36605	-0.0816435	-0.804135	-0.791365	0.203495	-0.193181	-0.0319385	-0.337868	-0.52014	0.0725409	-0.596646	-0.104347	-0.013703	-0.05739	-0.263574	-0.478346	-0.840294	-0.344115
-0.104259	-0.157797	0.0716248	0.148088	-0.120756	-0.125199	-0.150422	-0.125495	-0.234569	0.126755	-0.133541	0.216069	0.113752	0.00290055	-0.125305	-0.0817076	-0.124559	0.0543996	-0.0583285	-0.356817	0.381493	-0.0611048	-0.186773	-0.0878123	0.144972	0.045781	-0.188829	-0.241657	0.195224	-0.283165	-0.227189	-0.0481022	0.0590934	0.42515	0.293341	0.152169	-0.12957	-0.268237	-0.237197	-0.182303	0.0426395	-0.0530469	-0.103977	0.0119176	-0.251238	-0.0509962	-0.0120364	-0.258571	0.0793237	-0.025176
-0.0911502	-0.256896	0.35717	-0.901163	-0.441434	-0.9984	-0.746553	-0.623665	0.0222384	-0.538511	-0.996096	-0.173018	-0.341033	-0.509843	-0.612241	-0.597532	-0.862675	-0.954958	0.314648	0.044276	-0.0260467	-0.305638	0.0979765	-0.659511	-0.897566	0.114797	-0.906083	-0.511174	-0.294139	-0.211357	-0.673423	-0.610851	-0.583033	0.732216	-0.981565	-0.621243	-0.268937	-0.557746	0.00210782	-1.07404	-1.22006	0.105229	0.104165	0.0346095	0.210744	-0.144794	-0.844836	-0.795036	-0.661959	-0.581425
-1.07107	-1.1194	-0.859597	-0.849388	-0.926643	-1.02016	-1.14248	-1.02761	-0.817557	-1.0368	-0.284892	-0.616359	-0.371053	-0.542447	-0.450112	-0.512932	-0.476586	-0.445366	-0.442941	-0.545622	-0.292169	-0.455036	-0.490666	-0.201002	-0.535224	-0.479804	-0.610573	-0.391886	-0.448131	-0.334232	-0.310082	-0.501732	-0.458138	-0.394563	-0.624107	-0.413993	-0.194783	-0.487598	-0.418374	-0.482737	-0.45453	-0.429946	-0.239555	-0.538965	-0.654345	-0.516962	-0.640699	-0.297093	-0.595831	-0.417929
-0.054975	-0.0463433	0.0924432	-0.0745152	-0.196113	0.0198263	-0.114735	0.0664069	-0.101885	0.262494	0.0144983	-0.013268	-0.110483	-0.0445052	0.00339822	0.0544392	0.018451	0.29736	-0.115683	-0.158917	0.208526	-0.0277507	-0.0519314	0.0673037	-0.136994	0.0224522	-0.505655	0.0740676	-0.0190818	0.020188	0.0186834	-0.208793	0.255616	-0.203427	-0.0596693	-0.0219243	-0.138004	-0.0571328	-0.075564	0.0290033	0.268116	0.0979046	0.0660841	-0.0791688	-0.0258924	-0.086086	-0.0215387	-0.20778	-0.14918	0.158675
0.0739564	-0.0382815	0.0619043	-0.0624713	0.172621	-0.0218856	0.0388181	-0.109062	-0.0999234	-0.0921212	-0.0612811	0.0728516	-0.00584426	-0.14296	0.0767709	-0.0869286	0.15705	-0.0557804	-0.0768245	-0.295258	0.414801	0.0490522	-0.0515829	-0.075863	0.0314687	-0.0230069	-0.15339	0.148077	-0.0158267	0.0159251	0.0487989	0.0379761	0.212821	-0.284213	0.157031	0.0587763	-0.0330097	-0.195375	0.0175222	-0.337485	0.066998	-0.0863194	0.0779413	0.132763	-0.031869	-0.216846	0.066998	0.119887	0.182585	0.0397276
-0.319644	-0.300708	0.083877	-0.0373475	-0.468492	-0.293371	-0.542695	0.0815542	-0.393361	-0.153013	-0.193554	-0.0576008	-0.201085	-0.131088	-0.220609	-0.162087	-0.191721	0.0762362	-0.48872	-0.521621	0.0542546	-0.251203	-0.542251	-0.0319312	-0.0310142	-0.191171	-0.346061	-0.539051	-0.217472	-0.203616	-0.17026	-0.202877	-0.00116981	-0.424846	-0.167073	-0.342105	-0.890283	-0.425054	-0.517088	-0.0518188	-0.264381	-0.479121	0.0595088	-0.366815	-0.417641	-0.0575108	-0.778456	-0.347994	-0.113272	-0.2998
-0.477481	-0.655998	0.0909947	-0.0693905	-0.469202	-0.261276	-0.686735	-0.418838	0.0906397	-0.303671	-0.0621948	-0.41489	-0.180035	-0.416166	-0.33749	-0.375576	-0.0116784	-0.00995826	-0.623141	-0.574694	0.136598	-0.529703	-0.2829	-0.138222	-0.386887	-0.296192	-0.50387	-0.476827	-0.0785755	0.0428026	-0.156884	-0.233831	0.132122	-0.044039	-0.325644	-0.149135	-0.565319	-0.23236	-0.450144	-0.0746052	-0.14576	-0.337671	0.281761	-0.450879	-0.506801	-0.150321	-0.672966	-0.425106	-0.32017	-0.352682
-0.0431365	-0.0128722	0.0630136	0.137365	-0.172933	-0.0962524	-0.242081	-0.0118307	0.0179239	0.254065	-0.262045	0.17957	0.151712	0.0121957	0.08956	0.233414	-0.196214	-0.0991534	0.0390171	-0.229579	0.104998	0.220196	-0.0320627	-0.118936	0.142003	0.0912599	-0.375976	-0.111307	0.200291	-0.0620832	0.169863	0.136518	0.293167	-0.347993	-0.0199324	-0.0630039	0.0194343	-0.295767	0.0469159	-0.166624	0.271443	-0.0218645	0.194938	0.100304	-0.0243173	-0.0941733	0.0186044	-0.251835	0.0107785	0.183814
-0.286655	-0.268049	-0.0164298	-0.0472059	-0.188207	-0.0579403	-0.170923	-0.0152334	0.0575411	0.00999679	-0.103498	-0.077246	-0.0740256	-0.0539462	-0.0251731	-0.0702046	-0.155641	0.0196849	-0.452424	-0.243468	-0.0531978	0.134783	-0.133633	-0.136052	0.0231948	-0.0372089	-0.281425	-0.167347	0.00339196	-0.145521	-0.103881	-0.0564183	-0.0103262	-0.321146	0.127583	-0.0219267	-0.174178	-0.24841	-0.129028	-0.135705	0.0662393	-0.173294	0.0227092	-0.0769947	-0.204296	-0.289456	-0.102391	-0.144606	-0.0865869	-0.037223
-1.23613	-1.63424	-0.967072	-0.972022	-2.19719	-1.47332	-2.04188	-1.28026	-1.89472	-1.15603	-1.19424	-1.67824	-1.14846	-1.55568	-1.40488	-1.05274	-1.53701	-1.26742	-2.00376	-1.82313	-1.66931	-1.88961	-1.95482	-0.807232	-1.66609	-1.22297	-1.78667	-1.18274	-0.876645	-1.51975	-1.24246	-1.80708	-1.11295	-1.70853	-0.712344	-1.07042	-2.11344	-1.82567	-1.62234	-1.41839	-1.43083	-1.85626	-0.866096	-1.84042	-2.01733	-1.22766	-2.35876	-1.31454	-1.47387	-1.60079
0.101985	-0.222437	0.426937	0.110997	-0.167073	-0.282851	-0.244016	-0.122349	-0.060559	0.102579	-0.00734401	0.0595811	0.137195	-0.171458	-0.0702837	0.0815589	-0.179775	0.0500782	-0.369749	-0.499985	0.172608	-0.118238	-0.429622	-0.0535362	0.092027	-0.0110154	-0.486247	0.0165494	0.263947	-0.35006	-0.0455181	-0.0574807	0.0887077	-0.616702	0.309871	-0.0271435	-0.386878	-0.424078	-0.196198	-0.121509	0.0972013	-0.379358	0.0875881	-0.223774	-0.615187	-0.0983207	-0.313552	-0.031102	0.0565591	-0.0642324
-0.23014	-0.323997	-0.481521	-0.212861	0.0257928	-0.141426	0.0650822	0.00895567	0.128836	0.20922	-0.0957477	-0.0486461	-0.029428	-0.264059	-0.0259717	0.163412	-0.109591	0.25137	-0.380191	-0.678487	1.05376	-0.014602	-0.208275	-0.197816	-0.0299135	-0.0634301	-0.418096	-0.362184	-0.133865	-0.152872	0.10601	0.378678	0.0989055	-0.446283	-0.0573144	-0.283075	-0.324727	-0.518941	-0.01308	-0.0492894	-0.219356	-0.671859	-0.396518	-0.13893	-0.449308	-0.107114	0.324717	-0.359497	0.674262	-0.117155
0.591239	0.0360879	0.602044	0.0796576	0.189405	0.543073	0.191048	0.438836	0.0863523	0.715084	0.166061	0.385507	0.124221	0.167006	0.60335	0.57569	0.484646	0.242299	0.346349	0.297457	0.833243	0.25271	0.267218	0.321931	0.731198	0.522453	0.207857	0.291114	0.244651	0.100882	0.572171	0.243243	0.294521	0.2642	0.463994	0.314661	-0.160203	0.187693	0.421172	0.293929	0.144141	0.102241	0.145385	0.46295	0.37584	0.555216	0.413991	0.157348	0.812925	0.666638
0.599539	0.0999635	0.634199	0.769319	0.246429	0.121151	0.324794	0.46431	0.310489	1.24352	0.311124	0.598775	0.957877	0.39096	0.494158	0.586073	0.459695	0.797032	-0.0347022	-0.139411	0.544366	0.50036	-0.173634	0.702648	0.7546	0.568108	-0.0549189	0.547119	0.960092	0.207707	0.48368	0.518513	0.6668	-0.164206	1.07428	0.84727	0.0891495	0.156457	0.34645	0.52327	0.679385	-0.28236	0.348066	0.295611	-0.0289767	0.154082	0.386482	0.451426	0.752426	0.470912
-0.316551	-0.550137	-0.670493	-0.540257	-0.422795	-0.125865	-0.294465	-0.481097	-0.204803	-0.703087	-0.223953	-0.684658	-0.493765	-0.298332	-0.516053	-0.343047	-0.628684	-0.483603	-0.348644	-0.423089	-0.410471	-0.322752	-0.101364	-0.690864	-0.517471	-0.342247	-0.387563	-0.206304	-0.518876	-0.304679	-0.63564	-0.343358	-0.509312	-0.659873	-0.256976	-0.597008	-0.0678535	-0.444999	-0.368742	-0.488622	-0.583358	-0.0366863	-0.772773	-0.331593	-0.321647	-0.431396	-0.329094	-0.374829	-0.503943	-0.561898
-0.121563	-0.492125	-0.239073	-0.394231	-0.368732	0.144993	-0.457079	-0.309928	-0.0433332	-0.438351	-0.0353434	-0.40156	-0.145882	0.011734	-0.312457	-0.206675	-0.391052	-0.486481	-0.277789	-0.379669	-0.204438	-0.258877	0.190757	-0.418675	-0.248824	-0.123418	-0.21561	-0.289355	-0.272337	-0.15184	-0.267691	-0.510785	-0.46674	-0.394414	-0.270173	0.153693	-0.138144	-0.268948	-0.236649	-0.350894	0.0400271	-0.387589	-0.149612	-0.238388	0.0336356	-0.125281	-0.640112	-0.31161	-0.270965	-0.0267382
-0.13484	-0.378611	0.260607	0.0752464	-0.0378418	-0.139156	0.00527653	-0.219274	-0.231196	0.288017	-0.171905	0.00582386	0.248969	-0.152717	-0.127134	0.0623277	-0.168338	0.0594253	-0.483424	-0.556847	0.497045	-0.115755	-0.249579	-0.143995	0.0548802	-0.0308704	-0.459608	-0.174003	0.183373	-0.344466	-0.0924897	0.158856	0.0528306	-0.452816	0.399832	0.0561787	-0.297515	-0.399205	-0.101557	-0.126607	-0.0302614	-0.420158	-0.0528122	-0.0800288	-0.49732	-0.132816	0.0659486	-0.0245193	0.141969	-0.0883616
0.918547	0.431669	0.957376	0.571522	0.557286	0.440762	0.560354	0.763815	0.356583	1.6814	0.815022	0.964916	0.863828	0.513979	0.849871	0.634872	0.988345	1.02131	0.451006	0.480959	0.499186	0.51777	0.359062	0.770715	1.28201	0.765154	0.814541	0.979793	0.865098	0.524241	0.795107	0.750411	1.11241	0.342261	1.1865	0.955993	0.42472	0.473717	0.606824	0.855528	0.539645	0.203697	0.460956	0.557257	0.55257	0.569692	0.621235	0.68601	1.23768	1.43479
-0.180052	-0.266957	-0.0620186	-0.00641057	-0.190603	-0.308676	-0.321547	-0.0148284	-0.211094	0.137491	-0.192083	-0.166157	0.0245854	-0.329483	-0.201072	-0.0106504	-0.22925	0.0970051	-0.496091	-0.412512	-0.105923	-0.106041	-0.474763	0.115343	-0.143613	-0.170713	-0.294857	-0.290492	0.0633537	-0.35451	-0.156158	-0.0666841	0.0918375	-0.377025	0.156064	-0.0839639	-0.344985	-0.414154	-0.307862	-0.156727	0.017465	-0.412613	0.103319	-0.194318	-0.30362	-0.111272	-0.439549	-0.345455	0.104175	-0.0412659
-0.0980282	-0.349355	0.25761	-0.028634	-0.4405	-0.342578	-0.373204	-0.21737	-0.132004	0.166932	-0.122622	-0.0757301	0.0523581	-0.201791	-0.0860826	-0.00894524	0.0182167	0.0468055	-0.67943	-0.396823	0.486232	-0.334653	-0.395054	-0.0507397	-0.148921	-0.115001	-0.527228	-0.0911205	0.0367769	-0.349429	0.014959	-0.0402448	0.0463172	-0.455828	0.17878	0.00152153	-0.389398	-0.409693	-0.176274	-0.126778	-0.0807121	-0.478233	0.110129	-0.215864	-0.629505	-0.133205	-0.303022	-0.0249771	0.123753	-0.101079
-0.447668	-0.614663	-0.208276	-0.650253	0.00800972	-0.0491129	0.00141627	-0.376032	-0.397549	-0.19191	-0.0404593	-0.247105	-0.249374	-0.29234	-0.14441	-0.412488	-0.112142	-0.283582	-1.16764	-0.177984	1.03232	-0.599502	-0.222372	-0.274004	-0.487141	-0.126646	-0.626985	-0.293422	-0.427438	-0.218061	-0.014191	0.199151	-0.247288	-0.21025	-0.32722	-0.57103	-0.477312	-0.754734	0.000920737	-0.619568	-0.324102	-0.385069	-0.32127	-0.0873477	-0.600102	-0.484729	0.409011	-0.660269	0.4	-0.660657
-0.17241	-0.293407	-0.11816	-0.485905	-0.115199	0.006667	-0.0736057	-0.446202	0.0858359	-0.473579	-0.0503611	-0.255026	-0.502192	-0.275847	-0.25069	-0.335904	-0.165194	-0.438402	0.311311	-0.0674621	-0.196737	0.262443	-0.123267	-0.623618	-0.116607	-0.0204943	-0.178822	-0.27802	-0.179208	0.070032	-0.31053	-0.162526	-0.24551	-0.0172229	-0.553132	-0.311697	0.105902	-0.0643291	-0.0855427	-0.175798	-0.42153	0.0246483	-0.508299	-0.0791197	0.0424881	-0.33221	-0.00458782	-0.374446	-0.292302	-0.116211
0.382184	0.00122566	0.767184	-0.968944	-0.612616	-0.763865	-0.806294	-0.804409	0.949496	1.23382	0.745784	-0.480087	0.544502	0.416163	-0.105257	-0.894932	0.145251	-0.204738	-0.104137	2.25332	-0.509866	-0.579657	1.97788	-0.283705	0.19916	0.198107	-0.219303	0.438107	-0.931998	0.186044	0.130902	-1.79133	1.21784	-0.0508922	0.275158	-0.645358	0.809477	0.230801	0.024839	-0.423738	0.836502	1.3348	-0.242305	0.118248	-0.643408	-1.27501	-0.315808	0.0667515	-0.326987	-0.00421685
-0.443476	-0.579985	0.197632	-1.09285	-0.031104	0.381804	-1.00323	-0.924266	0.145829	-0.838057	-0.437939	-0.948993	-0.239851	-0.145578	-0.256461	-0.651739	-0.387979	-0.774248	0.0104693	0.770728	-0.0443344	-0.678371	0.83234	-0.756302	-0.568244	-0.152364	-0.57359	-0.705962	-0.62708	0.14076	-0.321958	-0.00590012	-0.45904	-0.390212	-0.663775	-1.28028	-0.598626	-0.0673299	-0.373695	-0.999983	-0.634171	0.0396866	-0.906407	-0.0273941	-0.773562	-0.655221	0.0610863	-0.434678	-0.984556	-0.612288
-0.113028	-0.231813	0.295477	-0.400472	0.0126213	0.151929	-0.00344925	-0.151796	0.299676	-0.0491437	0.311073	-0.292086	-0.133621	-0.0990395	0.0974027	-0.0399435	0.0202457	-0.0486504	0.232889	0.295477	0.232404	0.17731	0.507006	-0.230812	-0.1392	0.082357	-0.155696	0.0463787	-0.210737	-0.0394191	0.168344	-0.200101	0.0622362	0.138296	-0.355982	0.11721	0.0850895	-0.0391399	0.0179612	0.0812103	-0.197591	0.234351	-0.047409	0.0181848	0.138548	-0.145839	0.477073	-0.111121	-0.129644	-0.222417
-0.334891	-0.458054	-0.422377	-0.5168	-0.415595	-0.269762	-0.477866	-0.509755	-0.21038	-0.547806	-0.321546	-0.343565	-0.366697	-0.500858	-0.479521	-0.430685	-0.268682	-0.42412	-0.340684	-0.211076	-0.511569	-0.177274	-0.464589	-0.378984	-0.468074	-0.432479	-0.40266	-0.386989	-0.516931	-0.532175	-0.326566	-0.564832	-0.44405	-0.53951	-0.393296	-0.271509	-0.434971	-0.405658	-0.460165	-0.362949	-0.353618	-0.452432	-0.273075	-0.503853	-0.517269	-0.407087	-0.521091	-0.343252	-0.342497	-0.50386
-0.136342	-0.14562	-0.0222171	-0.350722	0.0504807	0.228516	-0.270355	-0.335517	-0.292295	-0.117485	-0.0987838	-0.291513	-0.227378	-0.303082	-0.138663	0.0464401	-0.0331897	-0.465861	0.0686229	-0.170436	-0.0571134	0.117735	-0.114322	-0.269132	-0.227264	-0.169567	-0.537891	0.0083021	-0.179565	-0.072918	-0.318928	-0.53561	-0.369584	-0.278353	0.0313074	0.0411846	-0.030805	-0.0833781	-0.167272	-0.362179	-0.0648847	-0.206682	-0.387172	-0.153405	-0.303181	-0.49509	-0.258797	0.144819	-0.420376	-0.117593
-0.308568	-0.116673	-0.404508	-0.624783	-0.270138	0.132454	-0.166521	-0.353629	0.00522371	-0.602813	-0.0109143	-0.487766	-0.44985	-0.260209	-0.158175	-0.343211	-0.240931	-0.409046	0.239264	0.122535	-0.271593	0.0119496	0.337515	-0.55103	-0.300733	-0.160517	-0.273718	-0.362016	-0.419398	-0.205257	-0.250468	-0.307302	-0.285677	-0.0284089	-0.737435	-0.270346	0.0310154	-0.541086	-0.0841569	-0.308291	-0.590397	0.00620839	-0.496908	-0.23624	0.0687138	-0.157373	0.00762897	-0.191891	-0.49166	-0.293688
-0.345644	-0.0300837	-0.596324	-0.379431	-0.204376	-0.755157	0.14547	0.0139954	-0.34236	-0.444341	-0.759309	-0.151955	-0.541282	-0.044626	-0.394184	0.0868925	0.163893	-0.116543	-0.0214371	-0.484325	-0.369452	0.140335	0.334286	-0.893542	-0.279516	-0.0666569	-0.374121	-0.681502	-0.0507591	-0.727522	-0.431188	-0.41474	-0.890953	-0.20133	-0.638467	-0.121909	0.22126	-0.270675	-0.0924279	-0.0800562	-0.551037	-0.158588	-0.512493	-0.109821	0.190109	-0.103698	-0.437094	-0.868295	-0.415621	-0.225981
-1.89723	-1.74504	-1.74049	-1.70897	0.291843	-0.25776	0.52523	-1.5159	-1.44094	-1.81074	-1.20726	-1.53995	-1.29917	-1.26143	-0.559517	-1.853	-0.659685	-0.476294	-1.77185	0.291285	1.94338	-1.52952	-0.334963	-1.51433	-1.52442	-0.402989	-1.47385	-1.41616	-1.48127	-0.349186	-0.835628	0.888183	-1.61318	-0.301174	-1.72088	-1.75114	-1.24275	-1.80046	0.0769764	-1.73059	-1.75887	-1.83351	-1.74853	-0.154262	-1.6897	-1.43776	1.05606	-1.86954	0.91237	-1.89615
-0.20139	-0.17879	-0.161621	-0.714767	0.072545	-0.214464	0.259012	-0.475059	-0.331748	-0.232664	0.250487	-0.570846	-0.501857	-0.200506	-0.261163	-0.238853	-0.015716	-0.254266	0.191125	0.0718969	-0.0177168	-0.113172	0.45459	-0.523279	-0.177076	-0.0805366	-0.476827	-0.0996548	-0.264545	-0.157639	-0.353709	-0.176549	-0.225261	-0.313299	-0.022958	-0.735689	0.382721	-0.215958	-0.0176781	-0.23999	-0.532598	0.018394	-0.355774	-0.0731199	0.167456	-0.484272	0.333181	-0.313388	-0.597519	-0.054964
-0.138611	-0.379505	-0.122815	-0.4912	-0.0907591	-0.188703	0.0778779	-0.554249	0.109626	-0.34358	0.395118	-0.379988	-0.291659	-0.386962	-0.195755	-0.169241	-0.0100277	-0.419975	-0.0586139	-0.289591	-0.160255	-0.197723	0.294795	-0.201734	-0.265146	-0.166597	-0.0554763	-0.141063	-0.390976	-0.093243	-0.42702	-0.328334	-0.108792	-0.117581	0.218282	-0.17625	0.187576	-0.0524682	-0.226187	-0.0192734	-0.391366	0.0972303	-0.219214	-0.119306	0.0278652	-0.385269	0.211945	-0.0808623	-0.508333	-0.376168
-0.0719235	-0.0733639	0.182588	0.17666	-0.0405575	-0.378511	-0.0354236	0.163248	-0.42416	0.0803712	-0.131191	0.0464694	0.0471347	-0.243847	-0.132671	-0.120282	0.0168999	0.141422	-0.239527	-0.4474	0.0671703	-0.0121145	-0.260241	0.0577251	0.0654681	-0.0968334	-0.277541	-0.426438	0.292852	-0.211513	-0.113315	0.17629	0.202714	-0.293431	0.0733511	-0.088352	-0.18944	-0.0484992	-0.193728	0.0971719	0.279868	-0.2191	0.0233804	-0.137354	-0.16606	0.00198747	-0.238713	-0.209271	0.327205	-0.067151
-0.235977	-0.568644	-0.0922835	-0.0977109	-0.311041	-0.404287	-0.411647	-0.370332	-0.466316	-0.264322	-0.27817	-0.420526	-0.256199	-0.411386	-0.323098	-0.122156	-0.367686	-0.221958	-0.444769	-0.635117	-0.393229	-0.356781	-0.475304	-0.284282	-0.20244	-0.341506	-0.309774	-0.256987	-0.177329	-0.527479	-0.245871	-0.393222	-0.253669	-0.346525	0.0125749	-0.138896	-0.379582	-0.478377	-0.354807	-0.419339	0.0112469	-0.466812	-0.103554	-0.304554	-0.462729	-0.210715	-0.388184	-0.272331	-0.467694	-0.319892
-0.237723	-0.324512	-0.191619	-0.42582	-0.214307	-0.124722	-0.205877	-0.459741	-0.00369725	-0.494183	-0.0730641	-0.518101	-0.257687	-0.317274	-0.408758	-0.288764	-0.126523	-0.438035	-0.0390872	-0.211396	-0.173334	-0.164727	0.0880973	-0.561746	-0.239621	-0.236657	-0.209161	-0.239695	-0.240845	-0.0890134	-0.230507	-0.460684	-0.283955	0.00422923	-0.297328	-0.185037	-0.134012	-0.160949	-0.259293	-0.283429	-0.327256	0.14888	-0.333746	-0.211251	-0.0768385	-0.412942	-0.0812793	-0.371538	-0.315063	-0.295421
-0.283875	-0.452293	-0.222609	-0.786389	-0.105723	0.0284272	-0.0534329	-0.465656	-0.0100303	-0.750564	0.0750265	-0.42431	-0.474727	-0.381583	-0.302146	-0.339477	-0.224104	-0.436619	0.0161834	0.312304	-0.279615	-0.0257255	0.271067	-0.879043	-0.393032	-0.10383	-0.172592	-0.331627	-0.389014	-0.151983	-0.192765	-0.476945	-0.352916	-0.0870121	-0.672031	-0.537147	0.0692082	-0.136489	-0.169847	-0.329841	-0.714675	0.0994643	-0.486549	-0.167957	0.0731384	-0.542384	-0.0340836	-0.411787	-0.511135	-0.43347
0.0148917	-0.152084	0.153013	0.071509	-0.305052	0.0206529	-0.167821	-0.0931485	0.242448	-0.00673466	0.180279	-0.0319045	0.0998057	0.0895214	-0.0760928	-0.0840083	0.202696	0.124667	-0.327466	-0.0158611	0.27509	0.0899993	0.0469369	0.179365	-0.0004083	-0.108763	-0.23465	0.152748	-0.219252	0.22399	0.183163	0.161117	0.043431	-0.0113228	-0.112413	0.0466216	-0.117882	0.0483052	-0.198492	0.0252701	0.317239	0.0297695	0.311828	-0.126995	-0.0418723	-0.0633568	-0.161846	0.0954281	-0.188116	0.0924767
-0.212454	-0.176567	-0.0586193	0.0921906	-0.246535	-0.50433	-0.305926	-0.324213	-0.259027	0.285367	-0.484043	-0.247939	-0.0205537	-0.0877783	-0.220495	0.120255	-0.185913	0.104425	-0.420049	-0.51539	-0.34984	-0.0318709	-0.430181	0.0357593	0.0612009	-0.0899199	-0.529016	-0.0238202	0.110948	-0.466429	-0.228715	-0.0795823	-0.0649004	-0.438018	0.223091	0.0203429	-0.389226	-0.29214	-0.208878	-0.249341	0.265541	-0.41758	0.0643174	-0.103507	-0.344032	-0.284998	-0.222781	-0.214256	-0.210573	-0.00875201
-0.550223	-0.760329	-0.253874	-0.918391	-0.452762	-0.383559	-0.628733	-0.78959	-0.386797	-0.887646	-0.596454	-0.831498	-0.823464	-0.758693	-0.705986	-0.707919	-0.63742	-0.815408	-0.108396	-0.514898	-0.546516	-0.523664	-0.342745	-1.01558	-0.649609	-0.536428	-0.699007	-0.787794	-0.787187	-0.688545	-0.636046	-0.758607	-0.706419	-0.347442	-1.01682	-0.657253	-0.413467	-0.526793	-0.564024	-0.647802	-0.768715	-0.34312	-0.827299	-0.614483	-0.448351	-0.702166	-0.464949	-0.697433	-0.703283	-0.939192
-0.40273	-0.685497	-0.370444	-0.786514	-1.4457	-0.726596	-1.19591	-0.281509	-0.812739	-0.360003	-0.941684	-0.760367	-0.615976	-0.415453	-0.550926	-0.583683	-0.536139	-0.454232	-1.6277	-0.772984	-0.625393	-0.940165	-1.03932	-0.265535	-1.40991	-0.780793	-0.623577	-0.510594	-0.776493	-1.30127	-0.697019	-0.819737	-0.0395491	-0.731844	-0.739455	-0.36812	-1.06029	-0.784399	-0.731042	-0.594105	-0.347208	-0.643226	-0.556572	-1.06672	-1.11122	-0.421195	-1.4504	-0.636247	-0.652919	-1.09008
-0.0719244	-0.000352279	0.064093	-0.0647094	-0.728683	-0.041274	-0.562437	0.248196	-0.0772027	-0.0734063	-0.145493	-0.158615	0.0429946	-0.0457578	0.027711	0.111707	-0.033553	0.386013	-0.950425	-0.121155	0.242319	-0.201022	-0.357965	0.0562016	-0.102289	-0.103885	0.0206701	0.0537555	-0.118839	-0.225821	0.113696	-0.0808469	0.0847904	-0.274367	-0.314906	0.165908	-0.566901	-0.446647	-0.130648	-0.0104676	-0.0146808	-0.0735481	0.182174	-0.223662	-0.387605	0.149319	-0.63134	0.0374879	-0.0611464	-0.0470294
-0.324088	-0.197392	0.0861234	0.0669319	-0.510387	-0.469769	-0.232046	-0.109883	0.150957	0.167294	-0.451088	0.204893	0.349534	-0.0324903	-0.224465	0.0272441	-0.185973	0.0987704	-0.581275	-0.506888	-0.233358	0.122557	-0.368471	-0.0466067	0.265453	-0.0625871	-0.611662	0.0350528	-0.148697	-0.478162	0.0391922	-0.0529753	-0.0217735	-0.483634	0.0662087	0.178733	-0.582702	-0.455201	-0.217606	0.0437729	0.59292	-0.288416	-0.074874	-0.32736	-0.628427	0.223973	-0.258548	0.0919578	0.191274	-0.197962
0.0404072	-0.0529057	0.0339897	0.224215	-0.543433	-0.0618811	-0.443211	-0.00402568	0.119384	0.587952	-0.325244	0.0978119	0.373931	0.330124	-0.184948	0.215315	-0.155074	0.276615	-0.537271	-0.545778	0.274023	-0.0089993	-0.339011	-0.287719	0.395487	0.0664044	-0.220866	-0.149846	0.272967	-0.208415	0.429342	0.0111382	0.228762	-0.532812	0.102233	0.253445	-0.346847	-0.596144	-0.0595624	0.0191603	0.516978	-0.136163	0.212291	-0.183097	-0.35493	0.410377	-0.0854538	-0.0104148	-0.212386	0.201457
-0.127716	-0.254841	-0.107723	0.158023	0.0170731	-0.144603	-0.0504963	-0.0321143	0.194312	0.31039	-0.247233	0.0222977	0.203877	0.00937129	-0.119192	0.053032	-0.103916	0.541761	-0.29718	-0.294027	-0.127526	-0.00954105	-0.177826	0.142618	0.199177	-0.0153451	-0.0178767	-0.210315	0.386676	-0.339267	0.0589466	0.111363	0.088905	-0.122743	0.699545	0.400161	-0.0195096	-0.0979684	0.0476925	0.0630749	0.15361	-0.034115	0.485036	0.0799739	-0.319773	-0.0192075	0.125492	0.268489	0.268658	0.012786
-0.508531	-0.53666	-0.473722	0.310839	-0.23099	-0.584464	-0.24035	-0.590657	-0.453773	-0.201245	-0.576239	-0.203045	-0.0668508	-0.180001	-0.561654	-0.140761	-0.378357	-0.00142444	-0.532528	-0.775664	-0.438629	-0.523283	-0.754894	-0.276914	-0.039615	-0.278594	-0.409315	-0.424319	0.148747	-0.669787	-0.125072	-0.35838	-0.209316	-0.583821	0.0856807	-0.149886	-0.749882	-0.584162	-0.57532	-0.454796	-0.210273	-0.495168	-0.151151	-0.569034	-0.914597	-0.206722	-0.638149	-0.174124	-0.270938	-0.638511
-0.267212	-0.58961	-0.332348	-0.48401	-0.221989	0.40388	0.37575	-0.68568	0.0765517	-0.784848	0.774757	-0.519749	-0.30969	0.0736368	-0.0420552	-0.116859	-0.762856	-0.402657	-0.134009	-0.423594	-0.22938	0.390075	0.269273	-0.656176	-0.704732	-0.113237	-0.256299	0.595575	-0.671677	0.23294	0.0200986	-0.913858	-0.5451	0.513284	-0.199296	-0.131449	-0.324306	0.311251	-0.0866443	-0.53098	-0.473142	0.024333	-0.521575	0.202032	-0.630148	-0.845857	0.710778	-0.592863	-0.30251	-0.688801
0.728815	0.830426	-0.359851	-0.0291971	0.543589	0.522626	0.376989	0.213339	-0.103159	-0.211348	0.780601	0.322901	-0.105949	0.0652335	0.510195	0.133872	-0.00242437	-0.0313504	0.817888	0.146561	-0.0140458	-0.118456	0.487521	-0.135284	0.0711135	0.358443	0.173111	1.19798	0.0596815	0.545645	-0.20075	-0.21952	-0.421748	0.846323	0.38697	0.373504	0.628658	0.697638	0.335243	0.0225722	-0.484692	0.315542	0.471965	0.336717	0.184128	-0.189484	0.939722	0.304353	0.279634	0.343066
0.966407	0.660084	-0.234083	0.065646	-0.103398	0.383686	-0.343102	0.311152	-0.392667	-0.492915	0.303046	0.0722915	-0.231687	0.184303	0.286253	0.131264	-0.243758	0.0658653	0.282233	0.82313	0.362657	0.111905	0.771811	-0.126235	-0.206294	0.260067	-0.0227756	0.547377	-0.190445	0.49143	-0.322647	-0.231122	-0.235352	0.410266	0.490075	0.0754924	0.426828	0.645975	0.308555	-0.0328154	-0.670486	0.0151507	0.00557293	0.324791	0.15769	-0.115121	0.928376	-0.00178124	0.47079	-0.206449
0.227783	0.0655803	-0.0965057	-0.387428	0.0728792	0.535833	-0.143355	-0.121138	-0.0273527	-0.556903	-0.040612	-0.110179	-0.422452	0.00689987	0.195469	-0.0102416	-0.182607	-0.355622	0.414348	-0.011699	0.207864	-0.289254	-0.10487	-0.161	-0.127614	-0.146399	0.23724	0.138992	-0.565638	0.173505	-0.160266	-0.169062	-0.455581	0.0434397	0.0664738	-0.298714	-0.0349611	0.527894	-0.0478419	-0.217189	-0.673296	0.34882	0.0348381	0.245481	0.0268768	-0.1988	0.259498	-0.140649	0.408472	-0.210177
0.317551	0.396713	-0.418241	-0.245057	0.397629	0.306172	0.51706	-0.168158	0.0307008	-0.46564	0.619842	0.492239	-0.248244	0.29922	0.0913522	0.11444	-0.0160192	-0.265758	-0.17968	-0.295589	0.294447	-0.16971	0.826172	-0.46715	0.501201	-0.0552069	-0.127175	0.387788	-0.391848	0.40171	-0.168764	-0.0809193	-0.477075	-0.0110767	0.287829	0.21516	0.720195	0.583046	0.059835	-0.450452	-0.519161	0.178749	-0.385991	0.355993	0.373767	-0.279166	0.363139	0.0912461	0.171215	-0.0515488
-0.228642	-0.874539	-0.704157	-0.670458	-0.0215784	0.346115	-0.265013	-0.282944	0.243791	-0.588448	-0.00981289	-0.304469	-0.646228	0.0532415	-0.292443	-0.417086	-0.409723	-0.607222	-0.18432	0.101318	-0.254004	-0.44558	0.254073	-0.548761	-0.766151	-0.151403	-0.258731	-0.217102	-0.347201	-0.446397	-0.717517	-0.545048	-0.62667	-0.278941	-0.204893	-0.0681743	-0.0156736	-0.108834	-0.247792	-0.754429	-0.870606	-0.379168	-0.351507	-0.059935	-0.208672	-0.430701	-0.595837	-0.574626	-0.103283	-0.291026
0.300794	-0.109037	-0.330606	-0.329057	0.384691	0.272133	0.817374	-0.175544	0.17044	0.0564159	0.0839753	0.244838	-0.22494	0.177337	-0.0229	0.198487	-0.0797873	-0.138462	0.576436	0.691904	0.00986785	-0.0611828	0.474377	-0.506707	0.861213	0.19123	0.101065	-0.0821459	-0.119899	0.258954	-0.00787743	-0.295454	-0.116422	0.113309	0.381109	0.218086	0.274971	0.780647	0.232553	-0.193541	-0.608622	0.0440852	0.0449631	0.265598	-0.0040133	-0.0547955	0.325978	0.952762	-0.143995	0.249453
-0.838818	-0.368209	-0.475596	0.261954	0.235336	-0.736453	0.542382	-0.928895	0.0744646	0.150095	-0.543051	-0.538516	-0.669711	-0.677855	0.573872	0.469237	-0.244594	-0.620279	0.834852	0.706565	-0.576972	-0.237878	-0.309279	-0.820739	-0.0166196	-0.144977	1.25125	0.182206	-0.0192493	0.319337	-0.13015	-0.254562	-0.580259	-0.612416	-0.580983	-0.673295	-0.613779	1.21344	0.0309099	0.198261	-0.93847	0.326313	-0.898715	0.328256	-0.783404	-0.169835	0.452895	-0.672866	-0.72505	0.490893
-0.688294	-0.90781	-0.932234	-1.06863	-0.699489	0.307229	-0.94704	-0.666315	-0.64011	-1.39073	-0.739364	-0.434453	-1.25377	-1.29286	0.0808798	-0.404264	-0.820697	-0.901398	-0.778511	-0.979041	-0.48232	-1.31593	-0.8	-0.468118	-1.15687	-0.345354	-0.866583	-0.0153127	-0.873801	-0.842316	-0.671469	-1.21487	-1.29646	-0.444709	-0.540872	-0.301126	-0.910395	-0.115707	-0.609636	-1.085	-1.59678	-0.887598	-0.979483	-0.45834	-0.495008	-0.722963	-1.25539	-0.686912	-0.425804	-0.839393
0.581879	-0.0775015	-0.790742	-0.550731	0.586313	0.715194	0.527515	-0.316097	0.0861897	-0.280858	0.133742	0.501492	-0.72764	0.155315	0.752802	0.0139178	-0.175597	-0.338594	0.759468	0.0489748	0.0975142	-0.375795	0.0476328	0.283745	0.131354	0.467439	-0.408218	0.875984	-0.534943	0.37939	0.0216149	-0.45201	-0.365682	0.0797374	-0.0565628	-0.247305	-0.0222977	1.05673	0.252184	-0.0123535	-0.731714	-0.261717	-0.536817	0.371392	0.428665	-0.17799	-0.0533359	-0.107841	0.970631	-0.264502
-0.147416	-1.17709	-0.884592	-1.11648	-1.32062	0.0657183	-0.716223	-0.643161	-0.104276	-1.15017	-0.261747	-0.234769	-0.57093	-0.236939	-0.0675566	-0.505775	-0.743309	-0.577977	-1.97328	-0.370258	-0.305949	-1.39728	-0.747904	-0.50924	-1.16764	-0.620092	-0.792473	-0.0377111	-0.613727	-0.457044	-0.636082	-0.650622	-0.805097	-0.268658	-0.318495	-0.612473	-1.38429	-0.215244	-0.627301	-0.728439	-1.75496	-0.907363	-0.453873	-0.444049	-0.585522	-0.768797	-1.00225	-0.872386	-0.218989	-0.941225
0.459872	0.297413	-0.210247	0.0368351	0.557197	0.799367	0.662942	0.255829	0.641286	-0.170583	0.271466	0.80948	-0.254069	0.274001	-0.302463	0.474735	0.0907186	-0.0923176	0.376613	0.476997	0.115236	0.275662	1.36404	-0.257497	0.324513	0.39023	0.144993	-0.410885	0.237217	-0.179213	-0.357972	-0.114808	-0.313338	0.00881241	0.435366	-0.215706	0.813033	0.640114	0.415413	0.200545	0.443286	-0.0641739	-0.127291	0.504787	0.236852	-0.284682	0.441789	-0.0352709	0.855612	-0.118803
-0.169885	-0.574455	-0.430655	-0.717109	-0.608727	0.442055	-0.896058	-0.864698	-0.416367	-1.00847	0.708412	-0.702822	-0.289672	-0.358593	-0.446288	-0.528626	-0.736658	-0.677544	-0.569873	-0.434794	0.109445	-0.836285	-0.208251	-0.311635	-0.889981	-0.157294	-0.496192	-0.181162	-0.659427	-0.571791	-0.0235574	-0.820414	-0.814461	-0.737137	-0.32026	-0.475846	-0.665308	0.0938059	-0.449749	-0.53563	-1.10234	-0.367872	-0.713087	-0.466435	-0.33812	0.108944	-0.847047	-0.118354	-0.814134	-0.9585
0.55325	-0.0575898	-0.0891925	-0.135052	0.283965	0.518788	0.3022	-0.069464	0.267491	-0.0162242	-0.183901	0.606208	-0.159304	0.187896	0.224583	0.0996331	0.0851004	-0.0680663	0.563727	0.0672242	0.0929724	-0.311678	0.40146	-0.0138457	0.232197	0.310482	0.139901	0.796646	-0.185462	0.303056	0.0301203	-0.0823202	-0.535164	0.157406	0.0580375	0.0642832	0.0982958	0.789607	0.273081	-0.0744049	-0.477165	0.00410076	-0.14479	0.224776	0.170874	-0.244566	0.216578	0.600137	0.16527	0.376163
0.223321	0.415156	-0.717295	-0.81387	-0.193309	-0.113648	0.769796	0.509594	-0.38528	-0.320534	-0.514481	-0.344523	-0.202294	-0.136715	0.71093	0.537832	0.204113	-0.206859	-0.434207	0.117089	-0.749416	0.177929	0.49598	-0.759328	-0.461684	0.3606	-0.0798641	-0.375424	-0.0338367	0.521703	-0.364646	-0.201267	-1.18531	0.043476	-0.216918	-0.629419	0.526421	0.247846	0.106841	0.957265	-1.07906	0.141253	-0.187247	0.256291	0.169682	0.182895	-0.00260168	-0.36704	0.231703	-0.594278
0.415563	0.215678	-0.341514	-0.360831	0.316697	0.380992	0.232868	0.0694491	-0.0444121	-0.543216	0.00373406	0.490447	-0.418782	0.0281498	0.513248	0.119856	-0.35031	-0.114121	0.594184	0.258188	0.016315	-0.278489	0.517339	-0.297684	0.0897806	0.2106	0.358639	0.465959	-0.0689898	0.184054	0.117311	-0.272304	-0.535556	0.405905	0.105693	-0.0435264	0.122722	0.711719	0.163451	-0.12236	-0.794056	0.438743	-0.158124	0.257658	0.0968886	-0.150391	0.254175	0.0833802	0.355751	-0.182229
-1.33726	0.383453	-0.309958	-0.123907	-0.122978	1.12642	-0.568379	0.141287	-1.12792	-0.0236849	-0.196948	1.15556	-0.317117	0.200871	0.329934	0.562451	0.157361	-0.00454718	-1.21738	0.0681997	-0.393131	-0.429813	-0.555988	-0.230702	-0.341664	0.20132	0.904373	0.119504	-0.380378	-0.305525	0.00186175	-0.0956713	-0.133882	-0.432941	0.0395406	-0.185851	-0.650061	-1.0763	0.0122509	-0.039679	-0.401065	-0.075912	-0.321529	0.34112	0.0770461	-0.33566	-0.0204249	0.054825	-0.0965519	-0.316688
0.82385	0.19953	0.157737	-0.604875	-0.246022	0.19443	-0.96886	-0.690345	-0.304434	-0.568123	-0.806912	0.0245369	-0.0783366	0.531179	0.466799	0.102325	0.699531	-0.0892625	-1.07198	0.603315	-0.492584	-0.599329	-0.0766325	-0.445187	-0.415105	0.416918	-0.373099	-0.198001	-0.281779	0.881038	0.154783	-0.374899	-0.64142	0.362	0.470518	-0.499047	-1.14546	0.368744	0.0624077	-0.0020502	-1.18711	0.243037	0.120743	0.154964	-0.253954	-0.786049	-0.740552	0.042508	-0.0229237	0.145385
-0.0313883	-0.076966	-0.334036	0.389474	-0.313098	-0.399972	-0.164056	-0.327356	-0.231907	-0.364932	-0.460921	0.336262	-0.281809	-0.127157	-0.0611549	-0.165219	-0.367463	-0.299409	-0.0802498	-0.167673	0.499855	-0.086898	-0.216381	-0.287893	0.175762	-0.148946	-0.155894	-0.449713	-0.282625	-0.0211463	-0.0993334	0.33526	-0.457918	-0.0669256	-0.343192	-0.215263	-0.345278	0.00369781	-0.102631	-0.0539402	-0.236006	-0.0884557	-0.439187	0.0900349	-0.0230221	-0.226031	-0.178626	-0.52243	-0.176209	-0.135841
0.602173	0.560816	0.277969	-0.0537942	0.535472	1.05202	0.110346	0.264893	0.405766	-0.297031	0.648323	0.555324	0.0158692	0.257814	0.605476	0.28651	0.345341	-0.123073	1.04098	0.52252	0.505761	0.329277	0.7749	0.00906329	0.306952	0.517038	0.373978	0.77045	-0.219078	0.591639	0.215643	0.153388	-0.228956	0.609424	0.191004	0.320458	0.6011	0.801553	0.478712	-0.0191894	-0.513893	0.717819	0.101703	0.640469	0.419263	0.164058	0.74419	0.0834961	0.667525	0.0934949
0.585568	-0.13873	-0.0100623	-0.391373	0.129596	0.285461	0.039798	-0.344025	0.397771	-0.554469	0.593476	0.286796	-0.269087	-0.206821	0.0529516	-0.00429253	-0.0222983	-0.324769	0.465152	0.185235	0.110237	0.29734	0.174132	-0.222857	0.14093	0.0582878	0.0807637	-0.00847997	-0.571046	0.591962	0.139564	0.343249	-0.548471	-0.0252826	0.140109	-0.246109	0.163865	0.0513443	0.177352	-0.500511	-0.805479	0.273634	-0.149262	0.213404	0.253394	-0.323433	0.321383	-0.310122	0.424303	-0.291197
-0.108516	-1.72231	-1.15413	-1.09195	-0.374215	-0.639948	0.503659	-1.17684	-0.0341069	-0.709529	0.113309	-1.10499	-0.78576	-0.590366	-0.549569	-0.815776	-0.811482	-0.957298	0.999564	-1.02186	-1.10031	0.262472	-0.423366	-1.08957	-1.13345	-0.10055	0.133818	-0.657451	-1.34824	0.00798486	-0.564016	-1.0445	-1.06072	-0.78839	-0.751449	-1.0547	-0.490035	0.0733718	0.203001	0.0743125	0.0293564	-0.803123	-0.899713	0.36877	-0.740626	-1.11172	-0.131973	-0.736182	-0.592158	-1.32891
-1.24034	-0.474996	-0.281722	-0.61241	-0.457671	0.381183	-0.905389	-0.630679	0.209271	-1.44907	-0.261267	-0.973528	-0.165712	0.177868	-0.220602	-0.218132	-0.808999	-1.09819	-0.651501	0.388967	0.0551055	-0.434906	-0.0577729	-0.965637	-0.82823	-0.465239	-1.11013	0.211738	-0.324433	-0.0841425	-0.356676	-1.00629	-1.02152	0.204239	-0.204725	-0.277437	0.019744	-0.297476	-0.292991	-1.04156	-1.41738	-0.115157	-0.973631	0.0703375	-1.26801	-0.546392	-0.0836597	-0.525337	-0.111688	-1.07651
-0.0514358	-1.54904	-0.954931	-0.354707	-0.8547	0.835425	-0.916953	-0.974297	0.483403	-1.48169	1.03104	-0.950907	0.380973	0.496174	-0.299386	-0.744559	-0.922325	-1.11002	-0.391491	-0.291335	0.339725	0.712578	0.0119959	-1.19047	-0.790798	-0.151115	-0.974975	-0.855791	-0.377666	-1.19023	0.846634	-1.09577	-0.984826	0.192903	-0.0531479	-0.292954	-0.409812	0.430936	-0.378163	-1.28714	-0.633988	0.715483	-0.781276	0.351613	-0.826675	-0.911874	-0.292195	-1.40381	-0.736217	-1.74715
-2.23856	-2.35775	-2.19474	-2.3198	0.606521	-0.0591866	0.59769	-1.92092	-1.62344	-2.26011	-1.88142	-2.47174	-1.20716	-2.4469	-1.60139	-2.05931	-0.496721	-0.657962	-1.02988	-0.129069	2.12116	-1.60659	-0.287005	-1.74347	-1.63764	-0.482062	-1.74065	-1.60954	-1.63725	-0.517712	-0.74066	1.17564	-2.06626	-0.29101	-2.26288	-2.14159	-1.55285	-2.65046	0.245306	-2.20097	-2.09558	-2.01838	-2.22782	-0.16386	-1.78005	-1.84595	1.20368	-2.24868	1.00585	-2.06889
-0.138281	-0.493371	-0.3746	-0.315184	-0.667654	-0.352809	-0.879154	-0.523008	-0.194701	-0.417465	-0.642645	-0.408985	-0.207322	-0.290358	-0.563481	-0.53643	-0.339881	-0.46813	-0.727801	-0.336739	-0.0653015	-0.616591	-0.42646	-0.295979	-0.369452	-0.35993	-0.696706	-0.254703	-0.398687	-0.579447	-0.0948284	-0.416645	-0.390278	-0.539512	-0.606983	-0.21447	-0.679386	-0.364166	-0.562895	-0.541612	-0.136378	-0.409749	-0.352377	-0.512076	-0.848522	-0.258277	-0.479669	-0.258546	-0.497548	-0.463286
0.0468453	-0.272189	-0.0769292	-0.0499906	-0.343891	-0.0490592	-0.401153	-0.280607	0.0544994	-0.104233	-0.266489	-0.0946705	0.10213	0.0401641	-0.217949	-0.25197	-0.00597961	-0.157594	-0.326187	-0.196853	0.136301	-0.213794	-0.0903041	-0.209291	0.0691621	-0.125089	-0.378996	0.04376	0.0741457	-0.195434	0.0679688	-0.178782	-0.0912889	-0.202998	-0.285983	0.126866	-0.305687	-0.186679	-0.192888	-0.235933	0.129377	-0.137127	0.127999	-0.18717	-0.447583	-0.00476764	-0.143629	-0.119199	-0.0723816	-0.15056
-0.124997	1.16316	0.525906	0.717435	0.687254	1.10552	-0.222631	0.657397	0.287712	0.469267	2.01124	0.296211	1.03697	0.776767	0.761612	0.650449	0.662892	0.500889	-0.0104119	0.536528	0.156117	2.22613	0.330708	0.749624	0.300764	0.264978	0.886172	0.14905	0.233064	0.0982999	0.346221	0.355682	0.300439	0.375815	0.635855	1.27945	0.198547	0.48469	0.539087	0.0415763	0.928761	0.376668	1.16157	0.539481	0.438922	-0.134484	-0.0705096	0.256914	0.734321	0.0807775
-0.446615	-0.602543	-0.761452	-0.77822	-0.170288	-0.329807	-0.362905	-0.790742	-0.394133	-1.0989	-0.479116	-0.564992	-0.735214	-0.433396	-0.63033	-0.81172	-0.545582	-0.874993	0.104361	-0.302995	-0.554863	-0.471507	0.0617169	-0.922921	-0.521125	-0.43624	-0.212994	-0.768094	-0.617898	-0.5111	-0.540403	-0.681049	-0.519736	-0.332432	-0.960072	-0.807299	-0.103465	-0.540227	-0.379182	-0.573287	-0.931568	-0.253092	-0.641664	-0.365328	-0.288418	-0.499624	-0.396034	-0.646911	-0.804592	-0.627756
-0.296601	-0.392704	-0.118892	0.0824589	-0.571126	-0.467385	-0.729338	-0.15478	-0.580205	0.101364	-0.382615	-0.447404	-0.0698156	-0.408725	-0.161973	0.0833956	-0.494558	-0.0417017	-0.699075	-0.947147	-0.102675	-0.253719	-0.938824	-0.125908	-0.204617	-0.294198	-0.735626	-0.219642	-0.0657675	-0.45895	-0.172019	-0.187597	-0.00695889	-0.995383	-0.104183	-0.257237	-0.599403	-0.490868	-0.427504	-0.222241	0.130296	-0.722322	-0.000639856	-0.441901	-0.485216	-0.18252	-0.824434	-0.679047	-0.163039	-0.0614075
0.204967	0.271539	-0.511088	-0.333873	-0.0646257	0.153028	-0.306391	0.0385476	-0.736717	-0.201039	-0.197573	0.0904931	-0.452743	0.528647	-0.300121	-0.320445	-0.155034	-0.58463	0.108499	-0.287116	0.00146028	0.100685	0.840167	-0.598491	0.153319	0.0285539	-0.213564	-0.335353	0.463001	-0.205162	0.056474	-0.240525	-0.0655782	-0.476209	-0.266477	-0.548495	0.754152	0.0218539	0.265264	0.10009	-0.111524	-0.102875	0.0343751	0.187956	0.333048	0.41389	0.105652	-0.437355	-0.711139	-0.280253
0.226543	-0.0482259	0.218739	-0.440969	-0.411999	0.144819	-0.23341	-0.461515	-0.638898	-0.384846	-0.149445	0.192522	-0.226113	0.35008	-0.255429	0.0360524	-0.256191	-0.744314	0.0997513	-0.481238	-0.255508	-0.386461	0.522047	-0.569948	-0.112527	-0.0139215	-0.588976	-0.291054	0.483841	-0.423726	-0.515246	-0.228754	-0.13946	-0.562133	-0.250269	-0.812176	0.423111	0.00492962	0.0764882	-0.430041	-0.288146	-0.587002	0.0208253	-0.0669704	0.0614715	0.56069	-0.075281	-0.660158	-0.76033	-0.659343
0.171781	0.0480965	-0.23917	-0.611915	0.292523	0.123015	0.499793	-0.310534	-0.299623	-0.216931	-0.0509458	0.160924	-0.121855	0.431544	-0.390939	0.306012	-0.262027	-0.593828	0.661209	-0.122794	0.0216773	0.231758	0.905496	-0.39218	0.104656	0.147908	-0.23939	-0.336307	0.123003	-0.408489	-0.409156	-0.108743	-0.172405	-0.239345	-0.212677	-0.331416	0.602922	0.0627959	0.324016	-0.745816	0.0695545	-0.286376	-0.0616469	0.228554	0.302489	0.332597	0.475611	-0.380204	-0.735045	-0.472744
-0.00845295	-0.608185	0.045087	-0.6984	-0.0851369	0.337473	-0.143714	-0.66559	0.12081	-0.888031	0.542285	-0.496155	-0.480169	-0.103024	-0.49408	-0.238563	-0.184064	-0.555984	0.076316	0.129551	-0.495298	-0.342307	0.38513	-1.06871	-0.55762	0.0339237	0.020054	-0.434223	-0.317669	0.106446	-0.690959	-0.32574	-0.628324	-0.260931	-0.120362	-0.270468	0.24965	0.0561918	-0.04082	-0.289005	-0.578712	0.358697	-0.498443	-0.122405	0.316968	-0.256331	-0.254679	-0.439626	-0.867685	-0.658327
0.0684939	-0.368489	0.198269	-0.497312	0.12909	0.546836	0.117628	-0.544687	0.24721	-0.730127	0.66747	-0.268873	-0.284784	0.0521386	-0.3064	-0.0792693	-0.0518171	-0.372369	0.412778	0.180878	-0.391367	-0.0845296	0.58139	-0.8977	-0.301585	0.251692	0.128049	-0.209645	-0.110787	0.345366	-0.62913	-0.143426	-0.448989	-0.0941374	-0.101366	-0.0593221	0.427629	0.258875	0.168308	-0.0859209	-0.502743	0.561494	-0.297193	0.158106	0.515114	-0.00560827	-0.115891	-0.267092	-0.678581	-0.439516
0.088892	-0.395033	0.200954	-0.544042	0.143778	0.457225	0.160456	-0.583943	0.243001	-0.749244	0.733185	-0.306995	-0.248728	-0.0141311	-0.324788	-0.172233	-0.0741634	-0.420466	0.537696	0.158996	-0.401255	-0.064956	0.714782	-0.952308	-0.284243	0.196212	0.130791	-0.236879	-0.102956	0.324599	-0.674868	-0.149847	-0.413659	-0.151847	-0.100667	-0.0963341	0.548647	0.292755	0.14799	-0.08317	-0.467707	0.593838	-0.304469	0.219695	0.605727	-0.0356216	-0.0224053	-0.289456	-0.748286	-0.469329
0.885923	0.868278	1.58946	0.13372	1.36388	1.51532	0.801081	0.192187	1.69842	0.136274	1.22932	0.317877	1.06424	0.717178	1.335	0.342477	0.868323	0.529532	2.22048	1.84942	0.704395	1.3933	1.98059	0.0387379	0.467988	1.07313	1.15478	0.858444	0.419054	1.42711	1.62555	0.303576	0.445958	1.33574	0.507813	0.682481	1.21103	1.07706	1.3244	0.879099	0.0909602	1.23052	0.201669	1.10206	1.25155	0.491528	1.58852	0.41768	0.981825	0.933657
0.025197	-0.344823	0.111988	0.118697	-0.575407	-0.209267	-0.339849	-0.327831	-0.00161405	0.143636	0.0590454	0.0510475	0.117957	-0.00513405	-0.0509901	-0.0304885	-0.0462184	0.301437	-0.664525	-0.42434	0.248347	-0.0105026	-0.164285	-0.0102804	-0.2951	-0.184034	-0.60662	-0.252038	0.0612997	0.00615723	0.178988	-0.288631	-0.0397565	-0.297139	0.116685	0.122709	-0.244987	-0.31945	-0.216118	-0.381452	0.3867	-0.353161	0.190152	-0.222727	-0.338899	-0.168317	-0.490345	-0.0657364	-0.329986	-0.117071
0.0382282	-0.249767	0.120211	0.109656	-0.263288	-0.112438	-0.213095	-0.240965	0.0217417	0.112255	0.0538647	-0.0814532	0.0366268	-0.122111	-0.0868358	-0.178011	-0.104961	0.26312	-0.389983	-0.216725	0.213825	0.0158829	-0.0475871	-0.0335992	-0.0721201	-0.148307	-0.470865	-0.205896	0.0103503	-0.0297754	0.107898	-0.119837	-0.0936178	-0.202138	0.0837276	0.052891	-0.295329	-0.140175	-0.238313	-0.292119	0.318765	-0.0427846	0.293891	-0.142191	-0.225997	-0.151933	-0.299635	0.00407632	-0.189443	-0.105767
0.0356938	-0.342095	0.123268	0.125812	-0.310928	-0.175577	-0.30596	-0.23298	0.0326267	0.23964	-0.0250144	0.0310189	0.0658402	-0.103527	-0.111504	-0.117132	-0.0420971	0.266188	-0.200008	-0.383233	0.397862	0.186454	0.128697	-0.102992	0.0951741	0.0446534	-0.507341	-0.345346	-0.0700886	-0.0718154	0.112809	-0.120665	-0.105434	-0.115969	0.103102	0.136801	-0.202339	-0.560314	-0.297395	-0.192381	0.459549	-0.160928	0.289903	-0.246992	-0.259411	-0.26889	-0.393952	-0.111048	-0.286461	0.0224074
-0.132171	-0.303771	0.0689949	-0.779947	-0.319485	-0.00772194	-0.00115421	-0.171712	0.0938374	-0.344539	0.420992	-0.292433	-0.230933	-0.117376	-0.206057	0.112337	-0.296265	-0.205518	-0.587017	-0.0306117	-0.128721	-0.0199889	0.433153	-0.572491	-0.394626	-0.0186636	-0.371693	-0.20611	-0.276067	0.268242	0.041007	-0.223613	-0.217774	-0.725882	0.105031	-0.453412	0.0772841	-0.284258	-0.286262	-0.483316	-0.159957	0.26539	-0.279142	-0.0563974	0.103461	-0.686893	0.50996	-0.262192	-0.877165	-0.331301
-0.219968	-0.510832	-0.278003	-0.785253	-0.165572	-0.293986	-0.0595205	-0.588953	-0.150823	-1.26467	-0.183988	-0.499476	-0.587143	-0.538516	-0.942433	-0.498744	-0.32055	-0.455996	0.10613	0.0679478	-0.530818	-0.357583	0.155934	-0.849734	-0.524633	-0.411604	-0.473057	-0.664241	-0.198673	-0.381514	-0.341782	-0.616177	-0.509937	-0.177681	-1.24601	-0.824006	-0.275602	-0.331946	-0.380029	-0.444368	-0.402537	-0.329089	-0.687891	-0.365612	0.058269	-0.670729	-0.139056	-0.475205	-0.708461	-0.412237
-0.697194	-0.328875	-0.305878	-0.535874	-0.722417	-0.324264	0.0776664	-0.228248	-0.444536	-0.307972	0.293272	-0.692074	-0.463018	-0.375031	-0.611943	-0.767221	-0.465661	-0.40565	-0.447056	-0.291557	-0.153621	-0.0143182	-0.0779399	-0.0875951	-0.755984	-0.234008	-0.28533	-0.978508	-0.165211	-0.445652	-0.339793	-0.266075	-0.156449	-0.625189	0.385657	-0.55035	-0.175378	-0.690189	-0.459621	-0.685123	-0.327573	-0.381248	-0.384241	-0.289246	-0.331669	-0.598655	0.427577	-0.594662	-0.841618	-0.672319
-0.0739778	-0.473107	-0.00988754	0.0172392	-0.453837	-0.150293	-0.616643	-0.307971	-0.0825581	-0.0706263	-0.229194	-0.243264	0.0208142	-0.29495	-0.249335	-0.0996897	-0.0704892	-0.0851739	-0.574172	-0.527944	-0.0276268	-0.0883493	-0.639759	-0.225721	-0.164362	-0.156319	-0.472578	-0.38108	0.138317	-0.194604	-0.183674	-0.349857	-0.139605	-0.187231	-0.0286322	0.0373195	-0.516175	-0.416763	-0.343317	-0.243241	-0.0410968	-0.344971	0.181835	-0.297378	-0.461971	-0.234316	-0.545019	-0.230202	-0.228184	-0.0665312
-0.246506	-0.160388	-0.250838	-0.416729	0.0294941	0.105619	-0.0491414	-0.455434	0.0257958	-0.377481	-0.123539	-0.219466	-0.47229	-0.243638	-0.234006	-0.184959	-0.196554	-0.371514	0.29188	0.0293302	-0.165361	0.187532	0.276177	-0.575154	-0.229479	-0.0143333	-0.159072	-0.1574	-0.160193	-0.0532809	-0.155693	-0.317651	-0.271817	0.044366	-0.461748	0.0264706	0.11663	-0.127959	-0.0102669	-0.218988	-0.321344	-0.128646	-0.430543	-0.0213042	0.186802	-0.403419	0.325359	-0.309394	-0.2337	-0.0452383
-0.264658	-0.3909	-0.339789	-0.368907	-0.134766	0.0652603	0.221046	-0.533041	0.377952	-0.602912	0.45746	-0.702479	-0.0498291	-0.323322	-0.161913	-0.00987468	-0.297261	-0.456736	-0.00496154	0.0178306	0.095351	-0.18307	0.639003	-0.651001	-0.171107	-0.0664544	-0.155762	0.117275	-0.521452	0.0415194	-0.369915	-0.272623	-0.56725	-0.158563	0.436429	-0.0595083	0.144835	-0.286747	-0.110363	-0.190364	-0.370445	0.258729	-0.205874	-0.0348998	0.0412194	-0.621827	0.711347	-0.260935	-0.347302	-0.486573
-0.283779	-0.43334	-0.467998	-0.796398	-0.34037	-0.0463323	-0.274749	-0.276618	-0.238331	-0.946512	-0.337956	-0.436612	-0.793578	-0.308927	-0.284531	-0.536124	-0.395728	-0.797628	-0.0404051	-0.279329	-0.306263	-0.334097	0.0535371	-0.93411	-0.35805	-0.313498	-0.239075	-0.125292	-0.455241	-0.272349	-0.488512	-0.590431	-0.486431	0.0607019	-0.87645	-0.426991	0.0389618	-0.258213	-0.367506	-0.815431	-0.602375	-0.538932	-0.554337	-0.242344	-0.0114204	-0.354507	-0.578693	-0.334114	-0.561234	-0.275878
0.510109	0.521656	0.644069	0.612201	0.646655	0.731165	0.814203	0.840689	0.847095	0.827787	0.787344	0.677673	0.632906	0.741239	0.893745	0.499591	0.901708	1.01155	0.496579	1.08657	0.788415	0.548349	0.722681	1.00858	0.684083	0.727428	0.670729	0.568638	0.785779	0.859383	0.648445	0.91167	0.714992	0.971467	0.444572	0.68023	0.537211	0.77669	0.65175	0.894898	1.01103	0.451414	0.829736	0.607792	0.512426	0.962953	0.324147	0.801883	0.561007	0.613683
0.136001	-0.446893	-0.516923	-0.37743	0.549873	-0.28577	0.481376	-0.679288	-0.50273	-0.307057	-0.0870136	-0.269075	-0.623543	-0.298552	-0.133454	0.0816376	0.0536388	-0.554665	0.465277	-0.0604155	0.848402	-0.145237	-0.226109	-0.32305	-0.345017	0.0306887	-0.410195	-0.648134	-0.241748	-0.154934	-0.442786	-0.475822	-0.586471	0.192237	-0.138225	0.174732	-0.0310697	-0.24951	-0.0216293	-0.408543	-0.0511783	-0.34013	-0.589716	-0.0348294	-0.0983836	-0.755323	0.751831	-0.568663	0.0678573	-0.430234
-0.0592035	-0.243492	-0.265946	-0.662	-0.123812	-0.0265843	-0.0751094	-0.226066	-0.0210097	-0.252307	0.0958347	-0.367558	-0.39444	-0.303243	-0.125891	-0.142731	-0.267223	-0.191256	0.112364	0.00321313	-0.249067	0.0638318	0.294367	-0.368546	-0.246018	-0.115289	-0.202846	-0.352715	-0.257505	-0.139114	-0.178172	-0.331627	-0.240988	0.078882	-0.292814	-0.256049	0.105517	-0.158078	-0.162644	-0.16978	-0.194325	0.0232172	-0.27462	-0.103828	0.000500698	-0.361043	0.057408	-0.316031	-0.421655	-0.340656
0.412892	0.567512	0.538375	0.480743	1.19314	0.363199	1.1422	0.311758	0.313173	0.875083	0.414471	0.494632	0.516715	0.550127	0.672245	0.76945	0.771911	1.02344	0.308964	0.587312	0.647851	0.794658	0.336389	0.952722	1.0538	0.647851	0.601507	0.519248	0.489592	0.330186	0.673842	0.83369	0.584526	0.269358	0.715311	0.438395	0.296569	0.450656	0.478832	0.68024	0.340252	0.313755	0.218576	0.470808	0.798252	0.478383	0.774598	0.78319	0.612346	0.722087
-1.93288	-2.92831	-1.06409	-1.85028	-2.03809	-1.6467	-3.04234	-1.68645	-2.27765	-1.42156	-2.51258	-2.1021	-1.38489	-1.70788	-1.85702	-1.22468	-1.96556	-1.47345	-2.82308	-2.32912	-2.17421	-2.81368	-2.8518	-1.25207	-1.59896	-2.07523	-2.15849	-2.15616	-1.70317	-2.34357	-1.75265	-1.61813	-1.60036	-2.45853	-1.05325	-1.99152	-2.97024	-2.31541	-2.50409	-1.79966	-1.24231	-2.16602	-1.18086	-2.51303	-2.64608	-1.58744	-3.3804	-1.612	-1.86211	-2.27739
-0.158572	-0.278276	0.226842	-0.384285	-0.329087	-0.0103556	-0.368488	-0.3816	-0.195263	-0.0365917	-0.0894346	-0.216881	-0.236324	-0.166942	-0.0073277	-0.433362	0.0414678	-0.121068	-0.191502	0.184381	0.169162	-0.119463	-0.205866	0.0560781	-0.216603	-0.222103	-0.469627	0.0290221	-0.320692	0.0459752	0.0846457	-0.347277	-0.0316316	-0.127198	-0.253757	-0.133756	-0.412163	-0.367573	-0.323063	-0.0505309	-0.0186573	-0.48483	-0.132755	-0.359734	-0.226873	-0.195233	0.0386498	-0.0697955	-0.297437	-0.163967
-0.0626361	-0.303111	-0.121348	-0.492878	-0.0271351	0.0294114	-0.0968153	-0.382858	0.0410544	-0.609467	-0.0229219	-0.24193	-0.312434	-0.160725	-0.204833	-0.554	-0.056776	-0.27898	0.377882	0.0531236	-0.41891	-0.0902985	0.191262	-0.251156	-0.198864	-0.167024	-0.115553	-0.622843	-0.230301	-0.0956954	-0.310161	-0.342246	-0.464161	0.146073	-0.476765	-0.318443	0.101121	-0.235602	-0.184257	-0.235067	-0.582512	0.0136367	-0.124167	-0.171515	0.133752	-0.0301737	-0.142681	-0.198841	-0.449466	-0.381592
-0.287622	-0.61338	-0.38191	-0.753423	-0.724871	-0.137128	-0.599139	-0.64627	-0.167921	-0.836573	-0.381226	-0.683902	-0.591006	-0.482648	-0.623706	-0.688421	-0.678786	-0.53521	-0.564332	-0.0744619	-0.942038	-0.284409	-0.379848	-0.771266	-0.453463	-0.320039	-0.360387	-0.466658	-0.40443	-0.152149	-0.410695	-0.711454	-0.438782	-0.380525	-0.742076	-0.64216	-0.20625	-0.486468	-0.341544	-0.51418	-0.832002	-0.303997	-0.534009	-0.511725	-0.319953	-0.346608	-0.666931	-0.484954	-0.726922	-0.656833
-0.174492	-0.54842	-0.197466	-0.613245	-1.14792	-0.14843	-1.11487	-0.434743	-0.89218	-0.283082	-0.0292344	-0.538141	-0.427882	-0.66075	-0.205279	-0.302871	-0.55398	-0.371935	-1.15003	-0.502868	-0.244025	-1.23998	-0.554083	0.085457	-0.941947	-0.544604	-1.00723	-0.489103	-0.286592	-0.480346	-0.177211	-0.672603	0.0436935	-0.499937	-0.472802	-0.806822	-0.757171	-0.266134	-0.889056	-0.853049	-0.623301	-0.728723	-0.249037	-0.853622	-0.896053	-0.490022	-1.18852	-0.350554	-0.424782	-0.484577
0.225164	-0.922228	-0.0200331	-0.932325	0.188647	0.314852	-0.0343115	-0.930805	0.405029	-0.850532	0.395229	-0.91111	-0.555981	-0.223122	-0.37235	-0.437039	0.126022	-0.426706	0.361725	0.257913	0.141782	-0.242837	0.714035	-1.33382	-0.618833	0.0225945	0.400572	-0.842866	-0.310645	-0.143746	0.32886	-0.781596	-0.902894	-0.0582208	0.506254	-0.609986	0.170353	-0.122279	-0.00806024	-0.687617	-0.925562	0.416324	-0.746656	0.0917476	0.097205	-0.204791	0.377935	-0.647489	-0.294409	-0.982767
-0.167245	-0.0617809	-0.220495	-0.539706	-0.292739	0.235666	-0.225296	-0.623819	0.274286	-0.375636	0.125245	-0.385894	-0.241781	-0.24001	-0.000867877	-0.278877	-0.143527	-0.270539	0.337426	0.178546	-0.179913	-0.10947	0.425083	-0.668586	-0.258821	-0.0469592	-0.426381	-0.151203	-0.292192	-0.132212	0.10481	-0.59523	-0.159001	0.141384	-0.678418	-0.225448	-0.116687	-0.16401	-0.0143984	-0.227464	-0.405733	0.272732	-0.26587	-0.101092	0.161439	-0.347023	-0.0636404	-0.221909	-0.385067	-0.116564
-1.23327	-1.20243	-1.10738	-1.06046	0.427756	0.096309	0.486123	-1.04106	-0.992426	-1.09486	-0.475175	-1.03935	0.485639	-0.506077	-0.409507	-0.681671	-0.383143	0.0196462	-1.34541	-0.344563	1.97547	-1.01101	-0.11019	-0.947832	-0.989189	-0.143637	-0.986414	-0.993331	-0.904181	-0.192552	-0.411718	0.903007	-1.13521	-0.221035	-0.944413	-1.04704	-0.912874	-1.32113	0.340182	-1.14389	-1.12903	-1.17254	-1.24585	-0.0409001	-1.15402	-0.980038	1.18909	-1.1351	0.905672	-0.911394
-0.259612	-0.522113	0.103518	-0.445168	-0.40575	-0.143397	-0.395454	-0.351187	-0.467882	-0.0860601	-0.375047	-0.435017	-0.108282	-0.445073	-0.225372	-0.506093	-0.209817	-0.210061	-0.846165	-0.49859	-0.110251	-0.299286	-0.126129	-0.18232	-0.296181	-0.264766	-0.62645	-0.503629	0.0684356	-0.595828	-0.104119	0.0383984	0.0392741	-0.743272	-0.0665145	-0.247182	-0.510414	-0.710355	-0.536748	-0.328233	0.0254216	-0.547161	-0.123405	-0.30411	-0.320096	-0.14667	-0.541068	-0.849004	-0.0777512	-0.376917
-0.10856	-0.328872	0.00377885	0.234733	-0.192849	-0.217914	-0.392808	-0.217479	0.0460929	0.12034	-0.198841	-0.200119	0.0518458	-0.212043	-0.113057	0.0972846	0.0171196	0.110033	-0.242537	0.0640048	0.0045256	0.171374	-0.140016	-0.163338	0.197865	-0.0443304	-0.207705	0.0650142	-0.159944	-0.365715	0.274227	-0.063665	-0.0171823	0.0116929	0.00149428	0.0726297	-0.357127	-0.125739	-0.167454	-0.0068892	0.349058	-0.00844676	0.125431	-0.0843392	-0.247372	-0.141017	-0.139679	-0.0884586	-0.081974	0.0243369
-0.475089	-0.927524	-0.0874797	-0.260252	-0.825071	-0.756319	-0.750542	-0.578639	-0.725456	-0.0937072	-0.74843	-0.528601	-0.229187	-0.605267	-0.497802	-0.393793	-0.606814	-0.365284	-1.21202	-1.09772	-0.459429	-0.610851	-1.02471	-0.304776	-0.481653	-0.474071	-1.01538	-0.313112	-0.14872	-0.868686	-0.568952	-0.431307	-0.394299	-1.05089	-0.0377074	-0.365218	-0.928981	-0.909522	-0.706768	-0.638163	-0.0549759	-0.837953	-0.180785	-0.790659	-0.96095	-0.562906	-0.942818	-0.388556	-0.577988	-0.671219
0.0662936	-0.164961	0.409225	-0.0593878	-0.443751	-0.221489	-0.233763	-0.134836	-0.113483	0.315269	0.0192175	0.0226403	0.00430827	-0.172828	-0.0290936	0.0637257	0.208138	0.0608347	-0.536431	-0.310763	0.501417	-0.170889	-0.242536	-0.0354596	-0.0674017	-0.0503152	-0.426538	0.0523433	0.033961	-0.280641	-0.133575	-0.205905	-0.164205	-0.315676	0.148129	0.19862	-0.180113	-0.312647	-0.0942161	-0.0540747	0.169683	-0.324489	0.0979078	-0.180649	-0.417805	-0.330109	0.151176	-0.0627788	-0.0633771	-0.206686
-0.0609706	0.0907301	0.0827371	-0.105994	0.261089	0.247481	0.127587	-0.137604	0.220027	0.309488	0.343908	0.2691	0.169078	0.0456169	0.241128	-0.200351	0.155183	-0.126652	0.0924163	-0.0227698	0.921781	0.421743	0.197356	-0.0508759	-0.0985001	-0.0563965	-0.219258	-0.0105657	0.0446653	0.205067	0.492383	0.282116	0.00787753	-0.0406294	0.158788	-0.117301	0.125243	-0.096384	-0.100782	-0.169355	0.293351	0.378204	0.277518	0.0157917	-0.235711	-0.0546524	0.283041	-0.2277	0.357649	-0.152538
-0.156808	-0.106593	0.186352	0.22638	0.112144	-0.134495	-0.097688	-0.0926389	0.0366783	0.214904	-0.064069	0.0688734	0.137911	-0.0503613	0.00414737	0.146568	0.00275194	0.17347	-0.133241	-0.262737	-0.0308705	0.137722	-0.0645261	0.0626454	0.195342	0.0217047	-0.051038	0.301912	0.0781188	-0.0929009	-0.00149185	-0.0152	0.121516	-0.162511	0.295521	0.277782	-0.0941108	-0.165181	-0.104944	0.0422494	0.192442	-0.0896899	0.111822	0.0307819	-0.104959	0.0202759	-0.0964437	0.121747	-0.0142165	0.0457976
-0.171465	-0.699457	0.232687	-0.3642	0.742901	0.000924275	0.030694	-0.590119	0.238541	-0.250194	0.608431	-0.542086	-0.000563251	-0.582667	-0.0670656	-0.172771	0.355048	-0.217014	-0.283574	0.640695	0.857573	-0.164085	0.347739	-0.693879	-0.278145	0.232461	0.649572	-0.399052	-0.178184	-0.222418	0.582033	-0.435897	-0.495319	0.412145	0.480875	-0.289029	0.0683673	-0.404768	0.0970666	-0.508626	-0.468589	-0.405485	0.14129	0.417797	-0.125979	0.166634	0.123388	-0.543271	-0.00374251	-0.783533
1.51709	0.980048	1.68575	1.31919	0.897985	1.1691	0.879481	1.45172	1.13728	1.98999	0.996531	1.53356	1.76097	1.29122	1.51828	1.6763	1.49237	1.69875	0.898935	0.924657	1.14975	0.801279	0.75267	1.21051	1.55906	1.5083	1.06857	1.491	1.5936	0.920053	1.37817	1.51829	1.4928	0.719534	1.51937	1.47419	0.804727	1.151	1.26724	1.39594	1.96387	1.03668	1.64945	1.07589	0.951193	1.50766	0.910488	1.47742	1.47508	1.51837
-0.0656946	-0.139687	0.419378	-0.141078	-0.0911774	-0.0253917	-0.307401	0.0087365	-0.257328	0.338174	-0.187428	-0.0556348	0.00464363	-0.178066	0.014392	0.284679	-0.297786	0.114186	0.0430235	-0.64011	0.0521691	0.174666	-0.329319	-0.178773	0.456447	0.0261695	-0.347303	-0.118849	0.216622	-0.321569	-0.0511387	0.238302	0.281456	-0.671488	-0.162767	-0.360396	-0.269537	-0.0495136	-0.0320925	0.00181816	0.0897979	-0.53977	-0.0905324	-0.0546753	-0.00561261	-0.0299885	-0.251705	-0.534475	0.279844	0.216726
0.0166702	-0.479838	0.351833	-0.601094	0.17124	0.0270566	0.0365371	-0.668952	-0.391748	-0.667249	-0.0302002	0.0521648	-0.509449	-0.136923	-0.700292	-0.172157	-0.0856702	-0.51051	0.531999	-0.0060672	0.0724171	0.070902	0.543463	-0.937622	-0.135568	-0.224305	-0.163732	-0.38379	-0.176544	-0.41431	-0.506951	-0.244139	-0.372612	0.385249	-0.83805	-0.417509	-0.0314319	-0.107772	-0.113189	-0.310156	-0.35661	-0.129648	-0.602668	-0.252103	0.173681	-0.363881	0.181044	-0.365271	-0.0917059	-0.614994
-0.649175	-0.0855629	-0.0496519	-0.187846	0.0505237	-0.0789273	0.188661	-0.288846	0.165633	-0.342369	0.335354	-0.124066	-0.210477	-0.367089	-0.1151	-0.127107	-0.0322819	-0.43155	0.279482	-0.0370747	0.220793	-0.124176	0.307459	-0.61964	0.0410171	-0.157984	0.154397	-0.231454	-0.0080024	-0.117789	-0.0690088	-0.239765	-0.102478	0.00881113	-0.309301	-0.317073	0.34214	-0.268614	-0.047421	-0.0720792	-0.162453	0.293222	-0.377828	-0.0767058	0.0728013	-0.478384	0.323455	-0.153698	-0.0690648	-0.323266
1.04356	2.07541	1.45838	1.98349	1.46003	1.69218	0.840739	1.71964	1.39154	1.62237	2.25116	1.12787	1.67842	1.88722	1.85738	1.72433	1.30406	1.56714	0.911093	1.62105	1.55221	1.99776	1.63854	1.7261	1.65925	1.28193	2.30883	1.15446	1.13945	0.97445	1.70089	1.32603	1.37244	1.60335	1.77314	1.95985	0.940837	1.56352	1.44694	1.09257	1.84194	1.37145	2.0643	1.3982	1.34945	1.22944	0.783597	1.33736	1.61821	1.20911
-0.0569638	0.00664228	0.036247	0.0766783	0.0740704	-0.168525	0.0844783	0.329769	0.0344673	0.268752	0.349691	0.0408991	0.181803	0.0488008	0.169685	0.0644582	0.0273525	0.0675666	-0.264005	-0.00510353	0.328621	0.107514	0.14685	0.252671	0.301685	0.162798	-0.161958	-0.244109	0.107959	0.104614	0.332814	0.286802	0.367605	-0.0529005	-0.0382718	-0.0148383	-0.108363	-0.0484762	-0.0265869	0.288287	0.463517	-0.101614	0.180368	0.0784598	-0.148552	0.0348837	-0.123668	0.299129	0.335801	0.274267
-0.0596638	-0.419002	0.376054	-0.0915964	-0.425284	-0.281713	-0.351079	-0.206548	-0.266647	-0.0239016	-0.162119	-0.209737	-0.0257376	-0.362528	-0.305539	0.19989	-0.0946184	0.0364063	-0.444997	-0.505345	-0.0974422	-0.0834743	-0.324153	-0.191198	0.0938747	-0.127203	-0.372458	-0.383758	-0.0356888	-0.0987668	-0.196172	-0.205889	-0.18535	-0.225737	0.298252	0.0873101	-0.452826	-0.478354	-0.270507	-0.120917	0.062102	-0.0460625	0.126589	-0.167071	-0.426739	-0.274066	-0.460094	-0.239762	-0.211775	-0.18007
-0.231993	-0.40986	0.38453	-0.157711	-0.111537	-0.561071	-0.138557	-0.102669	-0.299428	0.349218	0.200216	0.114609	0.138881	-0.0305622	-0.0920232	-0.0155277	0.0780619	0.00992707	-0.362212	-0.666565	0.47964	-0.188995	-0.324228	-0.041143	0.162231	-0.01606	-0.345048	-0.566503	0.459485	0.132077	-0.116551	0.385357	0.206199	-0.361938	0.268852	-0.379122	-0.379836	-0.377537	-0.194112	0.0477013	-0.0545751	-0.398659	-0.164184	-0.261579	-0.677584	0.332941	-0.0907319	-0.0476528	0.283463	-0.212591
0.274625	0.803462	-0.290073	-0.163509	0.696855	0.0892631	0.572619	-0.279734	-0.039425	-0.0967477	0.153431	0.583653	0.0553168	0.146696	-0.107675	0.0673326	-0.262623	-0.151367	0.732786	-0.027852	-0.290596	-0.144196	0.479328	-0.185651	0.540034	0.182458	0.935246	0.146747	0.153813	0.00529134	0.93551	-0.224458	-0.516816	0.0235248	-0.196086	-0.0885045	0.506208	0.38138	0.299976	-0.432921	-0.724136	0.378645	0.62238	0.242443	-0.0456485	-0.123767	0.541526	-0.131971	0.242443	-0.280902
-0.521066	-0.68927	-0.927796	-0.945083	-0.273608	0.0560808	-0.695033	-0.851239	-0.522355	-1.0359	-0.356665	-0.571979	-0.927504	-0.403096	-0.411048	-0.590282	-0.594667	-0.970507	0.20936	-0.327618	-0.544426	-0.454653	-0.0197292	-0.992893	-0.608859	-0.552325	-0.517965	-0.517416	-1.06335	-0.529358	-0.588119	-0.744962	-0.749802	-0.838151	-0.390038	-0.928429	-0.45191	-0.104418	-0.779066	-0.990997	-0.780223	-0.416566	-0.516274	-0.450832	-0.888314	-0.836235	-0.409631	-0.519372	-0.394724	-1.22686
-0.274888	-0.452062	-0.0102233	-0.495738	-0.0893964	-0.0735582	-0.168787	-0.248518	0.168887	-0.473052	0.195573	-0.253715	-0.0591123	-0.267407	-0.139183	-0.155696	0.172363	-0.147321	-0.564536	-0.510235	0.683797	-0.187112	-0.07552	-0.264802	-0.139066	-0.267976	-0.39809	-0.343245	-0.362051	-0.0857643	-0.0144537	0.109945	-0.547618	-0.401122	0.121605	-0.114422	-0.180881	-0.479963	-0.256848	-0.379156	0.230831	-0.209346	0.421818	-0.288791	-0.514444	-0.528132	0.263355	-0.257057	-0.154643	-0.450976
-0.114376	0.0311175	-0.227438	0.118569	-0.197811	0.0150289	-0.232119	-0.162626	-0.271865	0.220248	-0.0298463	0.111105	0.108967	-0.0498181	0.00268332	-0.292619	-0.198145	0.219651	-0.136292	-0.282524	-0.268698	0.162566	0.0668354	-0.152236	-0.0822361	-0.0542109	-0.338586	-0.00646802	0.0122686	-0.276013	0.0842847	-0.098704	-0.0229362	-0.392315	0.268455	0.357461	-0.0898957	-0.205298	-0.209673	-0.0865432	0.373058	-0.319822	0.309593	-0.219517	-0.251463	-0.0296174	-0.356006	-0.00807353	-0.18179	-0.0719294
-0.0844623	-0.433114	-0.0927313	-0.0729498	-0.651267	-0.18598	-0.681659	0.00300237	-0.186235	-0.0371775	-0.281242	-0.199661	-0.0214745	-0.155625	0.0297282	-0.174168	-0.148503	0.00556897	-0.657748	0.0769918	-0.207096	-0.627335	-0.546626	-0.0283018	-0.441882	-0.114244	-0.202494	-0.170485	-0.107028	-0.21525	-0.156567	-0.291748	-0.02659	-0.178699	-0.00178849	-0.0672222	-0.726348	-0.430328	-0.329425	-0.259413	0.0373811	-0.389519	0.112086	-0.297655	-0.388575	0.19321	-0.658836	-0.168556	-0.1815	-0.204275
-0.146366	-0.260005	0.0686091	0.073839	-0.218729	-0.257912	-0.225081	-0.122571	-0.0946559	0.204063	-0.314191	-0.132742	0.135634	-0.171687	-0.0819984	-0.0453174	-0.1921	0.0880725	-0.497906	-0.291442	-0.154776	-0.0462373	-0.324154	-0.10111	-0.028225	-0.0325908	-0.357346	-0.0301465	0.224994	-0.297184	-0.108046	-0.0586102	0.129309	-0.335709	0.230178	0.169178	-0.310651	-0.266672	-0.12732	-0.0919101	0.126997	-0.269134	0.123163	-0.206672	-0.362697	-0.00292276	-0.34234	-0.198904	-0.0982599	-0.0782816
-0.217078	-0.495274	-0.130235	0.00414616	-0.684151	-0.311519	-0.905889	-0.114328	-0.449734	0.0290706	-0.508731	-0.360349	0.0870226	-0.289775	-0.261838	0.0883858	-0.544392	0.0180131	-0.762188	-1.06279	-0.26846	-0.385387	-0.870022	-0.261828	0.0522727	-0.320947	-0.751684	-0.394278	0.235968	-0.578121	-0.114786	-0.198524	0.00679443	-1.05552	0.0519506	-0.00956154	-0.804109	-0.719961	-0.387525	-0.411984	0.167142	-0.915971	0.0918844	-0.493298	-0.519622	0.13707	-0.902614	-0.534623	-0.151497	-0.0546351
-0.349223	-0.4749	0.131376	0.0123972	-0.624656	-0.675	-0.272059	-0.256206	-0.565183	0.173818	-0.279937	-0.120342	0.00736277	-0.29464	-0.26694	-0.315895	-0.350547	0.192169	-0.822104	-0.885018	-0.285921	-0.386712	-0.610205	-0.21068	0.034047	-0.245335	-0.44193	-0.922802	0.239859	-0.502917	-0.168559	-0.00226679	0.103886	-0.782833	0.0208593	-0.26191	-0.772899	-0.610854	-0.362988	0.0719691	0.0325193	-0.642098	-0.174738	-0.492578	-0.691942	-0.069319	-0.574734	-0.469496	0.0822113	-0.132409
0.132047	-0.2347	0.320392	0.00918147	0.100544	0.118753	0.0985474	-0.0677001	0.408941	-0.13531	0.322364	0.0764365	0.0649493	0.580376	0.21091	-0.0810565	0.527982	-0.0358948	0.124177	-0.0168886	0.520559	-0.139162	0.199974	0.0271959	0.178444	-0.0492179	0.191889	-0.0165526	-0.015355	0.344013	-0.0260499	-0.0561186	-0.219229	0.412984	0.00813349	0.136725	0.00505333	0.112455	-0.0142101	0.160059	0.0922204	0.0200953	0.528649	0.192804	-0.0567354	-0.117805	0.165672	-0.152024	0.121162	0.237665
-0.0989579	-0.134154	0.112559	-0.332794	-0.0846099	-0.0337505	-0.113266	-0.275689	0.257403	-0.313908	0.273343	-0.10142	-0.0687148	-0.255628	-0.0469456	-0.382347	-0.0561036	-0.106103	0.163162	0.23092	0.132379	0.140027	0.177816	-0.350736	-0.266385	-0.0073831	-0.327594	-0.0929237	-0.106068	0.0611037	-0.0997168	-0.200199	-0.185197	0.179937	-0.705076	-0.0211423	0.0148457	0.027122	-0.0691616	0.036133	-0.242782	-0.207352	-0.397812	-0.085225	0.0628049	-0.166325	0.0260992	-0.0106478	0.18222	-0.0460243
-0.110333	-0.0805899	-0.0125583	-0.329768	0.249532	0.237439	0.0269614	-0.145859	0.23586	-0.288079	0.00681594	-0.188954	-0.217891	-0.0148268	-0.0154282	0.0651329	0.0175502	-0.0920074	0.297326	-0.0382405	-0.0770402	0.103963	0.431628	-0.471528	-0.0059077	0.0373879	0.0493955	-0.298015	-0.0536447	-0.0730656	-0.159911	-0.0621814	-0.250269	0.135009	-0.221399	0.0617513	0.271982	0.0500354	0.0461496	-0.202658	0.146316	0.103424	-0.214794	-0.00819165	0.355376	-0.0842502	0.157135	-0.079892	-0.15611	-0.111035
-0.174265	-0.214367	0.0227717	0.0311747	0.0973805	-0.20307	0.13196	-0.13965	0.102573	0.0489626	0.147042	0.018228	-0.150792	-0.0795409	0.0142123	0.0999483	0.0921484	-0.105027	0.0069434	-0.0434886	-0.0122894	0.159771	-0.0286707	-0.0959299	0.0302333	-0.050584	0.0163366	-0.0250872	0.0452115	0.0491227	-0.0610129	0.0199686	-0.0715115	0.0477751	0.19645	0.0627218	0.115833	-0.0393545	0.0200468	-0.20401	0.0283609	0.0859996	-0.0412221	0.097091	0.0179627	-0.145451	0.293195	-0.0996707	0.143702	-0.122811
-0.181089	-0.708617	-0.188659	0.188025	-0.645268	-0.357122	-0.726989	-0.264632	-0.333821	0.0336462	-0.63277	-0.27057	0.0667731	-0.218232	-0.264524	0.00706243	-0.46283	0.19296	-1.02018	-0.831414	-0.423285	-0.467132	-0.848936	-0.0403039	-0.264812	-0.346007	-0.469188	-0.643783	0.0116426	-0.661056	-0.0840006	-0.224015	-0.0351956	-0.735025	0.248698	0.013382	-0.723093	-0.649608	-0.45482	-0.258954	0.124509	-0.628228	0.252594	-0.424718	-0.653419	0.01088	-0.627321	-0.22969	-0.32525	-0.085985
-0.0231485	-0.301768	0.570268	-0.0645153	-0.306492	-0.451016	-0.215834	-0.175228	-0.192203	0.251245	-0.137096	0.129059	0.199005	-0.206073	0.0168292	0.0636081	0.0279361	0.162343	-0.614901	-0.372489	0.0883586	-0.0635102	-0.570733	0.219654	-0.170102	0.0420827	-0.524249	0.292183	0.169199	-0.257129	0.0204322	-0.297509	0.145377	-0.515052	0.544678	0.488195	-0.332355	-0.307774	-0.138468	0.0647411	0.203106	-0.0896122	0.0658658	-0.134475	-0.543179	-0.24204	-0.180765	0.774531	-0.273626	-0.0336642
-0.136516	-0.333387	-0.22594	-0.217518	-0.240434	-0.287745	1.18935	-0.432662	-0.16716	-0.0986801	-0.122234	0.510031	-0.257236	-0.0901766	-0.192127	0.0533988	-0.238372	-0.262863	-0.0246849	-0.371526	-0.285029	-0.0611646	-0.211209	-0.413442	0.265557	-0.0370083	-0.377146	0.730624	-0.209954	0.183142	-0.278136	-0.100615	-0.453251	-0.404286	0.0249779	-0.0464915	0.152423	-0.764397	-0.0263794	-0.00829976	0.110285	-0.527217	-0.276155	-0.0871978	-0.122014	-0.135935	0.542768	-0.379826	-0.551582	-0.264091
0.0979923	-0.130764	-0.0497847	-0.536363	-0.323218	0.0386109	-0.0108087	-0.0196473	-0.132407	-0.332843	0.25728	0.12531	-0.298757	-0.132762	-0.450289	-0.298651	-0.218732	-0.353154	0.0456506	-0.0761323	0.0557272	0.089717	0.0548277	-0.893851	-0.17904	-0.0877351	-0.193542	0.055847	-0.035355	0.0260673	-0.0735408	-0.169392	0.0371537	0.106046	-0.578056	-0.248262	0.0280884	0.061907	-0.139221	-0.232129	-0.158724	0.0174173	-0.486345	-0.0703508	0.10536	-0.458777	0.280689	-0.152353	-0.313655	-0.100093
-0.134696	-0.308965	-0.133216	-0.356478	-0.146219	-0.0835672	-0.343824	-0.274542	-0.111148	-0.259538	-0.325452	-0.170506	-0.226524	-0.18366	-0.293978	-0.169546	-0.203835	-0.236985	0.0382091	0.0506356	-0.0337867	-0.205738	0.173216	-0.444271	-0.1583	-0.120442	-0.370265	-0.240766	-0.313158	-0.257617	-0.0602333	-0.257935	-0.161029	-0.204725	-0.578032	-0.194728	-0.0923908	-0.175638	-0.141807	-0.292195	-0.375045	-0.178443	-0.217924	-0.151259	-0.0241065	-0.287391	-0.0191433	-0.309896	-0.318649	-0.134864
-0.0837181	-0.335763	0.0609571	-0.110292	-0.54328	-0.293873	-0.475573	-0.208539	-0.145225	0.0246261	-0.213362	-0.141293	0.0280653	-0.225697	-0.205295	-0.0283105	-0.0554714	-0.114411	-0.431275	-0.48707	-0.11954	-0.244468	-0.440588	-0.0224216	-0.179747	-0.162557	-0.415523	-0.18656	0.0524971	-0.294294	-0.0621617	-0.20973	-0.0671035	-0.285082	0.12945	-0.0166733	-0.370263	-0.411813	-0.317822	-0.184649	-0.102832	-0.429597	0.106779	-0.298888	-0.450807	-0.107383	-0.546715	-0.206094	-0.234556	-0.120243
0.16391	-0.130494	-0.136524	-0.00197664	-0.408107	-0.275365	-0.433847	0.0889662	0.0513149	0.352597	-0.0822984	-0.0908537	0.16766	-0.147552	-0.150822	0.357729	-0.106887	0.189323	-0.390519	-0.650384	-0.10634	0.0868494	-0.521537	-0.0294349	0.0460605	0.0402609	-0.334448	0.2745	0.0599669	-0.371835	-0.205805	0.0929115	0.253852	-0.726546	-0.175169	-0.0119857	-0.190598	-0.107627	-0.0868012	0.0329689	-0.146632	-0.441717	0.207655	-0.0698409	0.0753252	0.29641	-0.42879	-0.461596	0.0486799	0.193757
-0.235939	-0.260127	0.18004	-0.202311	-0.405391	-0.215277	-0.199381	-0.0319588	-0.147548	-0.37631	-0.212773	-0.208737	-0.0457815	-0.152533	-0.121711	-0.429133	-0.219214	-0.190635	-0.459624	-0.194644	-0.356257	-0.127451	-0.339026	-0.502318	-0.219887	-0.142513	-0.187626	-0.271928	0.0223709	0.0540631	-0.265045	-0.0257987	0.000963327	-0.254401	-0.0582005	-0.201791	-0.467546	-0.223857	-0.221781	-0.334188	-0.336191	-0.270296	-0.153395	-0.259438	-0.258362	-0.116272	-0.334875	-0.50753	0.0946177	-0.272162
0.270127	-0.34865	0.325637	0.358657	-0.0511964	-0.220855	-0.103261	0.114902	0.207882	0.961663	0.164525	0.474848	0.481451	0.475201	0.109944	0.315775	0.332503	1.1007	-0.49688	-0.365638	0.172053	0.0889126	-0.323068	0.337113	0.564606	0.217192	0.0128939	0.0456977	0.560381	-0.306443	0.579926	0.1463	0.0850408	-0.250384	0.962831	0.81638	-0.281074	-0.183735	0.00566364	0.220768	0.610969	0.0628917	0.853642	-0.0925173	-0.3845	-0.0411644	0.438136	0.556894	-0.0325186	0.34711
0.273571	0.241935	-0.665788	-0.676161	0.661791	0.305166	-0.0566335	-0.405011	-0.0235026	-1.21188	-0.256466	0.703069	-0.507396	-0.485566	0.0337204	-0.251138	-0.398253	-0.49274	0.800832	0.104143	-0.112721	-0.226428	0.435719	-0.566309	-0.689645	0.0809214	0.881993	0.80319	-0.398441	-0.671183	-0.294061	-0.607005	-0.480852	-0.208419	-0.439444	0.448986	0.312985	1.19087	-0.0253832	-0.550935	-1.08604	0.288984	-0.906952	0.0423059	0.0915294	-0.380137	0.300734	0.118599	-0.0517066	-0.455393
0.571334	0.46091	-0.497969	-0.225018	0.00426307	0.63536	-0.279989	0.189268	0.145724	-0.469143	-0.101506	0.063989	-0.412801	-0.148115	0.21707	0.0898141	-0.156869	-0.432854	1.22914	0.353878	-0.205274	-0.641643	0.249347	0.124041	-0.199998	0.446082	0.388596	0.394786	-0.246244	0.297131	-0.147216	-0.310662	-0.567818	0.800748	0.23677	0.045451	-0.356019	0.598167	0.0835913	-0.248635	-1.07833	0.0167362	-0.0433119	0.125158	0.0839289	-0.195977	0.622839	0.0139712	0.331275	-0.0233015
1.06716	0.185629	0.34639	-0.020936	0.226378	0.74553	0.286023	0.343845	0.554868	0.184636	0.697293	0.981459	-0.175546	0.618139	0.485622	0.614837	0.161895	0.114502	0.557317	0.72688	0.748463	0.129389	0.653148	0.300874	0.665186	0.579842	0.193193	0.384459	0.0702772	0.884582	0.183367	0.473116	-0.200681	0.467118	0.389958	0.0999472	0.775401	0.969607	0.488162	-0.0601129	-0.462146	0.40931	0.148455	0.56371	0.832987	0.0634466	0.837228	0.159702	0.855356	0.202766
-0.115104	-0.294259	-0.0791541	-0.245671	-0.104467	-0.0469463	-0.613809	-0.335217	0.0663396	-0.291025	0.133751	-0.290706	-0.178388	-0.218045	-0.196108	-0.19947	-0.265005	-0.277622	-0.0719899	-0.173645	-0.237178	0.0306342	0.143953	-0.438624	-0.101959	-0.140145	-0.257236	-0.0766404	-0.170627	-0.138415	-0.122025	-0.404605	-0.125309	-0.209498	0.00137817	-0.120363	0.0288431	-0.241216	-0.152347	-0.411612	-0.366104	-0.0430787	-0.112496	-0.122256	-0.128996	-0.30226	0.110076	-0.246275	-0.20644	-0.327737
-0.716499	-1.25845	-0.159216	-0.760808	-1.3498	-0.671672	-0.984978	-1.10257	-0.271559	-0.933158	-0.865106	-0.873263	-0.467591	-0.822125	-0.448758	-0.678182	-0.559708	-0.697622	-1.676	-0.802605	0.673791	-1.09724	-0.776812	-0.767382	-1.08529	-0.69323	-1.12584	-0.94944	-0.696105	-0.657826	-0.274779	-0.418234	-0.45289	-1.00688	-0.387577	-1.12747	-1.34236	-1.28976	-0.831205	-0.89646	-0.924005	-1.37709	-0.209522	-0.86165	-1.65634	-1.18703	-0.887046	-1.08021	0.192	-1.35386
-0.183587	-0.391603	-0.493325	-0.495296	0.164282	-0.237272	0.360496	-0.50782	-0.200582	-0.650737	-0.23453	-0.193825	-0.322398	-0.0226674	-0.273568	-0.513557	-0.250066	-0.37	0.533563	0.175413	-0.407159	-0.352769	0.405203	-0.569287	-0.12802	-0.0779287	-0.174924	-0.669808	0.00557762	-0.36614	-0.411674	0.0316142	-0.477302	-0.14986	-0.64301	0.0534076	0.266167	-0.176224	-0.117376	-0.65244	0.261583	-0.644012	-0.565712	-0.175626	0.0755827	-0.547922	0.00397102	-0.129521	-0.602678	-0.150792
-0.125335	-0.259642	0.185452	-0.0774921	-0.408814	-0.30544	-0.353875	-0.173172	-0.206349	0.247078	-0.152	-0.154494	0.0610563	-0.266131	-0.0595566	-0.0810082	-0.110063	0.052538	-0.600569	-0.463499	0.22936	-0.303431	-0.391764	-0.012265	-0.0259951	-0.149423	-0.425006	-0.162485	0.173681	-0.276613	0.00939328	0.0153445	0.171438	-0.523516	0.0429802	-0.110729	-0.430185	-0.386805	-0.272479	-0.0551089	-0.403033	-0.46963	0.0686878	-0.221567	-0.469603	-0.0539809	-0.413554	0.113896	0.213366	-0.0120487
-0.173771	-0.270865	0.344117	-0.0329491	-0.304528	-0.466022	-0.0683274	-0.0413477	-0.369168	0.262894	0.0820318	-0.0218996	0.118959	-0.218959	-0.090217	-0.0370077	-0.0468907	0.0929354	-0.323061	-0.520813	0.28016	-0.22338	-0.475513	0.0277054	-0.00335718	-0.00449854	-0.448754	-0.552748	0.323995	-0.210971	-0.227847	-0.0766664	0.222458	-0.454254	0.383891	-0.261021	-0.202576	-0.259842	-0.175111	0.0429416	-0.113881	-0.328334	-0.0581	-0.148163	-0.746097	0.0614294	-0.213432	-0.0833987	0.331958	0.00343376
-0.297782	0.052021	0.0555865	0.0435938	-0.429323	0.063106	-0.0909658	0.0190541	-0.435145	0.131623	-0.191968	0.0306939	0.0323092	-0.066744	-0.107806	-0.264838	-0.0817045	0.166708	-0.454706	-0.07034	0.0213364	-0.197869	-0.170245	0.00987906	-0.0940172	-0.0591251	-0.356766	-0.433017	0.0244296	0.0755744	-0.000688272	0.0563836	0.205608	-0.403245	-0.0871982	-0.297966	-0.342184	-0.201715	-0.197723	0.072128	0.0612793	-0.200583	0.03001	-0.187078	-0.330552	-0.0951902	-0.146583	-0.277512	0.27808	0.0221704
-0.288059	-0.473902	0.574525	0.0959724	-0.195893	0.015738	-0.24787	-0.195677	-0.386089	0.216848	-0.154398	-0.00147431	0.171584	-0.0934155	-0.154781	0.14496	-0.0347683	0.184399	-0.581236	-0.46458	-0.0833357	-0.127297	-0.369946	-0.0154883	0.397061	-0.0275184	-0.773798	-0.269131	0.253683	0.0208388	-0.279582	0.523934	0.149758	-0.446645	-0.357065	-0.00891498	-0.405078	-0.179618	-0.187558	0.428535	0.320363	-0.675066	-0.103085	-0.261477	-0.107365	0.404607	-0.479866	-0.0849774	0.0314766	0.0199464
-0.0971022	-0.066547	-0.0431482	-0.0292211	-0.267782	0.0137387	-0.130939	0.124845	-0.0495221	0.149979	-0.0220698	-0.090516	-0.040827	-0.124574	-0.0600765	-0.0105073	-0.0338605	0.0364849	-0.3155	0.0453525	0.196795	-0.0221454	0.106263	0.0190707	-0.06199	-0.0223041	-0.268146	0.0442538	-0.106078	-0.0489668	0.117265	-0.0596885	0.0669846	-0.117074	-0.201188	-0.0522856	-0.129019	-0.16055	-0.0632674	-0.0612976	0.229501	-0.0590759	0.0921902	-0.109853	-0.176417	0.0103781	-0.22734	0.0151304	-0.135417	-0.0170462
-0.0830862	-0.145347	-0.115419	0.0513887	-0.352845	-0.15057	-0.0620836	-0.118228	-0.0655522	0.188825	-0.146582	-0.0706866	0.0138586	-0.0860751	-0.0585896	0.123669	-0.0558062	0.0997886	-0.499906	-0.290151	0.113719	-0.110619	-0.16123	0.141478	-0.125078	-0.020748	-0.439913	0.0427572	0.0368066	-0.0793393	-0.0140147	-0.0847312	0.0380547	-0.354797	0.117582	0.0811818	-0.342982	-0.346043	-0.160918	-0.065298	0.167665	-0.312988	0.130252	-0.134386	-0.221114	0.0881603	-0.271004	-0.161212	-0.0318023	0.0304882
-0.352803	-0.5643	-0.321657	-0.670721	-0.316909	-0.132399	-0.228698	-0.382853	-0.101949	-0.708452	-0.234021	-0.481682	-0.558325	-0.25948	-0.476732	-0.306959	-0.653309	-0.453367	-0.274599	0.032747	-0.501331	-0.273359	0.0432921	-0.81595	-0.439787	-0.249543	-0.388097	-0.191563	-0.413263	0.017964	-0.26626	-0.606069	-0.562438	-0.536611	-0.548101	-0.406911	-0.101017	-0.324358	-0.235505	-0.282803	-0.419847	0.049647	-0.307718	-0.263025	-0.212733	-0.350992	-0.0912942	-0.579749	-0.77295	-0.52722
-0.143271	-0.2767	-0.230399	-0.486769	-0.12924	0.0387237	0.130616	-0.198153	0.156743	-0.482264	0.0486007	-0.173836	-0.260841	-0.0263102	-0.230003	-0.127968	-0.38894	-0.318349	0.0332569	0.289253	-0.248511	0.144626	0.414966	-0.689578	-0.241393	-0.0234686	-0.326958	-0.0523941	-0.244839	0.281182	-0.082739	-0.31091	-0.405602	-0.336398	-0.498938	-0.20625	0.3475	-0.173322	0.0887199	-0.157938	-0.214118	0.348399	-0.22509	0.0223428	0.0876263	-0.220626	0.329874	-0.412525	-0.540847	-0.277562
-0.524299	-0.735001	-0.626399	-0.805586	-0.306887	-0.394038	-0.340998	-0.603879	-0.243306	-0.887185	-0.381087	-0.604477	-0.751881	-0.407641	-0.661447	-0.571576	-0.810152	-0.693641	-0.318693	-0.256129	-0.394739	-0.256632	-0.064461	-0.918086	-0.559213	-0.457395	-0.606379	-0.466681	-0.60043	-0.163752	-0.303919	-0.632644	-0.700741	-0.567364	-0.649694	-0.412736	0.0390542	-0.416271	-0.248185	-0.468921	-0.508726	-0.123129	-0.606228	-0.27984	-0.251043	-0.543414	-0.0428352	-0.689015	-0.612655	-0.617995
0.21075	-0.0800875	0.326613	0.0943161	0.0984904	-0.20708	-0.0813066	-0.252512	0.0898064	0.671883	-0.213633	0.261749	0.457489	0.157747	0.171858	0.154846	0.118413	0.500899	-0.0421575	-0.284928	0.0537517	-0.0857807	-0.261464	0.113942	0.426312	0.121823	-0.27632	0.230523	0.324933	0.0108254	0.32544	0.39555	0.173377	-0.157927	0.259317	-0.0529942	0.00998271	-0.356935	-0.0132238	0.0425579	0.371529	0.413257	0.26705	0.0939639	-0.425995	0.104038	0.00621147	0.227258	0.293389	0.227128
-0.420296	-0.568611	0.0959957	-0.348133	-0.878651	-0.00699204	-0.805839	-0.243719	-0.141236	-0.342562	-0.260626	-0.490656	-0.0912231	-0.293042	-0.162382	-0.650149	-0.400881	-0.0895053	-1.03442	-0.289835	0.152832	-0.762755	-0.409352	0.0731922	-0.62789	-0.410001	-0.458722	-0.563449	-0.423803	-0.0693417	-0.0182586	-0.0409758	-0.181853	-0.462987	-0.370904	-0.471957	-0.806581	-0.385392	-0.579553	0.103566	0.00530189	-0.441603	0.0179208	-0.603904	-0.59808	-0.0122497	-0.924869	-0.36213	-0.257197	-0.19016
-0.267203	0.00913879	0.00725032	0.169009	-0.505362	-0.204932	-0.365237	0.0446901	-0.494276	0.16323	-0.258546	0.125434	-0.0126961	-0.248321	-0.0997482	-0.19644	-0.167803	0.243078	-0.692138	-0.391363	0.00955765	-0.390789	-0.434969	-0.0886231	0.0339558	-0.177226	-0.466234	-0.64506	0.258919	-0.46125	-0.0400744	0.0251063	0.19669	-0.512992	0.056173	-0.136887	-0.567977	-0.332685	-0.314767	-0.0607863	0.0678828	-0.296935	0.102077	-0.246362	-0.475489	0.0179612	-0.341138	-0.298068	0.257055	-0.121938
-0.398343	-0.152144	-0.0557591	-0.170074	-0.728338	0.011358	-0.318108	-0.154383	-0.34471	0.0195265	-0.27061	-0.190689	-0.0696168	-0.236011	-0.221194	-0.420217	-0.284141	-0.0246333	-0.675509	-0.269454	0.0084067	-0.40422	-0.285543	-0.0659087	-0.203321	-0.224639	-0.527751	-0.524033	-0.142839	-0.165312	-0.176474	-0.112343	0.0265617	-0.535661	-0.253668	-0.44841	-0.547485	-0.38766	-0.341135	-0.0996555	-0.0320479	-0.369188	-0.12402	-0.417539	-0.459574	-0.081796	-0.486577	-0.324513	0.0906537	-0.206915
-0.391924	-0.097603	0.00751539	-0.103945	-0.405236	-0.0651409	-0.372173	-0.0919549	-0.427296	0.00683265	-0.377017	-0.0439318	-0.1258	-0.282201	-0.165645	-0.250927	-0.160632	0.0312459	-0.594686	-0.445421	-0.0611687	-0.291827	-0.319894	-0.135981	-0.14638	-0.162826	-0.377613	-0.606631	0.00431034	-0.432035	-0.215431	-0.0463262	0.0285121	-0.425011	-0.13385	-0.254029	-0.490812	-0.257677	-0.32361	-0.0823555	-0.056992	-0.335261	-0.124187	-0.246395	-0.324277	-0.155394	-0.240366	-0.226736	0.188927	-0.251824
0.0931574	-0.176819	0.271834	-0.0429679	-0.441022	-0.266903	-0.341156	-0.162649	0.178539	0.102999	0.105315	-0.0807919	0.18094	-0.0757914	0.0784425	-0.0665552	0.165031	-0.00904187	-0.375289	-0.342138	0.37491	-0.123726	-0.315497	0.0344804	-0.16273	-0.11212	-0.456615	0.144798	0.0679309	0.0211775	0.0423636	-0.221588	0.0152836	-0.354407	0.306568	0.113682	-0.237214	-0.390775	-0.150281	-0.143072	0.306656	-0.0541238	0.355359	-0.169141	-0.390625	-0.158914	-0.312952	-0.119997	-0.0744478	-0.0978358
-0.468904	-0.155366	0.132227	-0.0964803	-0.351404	0.143068	-0.308858	0.0288385	-0.283879	0.0682172	-0.317683	-0.129291	-0.0471939	-0.280335	0.188993	-0.121848	-0.121488	0.322152	-0.35451	-0.271024	-0.131604	-0.223502	-0.391297	0.094269	-0.193749	0.037234	-0.38947	-0.457315	0.131949	-0.254118	-0.130035	-0.0405037	0.232681	-0.484326	0.105793	-0.238469	-0.458571	-0.0732249	-0.249005	-0.0432805	0.249346	-0.428373	-0.0293063	-0.214016	-0.221936	0.0473277	-0.361853	-0.370749	0.117012	-0.189329
-0.24844	-0.751283	0.00658022	-0.188084	-0.579683	-0.565199	-0.464474	-0.277603	-0.301081	0.000929756	-0.446555	-0.204069	-0.0493062	-0.392834	-0.27877	-0.339851	-0.366067	-0.321429	-0.84985	-0.699966	0.232516	-0.432823	-0.66745	-0.282063	-0.470369	-0.321688	-0.837292	-0.317264	-0.126288	-0.539577	-0.281203	-0.399944	-0.213396	-0.797144	0.165018	-0.163025	-0.506131	-0.761484	-0.35798	-0.383302	0.0370956	-0.475187	-0.0374205	-0.375756	-0.70796	-0.359194	-0.382123	-0.225688	-0.0739668	-0.237243
-0.158317	-0.167148	0.0461774	-0.0974606	-0.429717	-0.148445	-0.235089	-0.0428647	-0.14971	-0.0151988	-0.213105	-0.145167	-0.0616258	-0.142617	-0.0543079	-0.0765139	-0.0313377	-0.0863373	-0.44885	-0.169299	0.0834157	-0.12471	-0.142923	0.00507675	-0.178143	-0.103381	-0.418347	-0.11337	-0.0940057	-0.15154	0.0352403	-0.0887575	-0.0459017	-0.425623	-0.111146	-0.0437221	-0.393724	-0.322952	-0.236485	-0.131141	0.0128323	-0.38818	-0.114881	-0.266488	-0.0309032	-0.129734	-0.414565	-0.21972	-0.130199	-0.11224
0.0997219	-0.362489	0.561562	-0.105044	-0.236559	-0.100364	-0.19409	-0.204141	0.130325	-0.0105229	0.0880726	-0.228482	-0.00445025	-0.0539278	-0.0769076	0.102213	0.476887	0.146265	-0.291612	-0.224677	0.527484	-0.309586	-0.189773	-0.0491341	-0.0121825	-0.13831	-0.106863	-0.0548902	-0.0279981	0.239397	0.0185624	-0.135978	-0.0251987	0.203757	0.095025	0.184082	-0.292924	-0.231746	-0.171625	0.130334	0.268738	0.0547572	0.336002	-0.139444	-0.267924	-0.179833	-0.154191	-0.149875	-0.191808	0.0147876
-0.132393	-0.144866	-0.188712	-0.0528752	-0.0682677	-0.601589	0.045105	0.147038	-0.351569	0.104989	-0.150774	0.371421	-0.172633	-0.345885	-0.0879462	-0.113635	-0.174447	0.403412	-0.0705686	-0.203266	-0.0583274	0.0853935	-0.276215	-0.00383775	-0.424691	0.0390616	-0.40163	0.2965	-0.113114	0.0852277	-0.160769	-0.112079	0.135106	-0.377006	-0.179574	0.0679293	-0.232981	-0.536763	-0.0471598	0.0525165	0.123396	-0.216114	0.0442282	-0.0370446	-0.345391	-0.224446	-0.108471	0.137955	-0.273421	0.155411
-0.352323	-0.834904	-0.300871	-0.453887	-0.567336	-0.293032	-0.321989	-0.447347	-0.375939	-0.825881	-0.595595	-0.517339	-0.564327	-0.291409	-0.60547	-0.482875	-0.684399	-0.544528	-0.163744	-0.54308	-0.442119	-0.439516	-0.474936	-0.606759	-0.367172	-0.439201	-0.333196	-0.611735	-0.453341	-0.611657	-0.585679	-0.419787	-0.450473	-0.284696	-0.413125	-0.60738	-0.155285	-0.498436	-0.362284	-0.475755	-0.692909	-0.571208	-0.3029	-0.451878	-0.308991	-0.282032	-0.404539	-0.527918	-0.743158	-0.647299
-0.413263	-1.12799	0.239776	-0.017985	-1.06962	-0.395336	-1.45691	-0.208061	-0.677177	-0.26005	-0.826742	-0.644326	0.292521	-0.282758	-0.0774429	0.444128	-0.563829	0.2248	-2.08469	-1.06583	-0.586881	-2.00595	-1.98057	0.548535	-0.587194	-0.410116	-0.665087	-0.555087	0.150614	-1.11521	-0.260378	-0.516409	0.0885896	-1.27921	0.607617	-0.00381699	-1.15415	-0.80196	-0.93157	-0.423307	-0.127919	-1.51122	0.347373	-0.969718	-1.26545	0.0574184	-1.73835	-0.264407	-0.493803	-0.620075
-0.266742	-0.163334	-0.346861	-0.202309	-0.46991	-0.257891	-0.273924	-0.0261155	-0.259937	0.0417277	-0.11842	-0.207169	-0.196148	-0.158858	-0.320058	-0.0469236	-0.367186	-0.0206492	-0.360729	-0.305116	-0.182437	0.0365395	-0.225765	-0.111494	-0.139979	-0.173077	-0.480697	-0.393607	-0.171147	-0.334197	-0.005895	-0.197444	-0.163288	-0.391441	-0.328767	-0.116183	-0.254633	-0.148387	-0.254769	-0.332032	-0.0141794	-0.269296	-0.129345	-0.271234	-0.325463	-0.0981264	-0.550064	-0.300748	-0.192253	-0.196962
-0.0781002	-0.0848664	0.0742901	-0.0531	-0.00732065	-0.0115763	0.183535	0.396015	0.0802228	0.0344568	0.168375	0.0430396	0.0542249	0.0725862	0.150009	-0.200566	0.223526	0.205271	-0.290342	0.39447	0.00551221	-0.0535484	-0.214218	0.693169	-0.0787875	-0.013646	0.11532	0.0339009	0.0732861	0.112969	-0.0347212	0.0706813	0.119021	0.314569	0.361854	-0.0214226	-0.00221102	-0.0300551	-0.119356	0.108646	0.355477	0.0125151	0.435347	0.00267102	0.165955	0.14742	-0.180528	0.14276	-0.341644	0.000372921
0.165174	-0.125863	0.528413	-0.0448571	0.0673013	-0.181124	0.0397416	-0.118718	0.280776	-0.0489878	0.21444	-0.0315084	0.134813	0.0818799	0.033137	0.198473	0.447546	0.00111319	-0.0292197	-0.116026	0.513086	-0.0671374	0.0358736	-0.0447113	0.182742	0.0376643	0.0421315	-0.000411836	0.0123914	0.30239	0.270501	0.265169	-0.103147	0.196853	0.0805977	0.108742	-0.177433	-0.010376	0.0169982	0.182242	0.299184	0.126581	0.449281	0.026398	-0.0787762	0.0169825	0.14821	-0.0897935	-0.0989075	0.107067
0.655709	0.431243	0.478009	0.355993	-0.25425	0.333598	-0.00784173	0.245144	0.648475	0.646682	0.903538	0.344171	0.483503	0.617751	0.426052	0.530898	0.675394	0.530912	0.048434	-0.000753714	0.862987	0.350018	0.413693	0.215189	0.280047	0.12327	0.126838	0.560379	0.34462	0.749125	0.812617	0.280997	0.218879	0.391287	0.0200036	0.771131	0.192415	0.118671	0.156606	0.163602	0.984294	0.507192	0.944048	0.172043	0.26486	0.301366	0.309687	0.241261	0.0134426	0.519451
-0.191209	-0.457889	-0.141705	0.0164741	-0.129998	-0.37662	-0.199525	-0.362581	-0.209882	-0.0625738	-0.373141	-0.176581	-0.0386573	-0.301635	0.0055045	-0.0994869	-0.228833	-0.129945	-0.358863	-0.477539	0.220324	-0.177649	-0.203063	-0.177393	-0.107921	-0.179233	-0.436936	-0.275512	-0.0976998	-0.153872	-0.110076	-0.163624	-0.0438402	-0.419287	0.115533	-0.107631	-0.0972197	-0.351855	-0.237644	-0.192843	0.195589	-0.202134	-0.0771956	-0.226289	-0.403853	-0.424878	-0.336691	-0.224076	-0.316615	-0.117844
-0.00457888	-0.309442	-0.0660945	-0.0251499	-0.371946	-0.17693	-0.352623	-0.179777	0.0991024	0.0162543	-0.121698	-0.137992	-0.00303136	-0.11239	-0.0159994	0.07941	-0.0782847	-0.169198	-0.409185	-0.304766	0.0874561	-0.138259	-0.409629	0.0636852	-0.02308	-0.148722	-0.137377	-0.106896	-0.0421385	-0.17615	-0.169475	-0.165867	-0.0335551	-0.0909803	0.0805509	0.0565495	-0.210444	-0.263585	-0.238902	0.046473	0.0356313	-0.267844	0.167565	-0.114218	-0.0805307	0.0153634	-0.211172	-0.332702	-0.112496	0.0344253
-0.103168	-0.166972	0.0438491	0.19286	-0.0742162	-0.131846	0.038529	-0.10511	0.0574471	0.274692	-0.193436	-0.032334	0.0830854	0.0239185	0.000158022	-0.134701	-0.0668826	0.128419	-0.343978	-0.207677	-0.0536335	0.10708	-0.213867	0.0101736	0.0180639	0.00393239	-0.220542	-0.156052	0.251445	-0.112801	0.0545673	-0.0681926	0.0192525	-0.168481	0.205318	0.175942	-0.173472	-0.323302	-0.182464	-0.13233	0.259048	-0.172037	0.168889	-0.0282536	-0.186363	-0.116302	-0.117442	-0.0118912	-0.204688	0.161871
-0.36992	-0.128105	0.160192	0.110353	-0.184237	-0.395777	0.0591595	0.0327292	-0.0368863	0.184918	-0.0531904	0.0350464	-0.169152	-0.149927	-0.0672342	-0.077245	0.0520095	0.159204	-0.430207	-0.237875	-0.0704896	-0.40702	-0.00769497	-0.0163411	0.213343	-0.0402545	0.0621547	-0.176947	0.128785	0.204098	-0.0338282	0.179202	0.210891	-0.278829	0.145294	-0.207846	-0.364315	-0.222782	-0.219927	-0.0381518	0.2415	-0.0937187	0.234425	-0.0610702	-0.199176	-0.0582609	0.00603905	-0.0440503	-0.0984401	-0.130009
-0.125949	0.0188973	-0.154425	-0.144344	-0.168966	0.206431	-0.198551	-0.261269	0.00140756	-0.22308	-0.1333	-0.228361	-0.135	-0.175107	-0.182782	-0.148876	-0.112365	-0.215482	0.0563969	-0.01201	-0.0699228	0.000433526	0.148641	-0.359428	-0.153492	-0.103978	-0.203024	-0.0573727	-0.145953	-0.0925578	0.0769402	-0.33727	-0.10923	-0.0745559	-0.15024	0.00879924	-0.0194703	-0.147563	-0.178271	-0.227406	-0.0530501	0.0122425	-0.0962579	-0.153904	-0.0413884	-0.332099	-0.0114131	-0.108563	-0.29923	-0.167981
-0.365479	-0.757977	-0.128479	-0.463489	-0.666115	-0.322608	-0.0112448	-0.361585	-0.208465	-0.215839	-0.179131	-0.581188	-0.252757	-0.291434	-0.491478	0.172245	-0.23757	-0.201561	-1.00341	-0.238289	-0.462622	-0.73692	-0.487931	0.234402	-0.54777	-0.186327	-0.715291	-0.0691153	-0.217785	-0.347513	-0.391593	-0.330511	-0.110211	-0.430708	0.248149	-0.146696	-0.614525	-0.337692	-0.465741	-0.182594	-0.115678	-0.228496	-0.142641	-0.399238	-0.607533	-0.170018	-0.650415	0.0608243	-0.479878	-0.346356
-0.443209	-0.784743	-0.218072	-0.335208	-0.203046	-0.086869	-0.0620443	-0.776458	-0.100877	0.613608	-0.228105	0.928617	0.417321	-0.411281	0.0813073	-0.516088	0.702355	-0.488767	-0.425783	-0.199418	1.54764	-0.462997	-0.136009	-0.490803	-0.395498	-0.289172	-0.638342	-0.541732	0.184331	-0.248867	0.476964	-0.417302	0.117827	-0.487626	0.0542626	-0.244508	0.64597	-0.661892	-0.269018	-0.47649	-0.349098	-0.347846	-0.465344	-0.214649	-0.480022	-0.447771	-0.072642	-0.518074	1.35293	-0.644783
0.110015	-0.0002294	-0.172348	-0.357473	0.000307536	-0.076393	0.177711	-0.23096	0.238226	-0.221902	0.0907684	-0.109034	-0.286608	-0.0624459	-0.0117553	-0.263138	-0.113071	-0.116012	0.323496	0.116094	0.0881647	0.273096	0.256169	-0.490706	-0.0654513	0.102788	0.151845	-0.0127865	0.0506586	-0.031807	0.202995	-0.0556752	-0.0881585	0.233883	-0.448494	-0.086124	0.161099	0.144579	0.0398859	0.0716105	-0.0636381	0.127754	-0.133506	0.0221872	0.249689	-0.110754	0.225951	-0.0494122	-0.421947	0.0181215
-0.0258727	-0.262805	0.205976	0.0210368	-0.295327	-0.106835	-0.252881	-0.0290828	0.389811	-0.0119534	0.332308	0.150881	0.136793	-0.105806	0.0964404	-0.126131	0.108402	0.0470293	-0.390364	-0.0338532	0.635413	-0.191339	-0.10423	0.154265	-0.133314	-0.0948903	-0.212022	-0.00772142	-0.0787098	0.100082	0.360011	0.314817	0.0807339	-0.0612462	0.156773	-0.0217514	-0.142917	-0.139646	-0.076399	-0.037751	0.170121	-0.170733	0.414279	0.0389264	-0.272306	-0.0506703	-0.0106123	-0.151438	0.294301	-0.0802857
-0.095855	-0.123556	0.201286	0.0913109	-0.346313	-0.266729	-0.0410025	-0.172357	-0.206037	0.507297	0.133185	0.131282	0.16936	-0.137356	-0.0287738	0.0579657	-0.12012	0.20352	-0.630209	-0.558808	-0.0134668	-0.17463	-0.408862	0.0466856	0.237093	0.00175039	-0.386529	-0.278597	0.344086	-0.317293	-0.238675	0.237768	0.262673	-0.568342	0.268935	-0.0781936	-0.232925	-0.217644	-0.137574	0.0962263	0.142379	-0.387115	0.0737873	-0.107164	-0.428351	0.0706206	-0.315489	-0.0266122	0.348523	0.102792
-0.157723	-0.404941	-0.511181	-0.121758	0.356004	0.0260127	0.411783	-0.210364	-0.0813301	-0.516819	-0.149796	-0.0620636	-0.444489	0.320205	-0.249563	0.0050713	-0.218872	-0.0866125	0.197557	-0.0805174	0.159449	-0.191133	0.71833	-0.341605	-0.043798	0.0365308	-0.0243611	-0.366572	0.0955776	-0.323149	-0.222984	-0.615468	-0.00190688	0.415535	-0.307491	-0.118873	-0.0864252	0.27437	0.017072	-0.435285	-0.301793	0.0797662	-0.432787	0.210369	0.0768541	-0.504306	-0.325862	0.302629	-0.569237	-0.048661
0.0865521	-0.169425	-0.0490226	-0.0254634	-0.130596	0.008459	-0.0858969	-0.0197195	0.230194	0.374316	-0.0403268	0.10179	-0.0563388	-0.0425311	0.0291425	0.0193062	0.0848389	0.224933	-0.177967	-0.231234	0.234398	0.169914	-0.0489276	-0.204972	0.230246	0.053825	-0.347585	0.0844396	-0.00799495	-0.00998972	-0.0714861	0.170267	0.125016	-0.24033	0.14057	0.0658778	0.0431748	-0.0624518	0.0326393	-0.13861	0.0520726	-0.103526	0.166368	0.061415	-0.184152	-0.0570703	0.112696	0.15238	0.205206	-0.201231
-0.183851	-0.403022	-0.163734	-0.244295	-0.466263	-0.31783	-0.548297	-0.244832	0.0430317	0.0107706	-0.323517	-0.220401	-0.110587	-0.246305	-0.190987	0.0623098	-0.15181	-0.223811	-0.543728	-0.405049	0.057778	-0.328901	-0.367573	0.00620994	-0.162469	-0.204672	-0.511265	-0.101024	-0.0526475	-0.244896	0.0728343	-0.258926	-0.0376391	-0.452709	-0.0450863	-0.189379	-0.396291	-0.379299	-0.278896	-0.276319	0.0257107	-0.38423	0.128015	-0.304579	-0.67234	-0.217696	-0.492578	-0.147807	-0.381547	-0.13516
0.342226	-0.258126	0.168063	0.0162768	-0.308945	-0.274984	-0.447091	-0.162519	-0.130826	-0.0319921	-0.309581	-0.273043	0.129939	0.0386217	-0.126009	-0.0769484	0.0163254	-0.244474	-0.681391	-0.364434	-0.00934277	-0.184991	-0.435694	0.0862147	-0.128012	0.0161071	-0.450929	0.078784	-0.121609	0.176682	-0.108472	0.164195	0.0383955	-0.459153	0.0582434	-0.150573	-0.31631	-0.322237	-0.0967532	-0.133604	0.0436032	-0.41902	0.314415	-0.129277	-0.304439	-0.370789	-0.27562	0.227222	0.0633771	-0.223457
-0.0297224	-0.13022	0.0483619	0.00256149	-0.174976	-0.0887546	-0.248391	0.286312	0.0345118	0.350818	-0.0776468	-0.0956797	0.0534286	-0.0485973	-0.0448678	0.0750144	0.0572762	0.1644	-0.421675	-0.0453727	0.0439782	-0.042827	-0.163588	0.349898	0.0396894	-0.0836631	-0.0885952	0.211258	-0.0706476	-0.016711	-0.0379684	0.116547	0.2288	0.0248827	0.120936	0.0175603	-0.269703	-0.0293893	-0.128024	0.191298	0.295382	-0.06221	0.241863	-0.087445	-0.0623093	0.214897	-0.279268	0.00942243	0.048555	0.0327288
-0.132366	-0.241087	0.0476695	0.0267432	-0.0999187	-0.225427	-0.267066	-0.0250749	-0.139254	0.0810951	-0.0401282	-0.0345609	-0.0248899	-0.246734	-0.112309	-0.0289745	-0.160368	0.0439708	-0.262321	-0.343132	-0.127814	-0.0978583	-0.210466	-0.0411078	-0.0085267	-0.101983	-0.342451	-0.139388	0.0162949	-0.162732	-0.156863	-0.105877	0.023849	-0.266296	0.158602	0.0510236	-0.225	-0.205995	-0.159834	-0.0910675	0.105887	-0.262039	-0.0282013	-0.223676	-0.265842	-0.0330162	-0.2778	-0.131306	-0.0292819	-0.0929033
-0.14807	-0.227996	-0.04865	0.0840463	-0.368902	-0.232005	-0.130317	0.0948353	-0.148159	0.0311095	-0.238766	0.0720713	-0.0560402	-0.181548	-0.196274	-0.0952319	-0.174282	-0.119559	0.0299125	-0.24112	-0.202982	-0.265703	-0.362132	-0.00348976	0.084132	-0.0730693	-0.21147	-0.0724146	0.166778	-0.271664	-0.100248	-0.198152	-0.191225	-0.149208	0.0754478	0.0287709	-0.226916	-0.266377	-0.20386	-0.110029	0.0153588	-0.271821	0.0613666	-0.0845643	-0.263132	-0.0981899	-0.280735	-0.102128	-0.190229	0.0919902
0.0109563	-0.287364	0.310372	0.378412	-0.0857483	-0.115115	-0.242101	0.0877786	-0.119485	0.448861	-0.1578	0.0559036	0.288839	0.0493874	0.121192	0.250319	-0.0425773	0.257122	-0.390532	-0.373012	0.0759887	-0.318452	-0.250158	0.317026	0.152583	0.028536	-0.217299	0.231945	0.278666	-0.366137	0.0537174	0.0756553	0.142373	-0.479667	0.437896	0.0436498	-0.346458	-0.22678	-0.136665	-0.110419	0.452039	-0.340879	0.36166	-0.0839185	-0.302601	0.288915	-0.251405	0.110194	0.144597	0.161889
-0.0619284	-0.368239	0.537398	-0.50277	-0.344738	-0.0645405	0.0205303	-0.0481844	-0.342976	0.200712	-0.576531	-0.467786	0.0746186	-0.0805743	0.0463442	-0.00907385	0.0813983	0.271786	-0.722948	-0.155809	0.0153874	-0.333909	-0.278053	0.196649	0.0219894	-0.00456782	-0.782094	-0.467373	0.280036	0.0560765	-0.614225	0.115879	0.189962	-0.274934	0.0238691	-0.191001	-0.140408	0.134426	-0.188095	0.148886	0.223647	-0.800132	0.057698	-0.168247	-0.18297	0.131874	-0.751662	-0.111758	-0.267864	0.0642434
-0.220778	-0.203789	-0.175439	-0.0807921	-0.430389	-0.221483	-0.370959	-0.252312	0.00988622	-0.00522212	-0.183591	-0.254387	0.0143267	-0.303153	-0.233934	-0.210023	-0.0984019	-0.227922	-0.308999	-0.399226	-0.0479727	-0.157226	-0.157353	-0.0715237	-0.12906	-0.178987	-0.494507	-0.38774	-0.141136	-0.298648	0.0293286	-0.31574	-0.136391	-0.265059	-0.108877	-0.0222438	-0.30751	-0.327506	-0.293071	-0.315512	0.185162	-0.155765	0.0459943	-0.198748	-0.398981	-0.249708	-0.361592	-0.201027	-0.228381	-0.113278
-0.182499	-0.291005	0.619489	-0.0253716	-0.401984	-0.163069	-0.134128	-0.135973	-0.322496	0.307045	0.0883528	0.108476	-0.0177862	-0.32421	0.063308	-0.164052	0.136007	-0.0568459	-0.124823	-0.4191	0.45327	-0.099015	-0.38649	0.00697345	0.0322611	0.000815341	-0.294717	-0.116052	0.220735	-0.34673	0.30895	0.00790295	0.18418	-0.568536	0.140538	-0.140856	-0.31138	-0.14864	-0.146201	0.0248502	-0.0332807	-0.242369	-0.0769199	-0.139464	-0.519029	-0.199301	-0.175436	0.648077	0.0407881	0.00511099
0.174855	-0.0129448	-0.0754187	0.147672	0.213261	0.124429	0.157911	0.0157039	0.129618	0.0601233	-0.0734473	0.00926856	0.0385915	0.0214053	0.17847	0.127534	-0.0210823	0.127534	-0.127689	-0.210308	-0.0481551	0.0431715	-0.11849	0.211343	0.407484	-0.0222745	0.0532719	0.0479646	-0.0256245	-0.0379736	-0.0346473	0.0805738	0.16409	-0.222242	0.190809	0.304861	-0.158468	-0.259563	0.0588687	-0.0529384	0.168258	-0.218714	0.134852	-0.0563184	0.201858	0.0540657	-0.112457	-0.144285	0.0144242	0.0550947
0.0671926	-0.166478	-0.101392	-0.205237	-0.229557	-0.0430479	0.0621362	-0.127705	0.0749559	0.145675	-0.0112253	-0.0159928	0.0505928	-0.0893203	-0.0814946	0.114919	0.173748	-0.195296	-0.251346	-0.186921	0.426216	-0.0672984	0.0782322	0.0407892	-0.138228	0.0271877	-0.300132	0.0192262	0.0275068	0.0384428	-0.0115163	-0.310515	-0.0705942	-0.175081	0.100007	0.28406	-0.00933762	-0.178958	0.0262462	-0.17537	0.000309533	0.0409612	-0.0810117	0.0911718	-0.122357	-0.0510838	-0.0245336	-0.224656	0.226607	-0.179295
0.162539	-0.252829	0.117599	0.151631	-0.397925	-0.328319	-0.299766	-0.0440256	-0.216257	0.383649	-0.0461717	0.0040408	0.240688	-0.129467	-0.0624839	0.081417	-0.0977035	0.18788	-0.54075	-0.579096	-0.151008	-0.0152711	-0.570697	0.221437	0.0612326	0.000395511	-0.380561	0.274558	0.141406	-0.311625	-0.134039	0.0852732	0.184951	-0.591214	0.256196	0.1209	-0.340348	-0.283327	-0.139131	0.0359931	0.219767	-0.450021	0.245313	-0.190542	-0.410059	0.0937645	-0.381515	-0.0761868	-0.093061	0.0487763
-0.768969	0.0159176	-0.200938	-0.192959	-0.0930922	-0.383111	0.0599511	-0.00480414	0.764434	0.280783	0.0559033	-0.382353	0.0664474	-0.218772	0.105591	-0.0253483	0.0242458	-0.232263	0.22691	-0.174488	0.143284	-0.0356574	0.140645	-0.30466	-0.0384886	-0.0586808	-0.368154	-0.292686	0.0835724	0.0500909	-0.370882	0.470036	-0.402492	-0.0551184	-0.178824	0.549352	-0.0239174	-0.126571	0.0135057	-0.364108	0.534133	-0.288187	-0.3152	-0.0685987	-0.242927	-0.386206	-0.326597	0.481247	-0.301605	0.321335
-0.639057	-0.417763	-0.335548	-0.542639	-0.397027	-0.148908	-0.0436789	-0.127553	0.717741	-0.374885	0.0957152	-0.43459	-0.155799	-0.248468	-0.00595911	-0.174262	-0.904167	-0.450763	0.284792	0.258597	0.137183	-0.383018	0.0578161	-0.622094	-0.459705	-0.220774	-0.528419	-0.256201	0.0166508	-0.117433	-0.999602	-0.157557	-0.747158	0.14778	-0.333025	-0.000964558	0.195428	-0.252121	-0.242953	-0.466652	-0.264573	-0.472951	-1.15765	-0.250119	0.310178	-0.182137	-0.218956	-0.0712078	-0.38402	-0.242473
-0.165104	-0.250068	0.166892	0.00464933	-0.514005	-0.230964	-0.211889	-0.0327238	-0.181712	0.0794182	-0.276347	-0.0948105	0.219117	-0.228993	-0.251342	0.0187199	-0.238037	-0.00377082	-0.529162	-0.634044	-0.158948	-0.0321732	-0.363611	-0.19558	0.0279723	-0.15419	-0.265623	-0.590373	0.176774	-0.170687	-0.0508608	-0.0788958	0.118867	-0.519151	-0.0671148	-0.331553	-0.349767	-0.600694	-0.2355	-0.210357	0.0941102	-0.44365	-0.167904	-0.233674	-0.479834	0.0403675	-0.309919	-0.215479	0.261489	0.0104815
-0.0934674	-0.0872323	0.0381186	0.171661	-0.0793335	-0.165584	-0.210311	-0.21769	-0.0974485	0.261042	-0.0792217	-0.044713	0.14701	-0.241443	-0.0617047	-0.0134503	-0.112969	0.0395646	-0.300441	-0.393064	-0.149963	0.0969764	-0.226278	-0.109959	0.131561	0.0182846	-0.134993	0.0859582	0.0390815	-0.242089	-0.160565	-0.191605	0.0417881	-0.328664	0.232182	0.0932762	-0.0410586	-0.257332	-0.104615	-0.102642	0.0569744	-0.214023	-0.0904304	-0.17625	0.0348419	0.039837	-0.26088	-0.359477	-0.00335624	0.0411966
-1.02158	-1.37982	-1.38134	-1.31116	-0.606039	-0.737792	-0.73511	-1.22399	-0.877921	-1.77789	-0.83106	-1.12862	-1.27301	-0.832172	-0.789248	-0.958378	-1.15854	-1.5193	-0.568172	-0.961485	-1.17222	-0.973	-0.806177	-1.30261	-1.34166	-1.2163	-0.885323	-0.754715	-1.25227	-0.384945	-1.40022	-1.03486	-1.5192	-0.87547	-0.600805	-0.901574	-0.356837	-0.658776	-0.935041	-1.32302	-1.76818	-0.834453	-1.57807	-0.705605	-0.7443	-1.18281	-0.916975	-1.00928	-0.904544	-1.37033
-0.0752704	-0.28922	0.374391	0.140662	-0.204704	-0.410874	-0.105398	-0.150188	-0.0599298	0.389295	-0.0995354	0.0465491	0.259245	-0.13588	-0.0752772	0.0215545	-0.0523742	0.224606	-0.61793	-0.515433	0.20417	-0.044181	-0.443282	0.165703	0.220604	-0.00122063	-0.32154	-0.0567871	0.348113	-0.26884	-0.0190814	0.0911879	0.225239	-0.490693	0.445311	0.169886	-0.293987	-0.326078	-0.119712	0.0324568	0.264578	-0.335187	0.343637	-0.187996	-0.518962	-0.0347336	-0.28221	0.0712151	0.193762	0.0643897
-0.255674	-0.286881	-0.033569	-0.0889184	-0.447484	-0.178804	-0.197545	0.253106	-0.149706	0.0588205	0.2427	-0.077224	-0.220416	-0.284447	-0.117962	-0.33357	-0.112035	0.0848984	-0.583351	-0.134	-0.0715355	-0.174109	-0.448259	-0.151974	-0.445548	-0.204101	-0.320743	-0.467934	-0.0130556	0.141028	-0.202851	-0.091985	-0.0506815	-0.284916	-0.0895927	-0.301034	-0.439722	-0.265886	-0.236669	0.200951	0.1456	-0.143758	0.0622407	-0.203889	-0.346213	-0.173374	-0.385998	-0.346781	-0.228186	0.263238
-0.181809	0.103737	-0.147662	-0.130813	-0.181548	-0.207842	-0.224916	-0.262271	-0.328216	-0.251171	-0.247759	-0.237942	-0.119513	-0.171771	-0.180649	-0.150664	-0.224998	-0.0736719	-0.328729	-0.101529	-0.252227	-0.256318	-0.0184508	-0.120592	-0.24357	-0.120592	-0.349694	-0.261447	-0.0652827	-0.0153783	-0.0865754	-0.446275	-0.11564	-0.297036	-0.0639981	-0.039107	-0.32736	-0.239839	-0.229741	-0.0900313	-0.0797361	-0.176393	-0.0924534	-0.201413	-0.230452	-0.191135	-0.368144	-0.278689	-0.250193	-0.000925888
-0.0492519	-0.275513	-0.00791124	-0.0990423	-0.338365	-0.0280622	-0.405686	-0.180874	0.0440444	0.256603	-0.170775	-0.0867715	-0.124191	0.00720807	-0.0651948	0.0223337	-0.0884438	0.17018	-0.492956	-0.178229	-0.130701	-0.217755	-0.193962	0.273029	-0.145793	-0.0329481	-0.261451	-0.2819	0.241469	-0.302251	-0.480267	0.0819425	0.168612	-0.298272	0.00925922	-0.145717	-0.222132	-0.108198	0.0914045	0.0312878	0.00962082	-0.312875	0.0941957	-0.219334	-0.308352	0.197046	-0.165538	-0.10369	0.164058	0.0674323
-0.456228	-0.626815	-0.113021	-0.101549	-0.42488	-0.643025	-0.503157	-0.485597	-0.54474	0.00233604	-0.347416	-0.388269	-0.37874	-0.481532	-0.365059	-0.143088	-0.395649	-0.23359	-0.710683	-0.854536	-0.329207	-0.310911	-0.656751	-0.250785	-0.183223	-0.461613	-0.734738	-0.643593	0.0524925	-0.531755	-0.48563	-0.735554	-0.224252	-0.66456	-0.031611	-0.135044	-0.613706	-0.699353	-0.492288	-0.411289	-0.166028	-0.413948	-0.105591	-0.462165	-0.79155	-0.697624	-0.195518	-0.498823	-0.24886	-0.44949
-0.0701972	-0.345071	0.103919	0.141608	-0.223741	-0.362804	-0.187114	-0.119223	-0.241352	0.329904	-0.286137	-0.00551407	0.228263	-0.0707846	-0.0439739	0.0106836	-0.0752295	0.129211	-0.373206	-0.507298	-0.187498	-0.055433	-0.254759	-0.0700711	0.0292234	0.037466	-0.445098	-0.130682	0.287251	-0.36594	-0.0787795	-0.145713	0.0617297	-0.464837	0.271225	0.19021	-0.314833	-0.310251	-0.159357	-0.0469268	0.283466	-0.236577	0.164239	-0.120016	-0.343438	-0.0615331	-0.229884	-0.0664496	-0.138315	-0.00744396
-0.801274	-1.32288	-0.339753	-0.710092	-0.993096	-1.0333	-1.32412	-1.00621	-1.06187	-0.493401	-0.954626	-0.798395	-0.431289	-0.812226	-0.838879	-0.44876	-0.757802	-0.538412	-1.29216	-1.32826	-0.466497	-1.1797	-1.42251	-0.296993	-0.69814	-0.838408	-1.0524	-0.732267	-0.516986	-1.36567	-0.648894	-0.547709	-0.466901	-1.34688	-0.313336	-0.781492	-1.23699	-1.02372	-1.06392	-0.684153	-0.576187	-1.13327	-0.491903	-0.981619	-1.34279	-0.762663	-1.18921	-0.302699	-0.628699	-0.821609
-0.385109	-0.00496399	-0.0652342	-0.0120169	-0.198224	0.365419	-0.23916	0.0349024	-0.179386	-0.0656927	-0.20328	-0.0062482	-0.201546	-0.100554	0.0246702	-0.254919	-0.256819	0.010788	-0.609423	0.0871035	0.227306	-0.154721	-0.0533313	-0.185041	0.017086	-0.199288	-0.201727	-0.365005	0.00900801	0.0644166	-0.0341775	0.0904946	-0.0125325	-0.193993	-0.160635	-0.34899	-0.414612	-0.130478	-0.2113	-0.0860274	0.0870578	-0.11601	0.108739	-0.243265	-0.213087	0.0800012	-0.269802	-0.346493	0.166756	0.0227465
-0.183116	-0.596478	-0.185281	-0.164142	-0.405323	-0.276559	-0.462515	-0.303583	-0.430676	-0.181099	-0.0906742	-0.713465	-0.246537	-0.440134	-0.283431	-0.197504	-0.297258	-0.303234	-0.388954	-0.537919	-0.0255114	-0.245702	-0.342891	-0.511488	-0.418244	-0.267277	-0.391707	-0.0625822	-0.471033	-0.453144	-0.197231	-0.604011	-0.243843	-0.426939	-0.421364	-0.363199	-0.284379	-0.440403	-0.39659	-0.260802	-0.0950937	-0.586278	-0.417514	-0.354766	-0.300351	-0.13615	-0.681806	-0.188753	-0.315357	-0.524696
-0.00946685	-0.149737	0.220797	0.208147	-0.0877396	-0.172158	-0.109542	-0.0955688	-0.106762	0.335197	-0.0665842	0.151262	0.185444	-0.0922417	0.0871459	0.112521	-0.0743628	0.121801	-0.348504	-0.322865	-0.0746142	-0.121413	-0.288697	0.495058	-0.0194505	-0.0430765	0.113682	-0.0326661	0.0307579	-0.111728	0.0639037	0.0657521	0.108542	-0.220487	0.331882	0.228702	-0.196254	-0.162213	-0.00487395	-0.0264289	0.32331	-0.136257	0.175801	-0.0178919	-0.287034	-0.150433	-0.0426214	-0.00534171	0.103382	0.230279
-0.295447	-1.10915	-0.481747	0.179037	-0.742613	-0.933675	-0.838151	-0.742404	-0.850765	0.0764553	-0.908187	-0.38391	0.106416	-0.505985	-0.584066	-0.542281	-0.585622	0.104004	-1.29903	-1.39018	-0.711809	-0.641045	-1.22397	-0.311755	-0.322468	-0.464454	-0.886263	-0.879727	0.308708	-1.27322	-0.586684	-0.66098	-0.549506	-1.37363	0.305503	0.0525982	-1.14242	-1.17987	-0.787878	-0.606609	0.012348	-1.1238	0.004516	-0.779692	-1.20583	-0.552868	-0.8931	-0.674631	-0.616792	-0.520433
-0.189957	-0.0652042	0.122584	0.0156946	-0.375093	-0.307209	-0.446868	0.217832	-0.228121	0.201972	-0.0052918	-0.100796	0.156888	-0.179074	-0.205206	0.208307	-0.286509	0.146595	-0.301469	-0.531588	-0.142024	0.130284	-0.384525	0.0254622	0.105169	0.0265486	-0.494334	0.0638869	-0.0651824	-0.33886	0.00649784	0.0205095	0.342393	-0.598017	-0.0212282	-0.15445	-0.394542	-0.182352	-0.121504	-0.0601515	0.129213	-0.531292	-0.114517	-0.182253	-0.289036	0.148435	-0.50771	-0.402547	0.222515	0.10631
0.0776825	-0.335175	-0.24372	0.0407763	-0.354438	-0.114344	0.326082	0.0358268	-0.704892	0.0405732	0.106984	0.0170708	-0.302252	-0.124936	-0.338803	-0.0806277	0.0452162	0.453372	-0.477562	-0.342965	0.163746	-0.33727	-0.494193	-0.254389	0.215799	-0.0204267	-0.0682543	-0.454136	0.142706	0.165362	0.0338451	-0.153034	0.00922952	-0.35634	-0.438942	-0.481448	-0.196127	0.206045	-0.0358486	0.31807	0.147979	-0.0651376	-0.110389	-0.359338	-0.277364	0.00479864	-0.372544	0.0637222	0.72699	-0.255675
0.0745022	-0.681284	0.216706	0.159611	-0.00228374	-0.243664	-0.0131458	-0.25499	0.243411	0.33093	-0.237101	0.162413	0.0308307	0.151683	-0.0848727	0.214424	-0.0311893	0.232091	-0.497249	-0.232371	0.539532	-0.259261	-0.361647	0.241977	-0.215876	0.0302453	-0.601359	0.0196975	0.199674	-0.0612536	-0.111643	0.0953933	0.0200704	-0.171571	0.372359	0.119945	0.0184022	-0.351568	-0.148256	-0.430787	-0.217366	-0.171483	0.341444	0.146456	-0.186441	0.0201119	0.254653	-0.630953	0.494235	-0.0936144
-0.097502	-0.328793	-0.0438416	-0.0928867	-0.338775	-0.314537	-0.247386	-0.279194	-0.436295	0.0132641	-0.305798	-0.203853	-0.141715	-0.332448	-0.211132	-0.0618695	-0.325189	-0.0659367	-0.468515	-0.382634	-0.0463172	-0.236982	-0.188163	-0.199055	0.0765395	-0.210147	-0.512777	-0.410973	-0.055458	-0.29178	-0.156823	-0.117713	-0.040211	-0.577553	-0.199577	-0.266779	-0.289309	-0.471036	-0.225876	-0.119081	-0.0165171	-0.408873	0.0746671	-0.303535	-0.43362	-0.360354	-0.232304	-0.276424	-0.518475	-0.10206
-0.270067	-0.46977	-0.151654	0.0416338	-0.506762	-0.387653	-0.492095	-0.24626	-0.179772	0.0768835	-0.409459	-0.323048	-0.0647268	-0.281504	-0.264432	-0.161722	-0.3177	-0.0506833	-0.770428	-0.617412	-0.31825	-0.363541	-0.569604	-0.0521044	-0.126893	-0.267375	-0.562613	-0.155545	-0.0543982	-0.537208	-0.171746	-0.211196	-0.0823044	-0.594461	-0.0456357	-0.123876	-0.498216	-0.469883	-0.39764	-0.237582	0.141691	-0.536014	-0.0112274	-0.345914	-0.446711	-0.0136658	-0.532902	-0.287106	-0.110832	-0.226011
-0.197324	-0.344259	0.127308	-0.167805	-0.422845	-0.142614	-0.430719	-0.191652	-0.152325	-0.0801101	-0.216755	-0.249465	-0.0946898	-0.278904	-0.169079	-0.131563	-0.12218	-0.0937395	-0.536157	-0.336154	0.0240084	-0.206761	-0.196961	-0.0119749	-0.182457	-0.1752	-0.437917	-0.284891	-0.104332	-0.21735	-0.00875237	-0.138666	-0.00347842	-0.40603	0.0171662	-0.0571204	-0.446543	-0.307565	-0.294294	-0.168672	0.0168449	-0.376849	0.0666294	-0.283028	-0.311693	-0.0548401	-0.474775	-0.14142	-0.143578	-0.173271
-0.28332	-0.29138	0.148796	-0.11337	-0.10174	-0.0959593	0.0656063	-0.131526	-0.205051	0.0803437	-0.186464	-0.169403	0.170938	-0.112211	-0.0389139	-0.262149	-0.088926	-0.105042	-0.117972	-0.174399	0.0787813	-0.00492406	-0.256736	0.0306786	0.0103441	-0.132447	-0.0749767	-0.237427	-0.081029	-0.0369234	-0.0109041	-0.245577	-0.0698228	0.000381835	-0.0538347	-0.2344	-0.0137361	-0.202826	-0.00525271	-0.156428	-0.199712	-0.192099	-0.0104097	-0.236048	-0.343077	0.0353647	-0.6959	-0.0935977	-0.164681	-0.0935977
-0.097755	0.233167	-0.0973387	-0.605631	0.0935762	-0.103896	0.545011	-0.71653	-0.318881	-0.434553	-0.0582821	0.144988	-0.482557	-0.580283	-0.309621	-0.595019	0.630957	0.303105	0.161951	-0.264211	-0.282195	-0.492042	0.355461	-0.0388197	-0.629777	0.0545803	-0.147015	0.175888	0.13056	-0.388046	0.113603	-0.338052	-0.577399	-0.00198483	0.303668	0.391975	-0.218617	-0.21306	-0.202006	-0.164174	-0.467714	0.136332	-0.563442	0.031721	0.150991	-0.420983	0.70505	-0.257557	-0.359149	-0.566263
0.00372465	0.0740739	0.352578	-0.00949576	-0.193157	-0.134519	0.128286	0.176902	-0.35079	0.468558	-0.0501378	0.26163	0.0776061	-0.137419	0.160068	-0.0648618	0.124574	0.331483	-0.161066	-0.185126	0.159149	-0.0282491	-0.0155988	0.180109	0.365486	0.170155	0.00191502	-0.421496	0.366889	-0.10573	0.129591	0.295375	0.298042	-0.208994	0.135828	-0.177531	-0.286983	0.026668	0.000650593	0.277599	0.170316	-0.26531	0.243854	0.00952615	-0.281072	0.0821297	0.0747852	0.0851123	0.490541	0.101016
-0.132994	-0.196132	0.0315	-0.049078	-0.329592	-0.248151	-0.582909	-0.0096819	-0.168969	0.127466	-0.302289	-0.110431	0.0247241	-0.196817	-0.0601656	0.187966	-0.237876	0.0304004	-0.456447	-0.5927	-0.185834	-0.145104	-0.647918	-0.0437083	-0.0296133	-0.101717	-0.511444	-0.172825	0.0340145	-0.328811	-0.149746	0.0340177	0.104331	-0.567319	0.0610588	0.0211907	-0.384928	-0.335869	-0.268836	-0.134576	0.0444669	-0.588775	0.0811698	-0.279198	-0.270569	0.0421918	-0.556703	-0.323222	-0.0146273	0.0067275
-0.305172	-0.233772	0.545318	-0.123832	-0.144564	0.17216	-0.29129	-0.388371	0.24264	-0.332124	-0.0674967	0.0651142	-0.1288	0.0284688	0.182455	0.307268	-0.262032	-0.137444	-0.539627	-0.285789	-0.0972254	-0.444201	-0.422242	-0.209236	-0.318896	-0.0774371	0.0868189	-0.270878	0.0199513	-0.163433	0.218237	-0.113627	-0.170037	-0.550633	0.157632	-0.247315	0.00491568	-0.457134	-0.155567	-0.0824324	0.219083	-0.189159	-0.042523	0.0386791	0.0308123	-0.327152	-0.156683	-0.252368	-0.884596	0.365769
-0.123785	-0.157873	0.0518379	0.0468642	-0.2494	-0.342748	-0.0386911	-0.093437	-0.151934	0.116613	-0.181518	-0.100609	0.0158738	-0.129096	-0.0811761	-0.0753788	-0.218736	0.0374175	-0.323983	-0.243735	-0.0518222	0.039153	-0.20468	0.0916956	-0.0390782	-0.0110631	-0.300933	-0.0937106	-0.0369867	-0.178106	-0.084695	-0.00061557	0.0571225	-0.340356	0.0935896	-0.00996452	-0.183204	-0.24367	-0.154047	-0.0083263	0.0172969	-0.334744	0.0176778	-0.100735	-0.222374	-0.0815112	-0.246951	0.0889801	-0.0554027	0.0100419
-0.0438732	0.0305892	0.104113	0.193805	-0.203013	0.0190293	-0.168832	0.0757153	0.0636833	0.167155	0.159181	0.138057	0.151075	0.0728861	-0.0684552	-0.161685	-0.0307201	-0.0443765	0.00820123	0.00658923	-0.0451966	-0.0486033	0.121874	-0.0827439	0.0955557	0.0982282	0.0274909	-0.0593878	0.212932	-0.0300713	0.0783236	-0.107509	0.0233337	-0.085698	0.0831107	0.104591	-0.155627	-0.120115	-0.0806443	-0.0242481	-0.159685	-0.0437238	0.133118	0.0914614	-0.118317	0.229036	-0.065276	0.00296091	0.165343	0.0934609
-0.0501302	-0.0839335	-0.0188865	-0.0799622	-0.515694	-0.251477	-0.466963	-0.00325971	-0.316199	0.040883	-0.0400339	-0.110306	-0.251596	-0.134416	-0.102258	-0.285031	-0.0789764	-0.0841249	-0.607034	-0.103331	0.0679461	-0.391727	-0.179465	-0.0735483	-0.257617	-0.145186	-0.269372	0.153473	-0.236755	-0.14411	0.0923155	-0.331758	0.0129997	-0.317715	-0.255895	-0.143895	-0.524657	-0.246079	-0.307729	-0.158045	0.0381411	-0.150524	0.0299254	-0.248473	-0.348558	-0.340898	-0.294894	-0.198881	-0.147172	-0.0495082
-0.052894	-0.080887	0.0551392	-0.0874597	-0.219187	-0.170039	-0.239661	-0.163352	-0.0997617	0.0660326	-0.134319	0.0639904	-0.142582	-0.0399742	-0.0817016	-0.157015	-0.100323	-0.04387	-0.268695	-0.0909345	0.0204302	-0.0805128	-0.174836	-0.002204	-0.0845747	-0.0584246	-0.316764	0.0813835	-0.121987	-0.0248193	-0.0104158	-0.19305	0.0338152	-0.238768	-0.16664	-0.0702898	-0.174948	-0.109582	-0.129109	-0.0827389	0.0670678	-0.118077	0.00214271	-0.122417	-0.140486	-0.176952	-0.21095	-0.158256	-0.221817	0.0171559
-0.0525202	-0.0988291	0.0586372	-0.145908	-0.545228	0.180241	0.00616339	0.525392	-0.0898499	0.201939	-0.131281	0.0311059	0.117333	0.148788	0.263658	-0.145804	0.0272682	0.357755	-0.373413	0.403097	0.0916891	-0.139943	0.0309779	0.418	-0.12846	0.0245302	-0.116131	-0.24357	-0.114537	0.238158	0.128505	0.52067	0.0958796	-0.0543384	-0.0630895	0.141601	-0.36813	-0.0861916	-0.139829	0.199201	0.432635	-0.0922021	0.134765	-0.152669	-0.136042	0.601847	-0.281174	-0.0652755	0.083885	-0.00359186
-1.63627	-2.15006	-1.34171	-0.866536	-1.50797	-1.89476	-2.12631	-1.48872	-1.70516	-0.979448	-2.09568	-1.51921	-0.894394	-1.31772	-1.62887	-1.31261	-1.7719	-0.856848	-2.49261	-2.26384	-1.73348	-1.9205	-2.5796	-1.20134	-1.21176	-1.52394	-1.77179	-1.74135	-0.831027	-2.04495	-1.22693	-1.46323	-0.878552	-1.9234	-0.665064	-0.847476	-2.07435	-1.81594	-1.52711	-1.38033	-0.890428	-1.89151	-0.669239	-1.64573	-2.13767	-0.919931	-2.24926	-1.31085	-1.26495	-1.4516
-0.123682	-0.225413	0.0259867	-0.0421265	-0.306469	0.165138	-0.490941	-0.227012	-0.0632738	-0.199911	-0.174137	-0.145598	-0.0755719	-0.111536	0.0841377	-0.0521806	-0.105099	-0.043685	-0.518292	-0.283058	-0.055264	-0.132117	-0.345741	0.0834468	0.225291	-0.0536308	-0.219912	-0.268467	-0.045323	-0.211502	-0.0737623	-0.0354964	-0.0173337	-0.333256	0.32385	-0.05845	-0.154407	-0.298401	-0.15119	-0.153184	0.0470108	-0.260231	0.104815	-0.0442468	-0.21811	-0.0569693	-0.305013	-0.095517	0.00198571	-0.0427199
0.145546	-0.557751	0.195199	-0.18701	-0.8758	-0.0695761	-0.485366	-0.426794	-0.085613	-0.282654	-0.0352897	-0.220649	0.00425913	-0.0270648	-0.0317135	0.109226	0.0403171	0.0422901	-1.08187	-0.291806	-0.275021	-0.120594	-0.556449	-0.067229	-0.152606	0.0407516	-0.50728	0.100928	0.229311	-0.0733248	-0.517248	-0.207379	-0.0175784	-0.414465	0.252111	-0.0111055	-0.166053	-0.26963	-0.056972	-0.423442	-0.358961	-0.0962941	-0.271632	-0.160452	-0.306996	-0.312713	-0.428474	0.0978118	0.00252022	-0.595375
-0.462357	-0.185606	-0.343419	-0.314335	-0.817412	-0.112213	-0.304532	-0.0605004	-0.684585	-0.138086	-0.382591	-0.185467	-0.309073	-0.201997	-0.102553	-0.584639	-0.277786	0.0995567	-0.836649	-0.0507355	-0.176589	-0.346674	-0.513635	0.00262447	-0.51351	-0.427256	-0.240877	-0.778736	-0.409445	0.00681272	-0.176721	-0.139864	-0.0937385	-0.407522	-0.283883	-0.58796	-0.707991	-0.346014	-0.517767	-0.286721	0.0507334	-0.300074	-0.249652	-0.566295	-0.565749	-0.0667469	-0.766716	-0.464931	-0.221602	-0.391857
0.339577	0.233166	0.509119	-0.0992658	-0.316651	-0.0642084	0.103024	0.234252	-0.265047	0.776676	-0.300882	0.435262	0.539516	0.183209	0.479041	0.612865	0.368846	0.24977	-0.283621	-0.173775	0.437692	0.285066	-0.0337186	0.105069	0.491505	0.426312	-0.363216	-0.425629	0.895383	0.355059	0.344299	0.488478	0.717913	-0.35229	0.206691	-0.162433	-0.0300921	-0.185843	0.272037	0.213253	0.463259	-0.461006	0.527241	0.083592	-0.199572	0.162512	-0.00363286	-0.149576	0.398337	0.336815
-0.167401	-0.343964	0.14063	0.00342215	-0.337176	-0.304373	-0.347612	-0.452024	0.0669703	-0.222934	-0.0632395	-0.0816005	-0.0181674	-0.164984	0.0235874	-0.100179	0.111492	0.0141356	-0.692531	-0.334385	0.6836	-0.406391	0.0460224	-0.0134173	-0.209318	-0.141149	-0.435182	-0.334009	-0.0209686	-0.14137	0.0230802	0.0332855	-0.227211	-0.427542	0.0609632	0.066356	-0.295343	-0.422262	-0.125373	-0.18012	-0.209542	-0.488704	0.132686	-0.0635011	-0.421275	-0.302695	-0.111536	-0.112266	0.14073	-0.224663
-0.315564	-0.657099	-0.126661	0.257473	-0.491957	-0.546617	-0.664465	-0.263269	-0.353787	0.127682	-0.513173	-0.144843	0.274466	-0.150821	-0.387472	-0.0200242	-0.409371	0.345944	-0.711852	-0.84505	-0.465871	-0.233489	-0.760871	-0.157867	-0.0228453	-0.109137	-0.676079	-0.367722	0.41229	-0.671024	0.0280229	-0.268652	-0.0247631	-0.923704	0.39093	0.181232	-0.762732	-0.762578	-0.338178	-0.277464	0.280335	-0.752395	0.30795	-0.45829	-0.809484	-0.0511699	-0.596461	-0.210801	-0.239277	-0.151583
-0.0446645	-0.506904	0.129574	0.18647	-0.48484	-0.442103	-0.496974	-0.0460051	-0.470493	0.300251	-0.393208	-0.213132	0.179978	-0.186513	-0.159908	0.0973372	-0.301312	0.18374	-0.902079	-0.690396	-0.222068	-0.191865	-0.722689	0.168689	-0.249881	-0.121062	-0.737689	-0.320606	0.358781	-0.446427	-0.0518257	-0.318467	0.128675	-0.714356	0.292558	0.141043	-0.594209	-0.484048	-0.314164	-0.0437559	0.335563	-0.520112	0.191428	-0.322122	-0.513834	0.00168778	-0.56991	-0.182815	-0.267561	0.0266176
0.0217936	-0.342982	0.139168	0.0815698	-0.346877	-0.354693	-0.331529	0.0479915	-0.222905	0.148881	-0.0745514	-0.0421998	0.00121648	-0.293175	-0.241777	0.138089	-0.170626	0.00792389	-0.257643	-0.481168	-0.112138	-0.1794	-0.397178	-0.0355703	-0.0308609	-0.110555	-0.370511	-0.0887252	0.147992	-0.26695	-0.129611	-0.120425	0.127267	-0.297088	0.16283	-0.016062	-0.355234	-0.276589	-0.187707	0.0227245	-0.0139363	-0.35124	0.0747239	-0.234057	-0.351285	-0.101468	-0.29973	-0.373354	0.129769	-0.0134745
-0.19663	-0.15965	-0.0311173	0.0866993	-0.15965	-0.309645	-0.0951596	0.1077	0.057099	0.202991	-0.129725	-0.0385004	0.087966	-0.0721811	-0.0109071	-0.159566	0.0404183	-0.133762	-0.69424	-0.343312	0.455363	0.00256513	-0.116526	-0.142111	-0.128209	-0.15431	-0.223944	-0.191848	-0.0415216	-0.0310766	-0.091745	0.00775218	-0.208111	-0.241596	0.310402	0.0419673	-0.211329	-0.376425	-0.140544	-0.30827	0.252344	-0.203547	0.25916	0.0361156	-0.439877	-0.27825	0.0144405	-0.276542	0.0600785	-0.0687407
0.937139	2.12192	1.43162	1.91693	1.54479	1.69354	1.05384	1.52094	1.37967	1.46178	1.95463	1.1671	1.59319	1.88976	1.85238	1.71494	1.38138	1.59692	0.982131	1.85293	1.43599	1.83429	1.80395	1.83014	1.57578	1.22422	2.12125	1.31627	1.1213	1.13207	1.44955	1.38632	1.13057	1.72751	1.78116	1.65014	1.04986	1.6459	1.56373	1.01798	1.74597	1.9542	1.78682	1.53678	1.3381	1.25061	0.908718	1.20518	1.42215	1.22153
0.290193	1.44255	0.922524	1.15452	0.87029	1.21911	0.318177	1.01875	0.711128	0.839761	1.57288	0.501863	1.09634	1.1359	1.21298	0.994367	0.74334	0.923981	0.272691	0.859235	0.558242	1.96068	0.813998	0.99524	0.757835	0.694992	1.22612	0.637974	0.597978	0.613623	0.876685	0.84487	0.623826	1.09584	1.25887	1.16158	0.500126	0.6159	0.942259	0.53741	1.25818	0.876483	1.29956	0.906295	0.756837	0.39843	0.287628	0.644103	1.00384	0.591073
-0.379389	-0.518875	-0.240202	-0.117279	-0.718012	-0.438645	-0.759106	-0.259068	-0.369073	-0.143486	-0.359751	-0.351997	-0.265457	-0.44164	-0.34573	-0.208613	-0.376759	-0.201637	-0.600424	-0.670565	-0.277638	-0.62252	-0.722325	-0.118345	-0.272055	-0.394233	-0.610252	-0.593123	-0.141181	-0.595059	-0.348935	-0.322745	-0.204619	-0.743466	-0.125354	-0.381958	-0.71185	-0.644018	-0.588162	-0.39079	-0.295339	-0.58695	-0.22732	-0.52185	-0.593861	-0.237612	-0.248705	-0.485701	-0.0799275	-0.384943
-0.258255	-0.66099	-0.507311	-0.80946	-0.400736	-0.0941244	-0.210645	-0.490677	-0.101136	-0.601536	-0.166404	-0.429698	-0.76966	-0.343695	-0.621278	-0.43941	-0.417907	-0.299939	-0.359539	-0.244269	-0.398109	-0.238115	0.0738219	-0.827913	-0.425579	-0.290998	-0.362312	-0.338487	-0.436428	-0.143512	-0.547575	-0.414253	-0.451155	-0.243168	-0.509242	-0.442536	-0.192789	-0.237803	-0.418081	-0.188697	-0.580899	-0.382229	-0.159097	-0.330724	-0.0841838	-0.477961	-0.283562	-0.414556	-0.58886	-0.68368
-0.194723	-0.0850176	-0.00149684	0.18788	0.169444	-0.0424405	0.0243956	-0.146446	-0.0116154	0.205256	-0.11229	0.120779	0.11712	-0.0875414	0.0161463	0.0662863	-0.00365135	0.0961512	0.0290048	-0.298745	-0.114637	0.114072	-0.106556	0.22847	0.32502	0.0395096	-0.0316107	0.129274	0.00605559	-0.00638711	-0.168507	-0.0514931	0.113037	-0.177965	0.26569	0.251231	-0.136888	-0.0090789	-0.0179979	-0.049145	0.0135179	-0.200781	-0.0370234	-0.0132882	0.0183962	-0.0888503	0.209551	0.0848407	-0.052356	0.369846
0.0196614	-0.0106542	0.105505	-0.275313	-0.00375853	-0.10468	0.0950159	-0.239081	0.0947926	0.0259525	0.0757236	-0.120379	-0.0478438	0.0173319	-0.0703779	-0.0283132	0.0862735	-0.287948	0.0822699	-0.314855	0.163849	0.127482	0.0645968	-0.0392434	-0.0635399	-0.00695746	-0.325225	0.0126132	0.00663555	0.00881345	-0.154003	-0.075523	-0.188211	-0.153298	-0.119926	0.259785	0.0480109	-0.161538	-0.0294151	-0.13148	-0.0841413	0.102287	0.0650892	-0.0367316	0.0566158	-0.125117	-0.233531	-0.183958	-0.142339	-0.0720351
0.0794152	0.0431209	-0.129767	-0.00199369	-0.461758	-0.339287	-0.274045	-0.1717	0.0604073	-0.137492	0.372326	-0.261702	-0.201998	-0.303095	-0.0290545	0.0361564	-0.0333307	-0.0796609	-0.394922	-0.178374	-0.147972	-0.238455	-0.277967	-0.0348144	0.0924861	-0.0661105	-0.352718	-0.0787861	0.0711942	-0.240004	-0.270712	-0.295559	-0.0826778	-0.189133	-0.0882829	0.0819856	-0.160531	-0.00847293	-0.306168	0.174753	0.0168872	-0.253205	-0.00466001	-0.124782	-0.422482	-0.0564514	-0.514682	0.124748	-0.30206	-0.14469
-0.401163	-0.595304	-0.385292	-0.38574	-1.16585	-0.464583	-1.30643	-0.260356	-0.525339	-0.24843	-0.425081	-0.595142	-0.208892	-0.537032	-0.368411	-0.0935495	-0.416086	-0.270561	-1.15857	-0.77819	-0.313552	-0.621624	-0.91799	-0.215118	-0.552446	-0.404609	-0.78393	0.020342	-0.417463	-0.585763	-0.209887	-0.687879	-0.357646	-0.681685	-0.151314	-0.062677	-1.0449	-0.858599	-0.582906	-0.583875	-0.136773	-0.787092	-0.106536	-0.697893	-0.716578	-0.334164	-1.11869	-0.573007	-0.623428	-0.430628
-0.479915	-0.668279	-0.586285	-0.569505	-0.485099	-0.413501	-0.411719	-0.498431	-0.65418	-0.0981252	-0.309148	-0.39371	-0.553858	-0.51364	-0.270419	-0.462349	-0.611091	-0.899822	-0.342633	-0.509403	-0.474634	-0.0581345	-0.654863	-0.234815	-0.728103	-0.378381	-0.420084	-0.411515	-0.402054	-0.534635	-0.517262	-0.530895	-0.166267	-0.67977	-0.358901	-0.496043	-0.299359	-0.317572	-0.418186	-0.383279	-0.514288	-0.44543	-0.361577	-0.520126	-0.202822	-0.446831	-0.754968	-0.303711	-0.561608	-0.0973153
0.0602311	-0.143588	0.351507	0.00189207	-0.196447	-0.314393	-0.244126	-0.103182	-0.14948	0.228035	-0.00856294	0.0754608	-0.00439068	-0.164018	-0.0349372	-0.121155	0.0400844	0.0651081	-0.258827	-0.390159	0.16054	-0.305933	-0.00271958	-0.212492	-0.055866	-0.169737	-0.385382	-0.114617	0.0299606	-0.0731469	-0.173551	0.0366817	0.0717297	-0.430458	0.00858096	-0.0773072	-0.317324	-0.272645	-0.234131	0.0704092	-0.0227363	-0.264858	0.18969	-0.0985946	-0.333354	-0.226753	-0.168331	0.235686	0.124822	0.0355326
0.0306258	-0.404282	-0.1677	0.261667	-0.0964619	-0.113215	-0.363016	-0.0179391	0.0330397	0.143539	0.0527936	-0.194801	0.25818	-0.140283	-0.125596	0.288919	-0.171137	0.0878258	-0.359092	-0.293207	0.13691	-0.0215199	-0.230768	-0.151515	0.0422732	0.0220023	-0.495904	0.233107	0.182192	-0.319654	-0.00683385	-0.00186811	0.0832088	-0.257312	0.52071	0.265436	-0.145654	-0.189301	-0.00659972	-0.251925	0.27822	-0.171173	0.149662	-0.0451474	-0.36169	-0.125716	-0.0835965	-0.0651512	-0.159255	-0.13382
-0.0530113	0.0348334	0.425985	0.0794348	-0.290603	-0.191637	-0.191881	-0.0276375	-0.32978	-0.0667666	-0.0501508	0.0765071	-0.0864759	-0.0683023	0.0545641	-0.239991	-0.0216502	-0.196075	-0.499698	-0.284485	0.171881	-0.596139	-0.168076	-0.0976031	-0.0216333	0.0126644	-0.161543	-0.454578	-0.0264514	-0.0855054	0.0927791	0.169844	0.20005	-0.299793	-0.0486394	-0.155843	-0.420965	-0.279162	-0.13475	-0.0719296	0.181172	-0.303321	0.121687	-0.0694133	-0.180492	-0.338623	-0.489341	-0.201736	0.13063	0.0248804
-0.160612	0.110675	0.339024	0.149442	-0.259501	-0.360712	-0.173229	-0.0529604	0.0469321	0.523481	-0.109783	0.165817	0.219185	-0.21605	0.0607251	0.0724106	-0.0518476	0.40246	-0.227879	-0.481	0.466263	-0.0837677	-0.406838	0.131576	0.203788	-0.041465	-0.313074	-0.320946	0.204048	-0.100673	0.0517666	0.245054	0.271129	-0.541197	0.236043	-0.0541461	-0.466144	-0.307862	-0.152	0.261846	0.288431	-0.544225	0.0326646	-0.0938744	-0.34964	0.0516186	-0.273822	-0.150079	0.345798	0.0986977
-0.147498	-0.0282592	-0.130339	-0.0540854	-0.303176	-0.0579442	-0.258382	-0.10729	-0.0485607	0.108039	-0.289672	0.0576624	0.0299316	0.0483802	-0.195594	-0.00220464	-0.269423	-0.0540511	-0.183272	-0.0457598	-0.144945	-0.114518	-0.130851	0.012825	-0.0377512	-0.101553	-0.296879	-0.0473427	-0.0320176	-0.0754446	0.0832722	-0.173757	-0.0961863	-0.253434	-0.0584133	0.0401169	-0.299217	-0.124949	-0.214191	0.0276434	0.0637034	-0.290471	-0.0707689	-0.224431	-0.126761	0.029422	-0.202311	-0.0779883	-0.0771738	0.0241521
0.205564	-0.356638	-0.0773151	-0.136359	0.0670429	-0.0750386	0.0162227	-0.0280347	0.146961	0.0294121	0.149332	-0.0378045	-0.0167611	-0.101638	0.00618595	-0.287521	0.256876	-0.192245	-0.0900697	-0.0167611	0.269779	-0.0758197	-0.0416913	0.164935	-0.05662	-0.108044	-0.157547	0.0371952	-0.065842	0.397948	-0.289092	0.15979	-0.0843841	0.196251	0.115181	0.0649177	0.180979	-0.0143325	-0.134559	-0.301253	-0.178486	-0.0537495	-0.200684	0.290492	0.0991871	-0.138567	0.260893	-0.0558069	0.0406648	-0.0429935
-0.0913628	-0.442644	0.241529	0.115092	-0.246302	-0.382454	-0.253083	-0.345699	-0.355853	0.282823	-0.259453	-0.0407097	0.243485	-0.218143	-0.0809162	0.0649415	-0.192779	0.0176586	-0.581722	-0.764152	-0.159973	-0.210979	-0.627761	-0.00950802	0.0465934	-0.0957336	-0.606897	0.103287	0.19302	-0.58593	-0.103115	-0.0196523	0.0944795	-0.721177	0.426499	0.0580987	-0.336491	-0.403379	-0.172072	-0.18948	0.221006	-0.498593	0.110506	-0.227007	-0.630292	-0.0639904	-0.444629	-0.0531681	-0.0276685	-0.0486486
0.0404961	-0.31799	0.133713	-0.196915	-0.414368	-0.299774	-0.526207	-0.496693	-0.193895	0.29055	-0.491863	-0.384186	-0.0538015	-0.20125	-0.0430227	0.0428519	-0.406359	0.14818	-0.601982	-0.518115	-0.0392282	-0.15505	-0.454936	0.0311282	-0.406313	-0.0660605	-0.593908	-0.174209	-0.184228	-0.297699	0.0336359	-0.419164	-0.257091	-0.50101	0.330687	-0.374493	-0.475426	-0.567962	-0.3466	-0.213538	-0.000683421	-0.103784	-0.302554	-0.313393	0.426077	-0.0833939	-0.218388	-0.481501	-0.436287	-0.358398
-0.182426	-0.167747	-0.17299	0.209424	0.0331443	-0.29765	-0.0922058	-0.0198181	-0.241575	0.464542	-0.0566917	0.0279463	0.0413309	-0.370707	0.146222	-0.163874	0.153395	0.14283	-0.182276	-0.360455	-0.0653077	0.0824671	-0.423529	-0.15913	0.368757	0.0271995	-0.148538	-0.194198	0.0282758	-0.178776	0.0380636	-0.341818	0.0706126	-0.136654	0.0737665	0.0706126	-0.0498895	-0.24998	0.0478388	0.0404649	0.0791749	-0.0487582	0.147413	0.0731306	-0.211665	-0.323997	-0.417818	0.284906	-0.166053	-0.0485779
-0.375787	-0.826627	-0.371591	-0.722391	0.180003	0.801591	-0.411598	-0.75551	-0.401487	0.213159	0.0494995	-0.090918	0.0612659	-0.41633	-0.448079	0.0283792	-0.312275	-1.00837	0.0932113	-0.241208	1.48801	-0.456985	0.259653	-0.664925	-0.417767	-0.331606	-0.349032	-0.461585	-0.443762	-0.200276	0.605801	0.740736	-0.605034	-0.0556958	-0.239932	-0.204642	-0.095899	-0.644451	-0.367309	-0.53578	-0.130029	-0.208997	-0.359605	-0.295303	-0.468359	-0.687661	1.34302	-0.538459	-0.332108	-0.640961
-0.0507101	-0.176665	0.0723098	-0.0347564	-0.440526	-0.103089	-0.411738	-0.0431413	0.0446731	0.160982	0.0220208	0.0267087	0.0409366	-0.205003	-0.0140482	-0.0688379	0.0585846	-0.0285095	-0.415899	-0.216319	0.226439	-0.195142	-0.333863	-0.00214366	-0.143463	-0.109009	-0.494985	-0.0212382	-0.00647885	-0.11233	0.27016	-0.0862805	0.15048	-0.379681	0.0939388	-0.0617267	-0.261952	-0.223603	-0.130595	-0.0603216	0.0193004	-0.31537	0.172869	-0.0152399	-0.272358	-0.235165	-0.0783296	-0.263922	0.0463114	-0.168565
0.121716	0.107904	0.165659	-0.0283052	-0.105708	0.105119	-0.0647081	0.171425	-0.137621	0.167514	-0.00267709	0.131429	-0.124149	0.126324	0.372259	0.161328	0.0460342	0.0968449	-0.0318978	0.230617	0.278538	-0.131297	0.236508	0.0731001	0.180182	0.315476	-0.0361198	-0.032117	0.156659	-0.0161359	0.322732	0.0288905	-0.0361318	0.114966	0.101876	-0.0150351	-0.106606	0.0687435	0.202062	-0.083103	0.0716127	-0.0158512	0.118545	0.155476	0.25171	0.138138	-0.133377	-0.125823	0.113145	0.341141
-0.249511	-0.155906	0.0520974	-0.608605	0.113295	0.122917	-0.0910003	-0.358358	-0.0824471	-0.792487	0.200852	-0.101434	-0.355787	-0.963454	-0.168953	-0.779483	-0.282443	-0.300677	-0.00854096	0.149535	-0.137243	0.130864	0.280934	-0.570972	-0.282003	-0.202399	-0.102424	-0.266431	-0.388858	0.0651231	-0.151829	-0.293146	-0.326624	-0.0602187	-0.328128	-0.785313	0.213563	-0.634154	-0.178542	-0.230274	-0.27423	-0.292107	-0.205208	-0.101416	0.224589	-0.234641	0.0833342	-0.875415	-0.263211	-0.180871
-0.205726	-0.0491948	0.02807	-0.0592471	-0.413934	0.330208	-0.203221	0.100787	-0.35332	0.041891	-0.144226	-0.0176314	-0.2071	-0.234004	-0.16679	-0.367123	-0.153935	0.0855028	-0.33718	-0.2144	0.402672	-0.27107	-0.121212	-0.254541	-0.152884	-0.197417	-0.196784	-0.437944	0.0139814	-0.26233	-0.0608534	0.124241	-0.0634161	-0.196849	-0.065249	-0.28952	-0.128561	-0.172874	-0.242564	-0.0251883	-0.114356	-0.22055	-0.0683692	-0.111897	-0.105863	-0.191826	-0.0420675	-0.215042	0.409859	-0.101355
-0.038666	0.0174428	0.251026	0.0276913	-0.0478308	-0.113507	-0.327324	0.0930464	0.0420666	0.292156	-0.222045	0.0967645	0.118242	-0.0447939	0.118295	0.297232	-0.0531375	0.117071	-0.0180135	-0.253362	-0.0220787	0.0895246	-0.215877	0.0623692	0.219986	-0.0420114	-0.295253	-0.0423685	0.167508	-0.117183	0.249696	0.178646	0.104151	-0.344075	0.0729891	-0.0522518	-0.204705	-0.180957	-0.0469978	-0.191503	0.278382	-0.154918	0.376616	-0.0519965	-0.0109785	-0.0863056	-0.0710462	-0.349242	-0.122425	0.150827
-0.249049	-0.514374	-0.0379957	-0.301376	-0.434034	-0.271653	-0.365945	-0.21176	-0.29862	-0.0692095	-0.150285	-0.361818	-0.164338	-0.171688	-0.169442	-0.328164	-0.157704	-0.13123	-0.55129	-0.169598	-0.0156965	-0.393191	-0.296717	-0.210428	-0.302184	-0.325332	-0.213549	-0.187701	-0.142105	-0.139106	0.018308	-0.248288	-0.117992	-0.323841	-0.0944024	-0.121949	-0.436238	-0.361664	-0.207436	-0.163835	0.0420263	-0.349561	0.0254798	-0.275162	-0.384651	-0.192761	-0.425813	-0.384415	-0.140014	-0.281673
-0.284593	-0.0561252	0.0467636	0.0350665	-0.230825	0.0719269	-0.393746	0.305297	0.108229	0.0914315	-0.0260949	-0.150009	0.0757753	0.0550621	0.260423	-0.041266	0.187211	0.267775	-0.40789	0.38625	0.342052	-0.0343612	0.258246	0.361393	0.0121446	0.00145474	-0.171455	-0.170872	-0.311007	0.0211046	0.206618	0.172644	0.27736	0.0303777	-0.138599	0.0230866	-0.100578	0.0983737	-0.152446	-0.123263	0.510687	-0.00550107	0.220418	-0.171129	-0.27117	0.248921	-0.142995	0.20538	0.0539053	0.0421906
0.388838	-0.00955068	-0.028612	0.23368	-0.537198	0.0517521	-0.124235	-0.242872	0.129737	0.335469	0.205264	-0.108466	0.534368	0.0363074	0.103004	0.329728	0.291533	-0.223623	-0.389716	-0.087271	-0.256852	-0.0608896	0.112086	0.161223	-0.176901	0.114245	0.251622	0.649358	0.280018	-0.112936	-0.0608564	-0.445069	-0.15303	0.0362484	0.232285	0.231453	0.425132	0.0302392	0.0290169	-0.0109345	-0.217227	-0.25069	0.233814	0.0482333	-0.0205916	0.545817	-0.318359	0.0793646	-0.469647	0.384607
-0.186691	-0.574331	-0.00764832	0.198497	-0.416722	-0.518456	-0.633844	-0.245936	-0.172686	0.0122094	-0.340397	-0.225167	0.056737	-0.216389	-0.13536	-0.0447837	-0.303508	0.0773403	-0.823122	-0.52902	0.545509	-0.351182	-0.534786	-0.0316019	-0.266535	-0.238813	-0.540448	-0.261926	0.0482561	-0.579317	-0.212737	-0.362722	0.0544312	-0.78731	0.176485	-0.0226875	-0.517953	-0.422522	-0.343534	-0.130943	0.213563	-0.446646	0.217817	-0.226102	-0.363387	-0.183114	-0.396712	-0.327213	-0.16565	0.226576
-0.249279	0.00937528	-0.042227	-0.122827	-0.220623	0.337429	-0.297768	-0.00811894	-0.279253	-0.0208755	-0.287908	0.0691456	-0.137771	-0.101044	-0.116667	-0.517194	-0.143912	0.1416	-0.168232	-0.0162648	0.150552	-0.381641	-0.356447	-0.172862	-0.0906675	-0.23445	-0.313769	-0.364712	-0.068069	-0.135347	-0.100275	0.166391	-0.090215	-0.204065	-0.314915	-0.438066	-0.441337	-0.209691	-0.251358	-3.81533e-05	-0.0303709	-0.00467043	-0.0825255	-0.259533	-0.28606	-0.13215	-0.15803	-0.334783	0.39252	-0.11833
0.133834	-0.0444428	-0.106818	-0.119598	0.418013	0.507921	0.270748	0.226475	0.364601	-0.198095	0.026553	0.0361413	0.101628	0.244255	0.477274	0.00156283	-0.0379908	0.78727	0.26598	0.107905	0.106196	0.77593	0.174053	0.0486194	-0.110585	0.232866	-0.037395	0.240575	-0.0378046	0.276879	-0.057842	-0.0611926	-0.249436	0.249608	-0.0173114	0.283671	0.524859	0.172216	0.284783	-0.254693	-0.344089	0.355529	-0.299456	0.51516	0.286704	-0.084946	0.184762	0.0713688	0.248343	-0.0361273
-0.00541281	-0.0650807	0.0385161	-0.0987557	0.137497	-0.066344	-0.208046	-0.110899	0.0224591	0.181206	0.127609	-0.0186134	-0.155361	0.0426402	0.166259	0.158893	0.023614	0.130941	-0.213115	0.0103151	-0.126152	0.105716	-0.206796	0.0252875	0.16363	-0.00464543	-0.12428	-0.0875481	0.0232234	-0.0412798	0.00932086	-0.0400618	0.0505461	-0.255705	0.225932	-0.0170679	-0.201138	-0.0560355	-0.0145394	0.0178665	0.235796	-0.0631867	0.210011	-0.0114905	0.0830784	0.0390184	0.0123407	-0.131294	-0.110146	0.083594
0.158788	0.673623	0.366341	0.732054	0.75498	0.522323	0.483432	1.11866	0.313078	0.457376	1.22156	0.391217	0.653776	0.71487	0.707043	0.538282	0.505762	0.442906	0.314088	0.57172	0.59571	1.09768	0.550908	0.693073	0.449889	0.455039	1.01208	0.354104	0.306067	0.285509	0.618031	0.567168	0.33518	0.563462	0.794789	0.862611	0.210984	0.558683	0.414746	0.148023	0.98089	0.427207	0.623729	0.492647	0.604669	0.306935	0.320179	0.282425	0.415732	0.29681
-0.339114	-0.312115	-0.321456	-0.374547	-0.866693	-0.289493	-0.560518	-0.194659	-0.416365	-0.279035	-0.445905	-0.449818	-0.477996	-0.416314	-0.417082	-0.311694	-0.442053	-0.136306	-0.81587	-0.429707	-0.255581	-0.233964	-0.309998	-0.0746223	-0.557045	-0.242761	-0.744355	-0.051819	-0.582362	-0.385662	-0.256156	-0.461039	-0.1592	-0.446686	-0.562981	-0.271265	-0.575889	-0.39399	-0.550551	-0.364274	-0.0727126	-0.348975	-0.126641	-0.438206	-0.461536	-0.195113	-0.758291	-0.322061	-0.487221	-0.26722
-0.0656367	-0.125263	-0.00166721	0.00406425	-0.156869	-0.241811	-0.169296	-0.105193	-0.0951512	0.23533	-0.0863135	0.00717759	0.075583	-0.0540379	0.101898	0.0131415	-0.000142419	-0.277615	-0.277369	-0.24816	0.275987	-0.0446489	-0.049711	0.043958	0.00294237	-0.0224003	-0.269997	0.0450243	-0.00721026	-0.08251	-0.0520145	-0.0655876	0.0378621	-0.311127	0.0903888	-0.0237848	-0.0345006	-0.229772	-0.0739361	-0.0750997	0.058688	-0.16987	0.117827	0.0614095	-0.0961394	-0.169752	-0.0565571	0.166531	0.0400005	-0.0037653
-0.0684331	-0.22648	-0.00916277	0.0272639	-0.34288	-0.266033	-0.374822	-0.0813887	-0.156491	0.0527196	-0.0275947	-0.0901811	-0.168428	-0.0602859	0.0388438	-0.0893272	-0.0867696	-0.162918	-0.349955	-0.400154	-0.0172696	-0.11678	-0.154574	-0.0760706	0.0113318	-0.0647366	-0.322548	-0.160562	0.0887034	-0.216738	-0.0260991	-0.103903	-0.0166962	-0.361058	-0.0976526	0.153111	-0.0815413	-0.169457	-0.106412	-0.18005	0.0631543	-0.27497	-0.0109833	-0.248735	-0.317415	-0.0783859	-0.299611	-0.30594	-0.140481	-5.35753e-05
-0.156123	-0.409178	-0.0839316	0.2806	-0.159942	-0.373166	-0.277981	-0.258878	-0.172088	0.302918	-0.388111	0.00834407	0.303046	-0.0391631	-0.165395	-0.121947	-0.348535	0.194725	-0.581676	-0.623189	-0.324035	-0.171563	-0.302317	-0.0402284	0.268622	-0.0249066	-0.232525	-0.393052	0.4535	-0.347372	0.0972663	0.126083	0.0383919	-0.603095	0.427442	0.127762	-0.483877	-0.496462	-0.192306	-0.145311	0.33385	-0.3859	0.254561	-0.223404	-0.495261	0.0693011	-0.148689	-0.180391	0.0839493	0.00945392
-0.592133	-0.502721	-0.0975389	-0.404103	-0.779604	-0.609833	-0.550756	-0.159874	-0.593929	-0.157769	-0.530491	-0.274352	-0.32902	-0.366796	-0.384607	-0.393834	-0.510821	0.0320627	-1.00102	-0.752477	-0.257849	-0.579838	-0.650383	-0.217301	-0.187709	-0.306448	-0.630727	-0.817495	-0.217033	-0.426681	-0.334874	-0.169364	-0.152916	-0.868179	-0.287487	-0.630994	-0.77583	-0.503547	-0.552493	-0.0234934	-0.291631	-0.765191	-0.112408	-0.541252	-0.703999	-0.169524	-0.690582	-0.651028	-0.0816259	-0.387948
-0.0512363	-0.242518	-0.178672	-0.537297	-0.239869	-0.358353	-0.0574538	-0.109784	0.0349928	-0.174656	-0.270759	-0.182344	-0.129189	-0.195349	-0.147002	-0.152375	-0.00576295	-0.530973	-0.0843594	-0.325656	0.340715	-0.282908	-0.237609	0.0623947	-0.298457	-0.116234	-0.375069	-0.182934	-0.0861774	-0.23667	-0.260758	-0.145761	-0.139651	0.198134	-0.205952	-0.0357864	-0.241021	-0.303063	-0.204507	-0.615638	-0.12188	-0.128892	0.0514076	-0.23385	-0.0197303	-0.188247	-0.598099	-0.303453	-0.0810827	-0.183675
-0.369425	-0.821924	0.00617908	-0.124977	-0.698199	-0.535342	-0.909034	-0.400883	-0.557289	-0.0820064	-0.471311	-0.332985	0.00941295	-0.377391	-0.224974	-0.0541818	-0.313385	-0.0079265	-0.965987	-0.680546	-0.204305	-0.52854	-0.736234	-0.00446887	-0.318974	-0.265303	-0.679457	-0.0594818	0.0181268	-0.51802	-0.182176	-0.324464	-0.0446256	-0.730106	0.228403	0.0367327	-0.513988	-0.567456	-0.410912	-0.285044	-0.241776	-0.686937	-0.0116039	-0.526492	-0.772535	-0.301489	-0.8327	0.0465963	-0.385619	-0.291428
-0.324847	0.257837	-0.00965946	0.0144502	-0.135343	0.148907	-0.0432473	0.159367	-0.415056	-0.264985	-0.240466	0.0563316	-0.0708205	-0.0310856	-0.168008	-0.202412	-0.0168683	0.210211	-0.349839	-0.0330937	0.135629	-0.1217	-0.146365	-0.0316829	-0.0107626	-0.0927356	-0.00057538	-0.444638	0.0445349	0.0219352	-0.186801	0.0605414	0.128696	-0.275412	-0.0380399	-0.383645	-0.405336	-0.117103	-0.206337	0.0533148	0.0884755	-0.18332	-0.0844068	-0.188281	-0.213984	-0.0034423	-0.222174	-0.40296	0.196984	-0.097699
0.472502	0.0708105	0.721113	0.378718	-0.074625	0.172314	0.13566	0.40179	0.16591	0.86178	0.092945	0.456716	0.684433	0.298469	0.425152	0.65818	0.298494	0.593753	-0.145425	-0.232849	0.351983	0.0792165	0.0818478	0.198136	0.6119	0.543228	-0.123248	0.447348	0.872353	-0.197739	0.471298	0.567755	0.40656	-0.256437	0.583627	0.355514	-0.297191	-0.0161608	0.255024	0.362237	0.697884	-0.0914217	0.626372	0.223718	-0.149939	0.498102	0.0307138	0.329668	0.457595	0.501014
-0.428988	-0.859411	0.0171635	-0.0516138	-0.893154	-0.704925	-0.817967	-0.495733	-0.639462	-0.0627392	-0.766933	-0.37981	-0.0162255	-0.477732	-0.408796	-0.292313	-0.575027	-0.20165	-1.18303	-1.06793	-0.252751	-0.523335	-0.77963	-0.187244	-0.330466	-0.176787	-0.747818	-0.27132	0.261506	-0.79115	-0.392379	-0.480086	-0.202551	-1.01989	0.157105	-0.0355674	-0.939531	-0.88954	-0.616697	-0.587249	-0.0441975	-0.710359	0.0587069	-0.571571	-0.954861	-0.166908	-0.995848	-0.0993879	-0.387449	-0.262245
-0.253051	-0.0639489	-0.215353	0.0133903	-0.113167	0.037368	-0.0502607	-0.264443	-0.0352438	-0.179619	-0.0451697	-0.255635	-0.182939	-0.168864	-0.213771	-0.0933522	-0.091864	-0.165382	0.296582	-0.109139	0.146047	-0.00428092	-0.0362325	-0.233052	-0.0314761	-0.132693	-0.230277	-0.19943	-0.0927617	-0.110976	-0.193966	-0.0780581	-0.105981	-0.0752938	-0.177793	-0.106607	0.13739	-0.120137	-0.0700862	-0.194961	0.0537511	-0.210573	0.00972006	-0.102272	0.00312598	-0.229935	-0.235417	-0.0274711	-0.104595	-0.0509373
-0.320198	-0.391197	-0.104732	0.115911	-0.604291	-0.131553	-0.615607	-0.265405	-0.193172	0.165107	-0.254792	-0.364852	0.161838	-0.303401	-0.151014	-0.0419063	-0.297977	-0.0381774	-0.962799	-0.452432	-0.355909	-0.0310952	-0.466827	-0.149149	-0.195774	-0.158066	-0.609168	-0.0468691	0.194242	-0.448677	-0.0739222	-0.284681	0.0271114	-0.719088	0.0819121	-0.0209629	-0.374063	-0.425141	-0.328347	-0.17131	0.19657	-0.229083	0.0947997	-0.30651	-0.624906	-0.151793	-0.510579	-0.189461	-0.491654	0.0441392
-0.161123	-0.212378	0.12751	-0.102654	-0.610772	-0.221954	-0.30019	-0.0473403	-0.160789	0.139009	-0.113197	-0.31315	-0.210094	-0.282334	-0.0842361	0.0267743	-0.121036	-0.0333557	-0.266479	-0.0818421	0.130654	-0.363824	-0.209817	-0.0345425	-0.198559	-0.121776	-0.411946	-0.105756	-0.0837953	-0.284151	0.126276	-0.188232	-0.198295	-0.291398	-0.166389	-0.438656	-0.441573	-0.135425	-0.280781	-0.300139	-0.0495876	-0.52376	-0.201015	-0.155549	-0.337589	-0.170612	-0.0184726	-0.334929	0.145628	-0.242544
-0.112664	0.0656953	-0.0767577	0.0427039	-0.549748	-0.0355742	-0.372302	-0.0972815	-0.0602838	0.123797	-0.0168583	0.0231422	-0.00246273	-0.0301209	-0.19448	-0.10303	0.0674638	0.0793719	-0.549549	-0.0123679	0.202861	-0.0705706	-0.225012	0.163915	-0.184238	-0.176437	-0.403184	0.148637	-0.195739	-0.0944784	-0.0288624	-0.219522	0.063328	-0.269928	-0.0775671	0.18162	-0.333388	-0.201401	-0.316666	-0.0581067	0.199863	-0.148244	0.104129	-0.3203	-0.312809	-0.185975	-0.0967433	-0.0532826	-0.350531	-0.0522628
-0.058612	-0.289617	0.0738102	-0.0246912	-0.277175	-0.202228	-0.259268	-0.391249	0.259807	-0.239628	0.0842758	-0.184606	0.0448307	-0.164737	-0.0545436	-0.147082	0.121235	-0.0171675	-0.451789	-0.276772	0.264439	-0.162701	-0.167683	-0.149205	-0.169609	-0.167368	-0.391146	0.0306812	0.00757683	0.0197831	-0.177635	-0.284132	-0.0149526	-0.302876	0.304171	0.0898067	-0.241519	-0.262295	-0.143363	-0.0443758	0.0989563	-0.0471927	0.157455	-0.173852	-0.295593	-0.327604	-0.290749	-0.220459	-0.0729233	-0.344511
0.0698931	-0.253395	0.205818	-0.563875	-0.0734914	-0.0465378	0.112321	-0.0949911	0.813629	0.0731976	0.528646	-0.32602	-0.0827545	0.178858	0.132176	0.246208	0.0501216	-0.0033957	0.31179	0.0844763	0.173016	0.211652	0.701522	-0.0263045	-0.216078	0.0652818	-0.0849133	0.109489	-0.0437129	0.384754	0.403119	-0.495583	-0.194463	0.172639	-0.0294528	0.222852	0.495247	-0.0379093	0.099431	-0.14353	0.319591	0.418423	0.142606	0.046182	0.208943	-0.381103	0.683108	0.0971405	-0.563818	-0.143234
-0.248647	-0.243501	0.0540832	-0.0408594	-0.22769	-0.301554	-0.121081	-0.276577	-0.246739	0.0974213	-0.200424	-0.0868893	-0.0592281	-0.281279	-0.0365215	-0.0981182	-0.0842761	-0.0888911	-0.37301	-0.404148	0.114149	-0.110042	-0.320514	-0.0857428	0.0326407	-0.0805689	-0.434887	0.0834074	-0.0384543	-0.332139	-0.150427	-0.0653512	0.0198106	-0.468609	0.179127	0.0124373	-0.208343	-0.268676	-0.202017	-0.0691066	-0.140971	-0.422679	-0.102706	-0.212834	-0.448239	-0.207387	-0.20805	0.0853023	0.0576529	-0.133625
0.0426696	-0.340222	0.158493	0.40968	-0.31187	-0.139057	-0.372332	-0.10538	-0.213654	0.360214	-0.269611	0.123236	0.330571	0.0644355	-0.0441014	0.320979	-0.0638973	0.447343	-0.567024	-0.521473	-0.0378093	-0.0875778	-0.436994	0.165803	0.179863	0.114901	-0.4763	-0.154174	0.449686	-0.325138	0.253014	0.121647	0.182505	-0.459518	0.532308	0.221491	-0.440446	-0.375552	-0.0234545	-0.0252807	0.315003	-0.455986	0.434854	-0.118561	-0.362666	0.238656	-0.277366	-0.131669	0.0885636	0.110499
-0.0776623	-0.304652	0.0792825	0.174498	-0.158417	-0.353135	-0.331925	-0.10111	-0.187212	0.391985	-0.112073	-0.138393	0.365119	-0.198565	-0.082073	0.0196378	-0.307131	-0.00590251	-0.493861	-0.703501	-0.140386	0.0148829	-0.452454	-0.0717803	0.137498	0.0228727	-0.50443	-0.107073	0.207792	-0.523436	0.0161289	-0.0764672	0.17222	-0.568272	0.386965	0.351472	-0.379247	-0.327711	-0.144928	-0.0778471	0.450324	-0.302948	0.355636	-0.0862909	-0.309613	-0.0932216	-0.245095	-0.136686	0.0076941	-0.036056
-0.107357	-0.0246562	-0.0101919	0.240606	-0.26594	-0.0969374	-0.0830924	0.0026303	-0.258478	0.0933777	-0.134664	0.0652797	-0.166465	-0.0286494	0.00621168	0.00224032	-0.00802177	-0.0508692	-0.125457	-0.300963	0.205211	0.064118	-0.22578	-0.0189109	-0.034298	0.0295968	-0.380128	-0.143273	0.0197463	-0.0101052	-0.0632846	-0.128015	0.0623179	-0.367507	0.184374	-0.0172094	-0.238619	-0.222795	-0.0804507	0.0947453	0.244071	-0.200354	0.0450908	-0.0504334	-0.179027	-0.0280644	-0.246081	-0.153385	-0.0759106	0.245372
-0.377581	-0.396158	-0.426298	-0.181581	-0.488227	-0.467069	-0.53714	-0.290237	-0.489868	-0.0683228	-0.386719	-0.363869	-0.359258	-0.4343	-0.395755	-0.141444	-0.376278	-0.176269	-0.735455	-0.436074	-0.374468	-0.32589	-0.580255	-0.129252	-0.52599	-0.403064	-0.55399	-0.0844982	-0.262085	-0.565394	-0.50041	-0.588831	-0.120369	-0.415572	-0.196854	-0.0672504	-0.549002	-0.421588	-0.457856	-0.406741	-0.172791	-0.412236	-0.319397	-0.329097	-0.372466	-0.53029	-0.606088	-0.156623	-0.437169	-0.302929
-0.439694	-0.293991	-0.148499	-0.132751	-0.26274	-0.249129	-0.246557	-0.389816	-0.239324	0.150963	-0.320047	-0.212464	-0.256553	-0.284727	-0.0733324	-0.0916844	-0.318464	-0.343082	-0.641081	-0.647387	-0.163933	-0.18207	-0.553232	-0.0901272	-0.0870835	-0.0539401	-0.538282	-0.366733	0.0356637	-0.389378	-0.332085	-0.0940558	-0.210913	-0.593018	0.0580056	-0.294833	-0.399999	-0.619207	-0.288352	-0.293916	-0.296829	-0.457158	-0.183854	-0.273728	-0.459915	-0.077886	-0.379612	-0.47005	0.143343	-0.171649
-0.197908	-0.246709	-0.367952	-0.768653	-0.0426912	-0.231729	0.0303572	-0.447425	0.776662	-0.219589	0.20394	-0.531186	-0.105015	-0.359151	-0.0813132	0.407847	-0.165799	-0.336059	0.251836	0.612732	-0.104129	0.0270326	0.39378	-0.78451	-0.269328	0.0403633	0.0792051	-0.359868	-0.235196	0.136748	-0.218955	-0.774373	-0.383297	-0.005037	-0.0248122	0.0841752	0.205746	-0.0160046	-0.0523911	-0.211339	-0.319532	0.203139	-0.507778	-0.0950982	0.259843	-0.546213	0.523635	-0.269519	-0.268742	-0.298289
-0.339617	-0.376563	-0.662251	-0.621302	-0.336129	0.0945932	-0.193222	-0.562593	-0.444803	-0.929601	-0.300945	-0.492192	-0.895099	-0.298415	-0.57433	-0.598972	-0.378468	-0.446508	-0.111832	-0.204749	-0.434888	-0.260606	-0.0852927	-1.28677	-0.566844	-0.343016	-0.138962	-0.559635	-0.487683	-0.321565	-0.27828	-0.876234	-0.408426	-0.0247737	-0.903982	-0.57991	-0.36096	-0.509638	-0.397334	-0.37628	-0.84643	-0.437545	-0.558579	-0.385851	0.0654457	-0.53442	-0.32323	-0.726487	-0.560705	-0.521059
-0.383457	-0.52627	-0.564527	-0.637983	-0.265858	0.0783719	-0.326898	-0.592438	-0.484294	-1.04536	-0.212456	-0.660923	-0.729282	-0.355687	-0.464692	-0.441568	-0.401517	-0.60761	0.0144419	-0.101064	-0.434217	-0.179692	-0.098224	-1.20727	-0.649575	-0.387581	-0.127181	-0.571574	-0.578561	-0.407358	-0.307444	-0.62691	-0.525813	-0.0821724	-0.775044	-0.539361	-0.235403	-0.253124	-0.224765	-0.386437	-0.797031	-0.424537	-0.61478	-0.416967	-0.0691083	-0.679645	-0.0983159	-0.730705	-0.442345	-0.625626
-0.222218	-0.160564	-0.24789	-0.0585771	-0.126849	-0.200731	0.0892022	-0.208803	-0.30299	-0.186695	-0.263921	-0.22127	-0.154087	-0.220371	-0.063737	-0.145781	-0.222948	-0.00582684	-0.227171	-0.340341	-0.201147	-0.120902	-0.336448	-0.253074	-0.0341583	-0.2037	-0.104093	-0.230347	-0.0961556	-0.316075	-0.177152	-0.163054	-0.119479	-0.423963	-0.0303845	-0.0741293	-0.363143	-0.392712	-0.289615	-0.229994	-0.0165306	-0.262268	-0.142639	-0.053442	-0.203296	-0.257701	-0.102672	-0.327031	-0.123039	-0.175231
-0.319994	-0.278787	-0.241362	0.377946	-0.382049	-0.126781	-0.129286	-0.606115	-0.277129	-0.294913	0.217401	-0.143766	-0.581474	-0.16816	-0.1206	-0.0936873	-0.0237818	0.136832	-0.683615	-0.47887	-0.166275	-0.415001	-0.740006	0.270416	-0.486612	-0.0529965	-0.283797	-0.166524	0.074554	-0.388311	-0.187919	-0.0598723	0.0930436	-0.188407	0.163975	0.291904	-0.174296	-0.650421	-0.219552	-0.162481	0.0776409	-0.527799	-0.0193646	-0.326582	-0.193267	0.131679	-0.49991	-0.321992	0.0917099	-0.0191691
0.0112735	0.0643042	0.141708	0.588607	0.182085	0.053967	0.102685	0.192956	0.0934087	0.383713	0.021865	0.210963	0.405352	0.264252	0.0304704	0.395197	0.107241	0.533283	0.0673969	-0.0497128	0.427645	0.122219	0.0324673	0.154226	0.358365	0.133078	0.268654	-0.00716805	0.225214	-0.0202243	0.187977	0.167995	0.197125	-0.061134	0.426212	0.276831	0.0274895	-0.0936014	0.087207	0.0881991	0.464255	-0.00340854	0.361765	0.090578	-0.0399895	0.120639	0.219299	0.188553	0.128097	0.0479379
-0.391323	-0.274231	0.233873	0.335733	-0.0576239	0.214372	-0.237442	-0.293414	-0.0371429	0.112188	-0.0699041	0.00483736	0.228869	0.200512	-0.267633	0.219604	-0.143453	0.299667	-0.428493	-0.343493	0.0316562	-0.0683478	-0.487248	0.288617	0.0337935	0.0567613	-0.0280442	0.489827	0.00758719	-0.383821	-0.43084	-0.102436	0.266404	-0.387537	0.0251822	0.201548	-0.174491	-0.47873	-0.0134755	0.280954	0.298282	0.0633598	-0.111272	9.8881e-05	-0.527091	0.422233	0.124451	0.243582	0.0685931	-0.280736
0.137423	-0.297365	-0.252272	-0.209379	-0.48726	-0.355346	-0.641914	0.118475	-0.202578	0.291272	-0.0924146	-0.35448	0.0849372	-0.242896	-0.281173	0.210148	-0.182239	0.13528	-0.600985	-0.607763	-0.221772	-0.209477	-0.810862	0.141633	-0.0670738	-0.136238	-0.321755	0.26431	-0.0655743	-0.376464	-0.340958	0.0632643	0.267239	-0.677234	-0.125062	-0.0633634	-0.142624	-0.218461	-0.218302	-0.00612638	-0.170728	-0.582112	0.148312	-0.284902	-0.209062	0.223691	-0.657199	-0.521921	0.0441919	-0.00206557
-0.203704	-0.162506	-0.0547008	0.0782127	-0.350596	-0.100445	0.465091	-0.116473	-0.0661396	-0.148912	-0.0490458	0.133752	0.0227828	-0.0300437	-0.0129829	0.158672	-0.14957	-0.0364075	-0.375968	-0.181321	0.522049	-0.124245	-0.259421	-0.0172715	-0.20378	-0.0835154	-0.444401	-0.290198	-0.048404	-0.104412	-0.236598	-0.266647	-0.120111	-0.0323166	-0.0406826	0.0446887	-0.0278277	-0.224074	-0.00301801	-0.152739	0.0277211	-0.0425517	-0.0228809	0.177524	-0.189828	-0.127391	-0.0412349	-0.187718	-0.13644	0.0273382
0.295838	-1.16689	-0.136722	-0.34382	-0.924733	-0.889795	-0.120299	0.426758	0.647614	-0.24618	0.0149409	-0.543842	0.0257288	0.375918	-0.595095	0.205876	-0.0671456	-0.440726	-0.855798	-0.825345	0.541325	-0.768497	-0.613569	-0.9363	0.136685	-0.203108	0.144642	-0.658561	0.0990026	-0.222617	-0.771223	-0.24002	-0.15812	-0.198003	-0.43009	-1.05644	0.347076	-0.788504	-0.272081	0.47793	0.107763	0.751033	0.0963533	-0.251108	-1.02709	-0.939828	0.198218	-0.0128072	-0.451046	-1.08848
-0.0197091	0.147378	-0.0402298	0.210937	-0.289846	0.157022	-0.370871	0.00800221	0.0532456	0.256119	-0.0555585	0.10436	0.000256717	0.10321	-0.227862	-0.0320764	-0.103861	-0.276695	0.262225	0.0375505	0.43594	0.097346	0.153927	-0.128537	0.136627	-0.0141248	-0.411617	0.159092	-0.131013	-0.0716658	0.170004	-0.188015	0.283122	-0.285523	-0.150586	-0.0157012	0.00742804	-0.202155	0.0961941	-0.27337	0.251066	-0.180379	0.10742	-0.0504687	-0.0457666	-0.115534	0.298471	-0.0954282	-0.0679796	0.341276
-0.272765	-0.0658689	0.351599	0.02792	-0.693153	-0.4095	-0.576598	-0.0289554	-0.614274	-0.0219165	-0.271895	-0.0234762	-0.0389961	-0.240286	-0.103128	-0.207895	-0.11198	0.103933	-0.871579	-0.458183	0.0532678	-0.398485	-0.456056	-0.171258	0.0232301	-0.107857	-0.443909	-0.625742	0.109688	-0.327896	-0.131408	0.134321	0.0516701	-0.522618	-0.00699379	-0.363765	-0.385119	-0.16907	-0.265253	0.106107	-0.0742429	-0.360106	0.200093	-0.38041	-0.632114	-0.116234	-0.769204	-0.210216	-0.00267706	-0.240224
0.229932	-0.272552	-0.208507	-0.776353	0.239345	0.27473	0.171626	-0.70906	0.411537	-0.8356	0.474652	-0.615838	-0.350983	0.0759691	-0.0994412	-0.432621	0.25345	-0.4042	0.221434	0.31335	-0.110442	-0.0151073	0.999306	-0.61638	-0.190276	0.0204745	0.361698	-0.421613	-0.308836	-0.0910963	0.454597	-0.637475	-0.724463	0.166883	0.388382	-0.418631	0.136331	0.033866	0.105632	-0.489148	-0.575745	0.439781	-0.521625	0.294517	0.135615	-0.287557	0.50948	-0.554618	-0.246186	-0.57233
-0.311639	0.00722475	-0.0160535	-0.108329	-0.163359	-0.0663915	-0.157921	-0.211786	-0.168559	-0.160638	-0.0774479	-0.0009428	-0.0521948	-0.0482407	-0.221781	-0.238695	0.118768	-0.206499	0.0966358	-0.175212	0.0228598	-0.227089	-0.247477	-0.0324129	-0.17147	-0.166337	-0.199585	-0.383674	-0.0732551	-0.0650289	-0.0513453	0.0634165	-0.0810905	-0.0158022	-0.232237	-0.0280193	-0.148086	-0.163295	-0.242719	-0.176326	0.126553	-0.161026	-0.00916454	-0.0614606	-0.189277	-0.218119	-0.0383312	-0.0929772	-0.185413	-0.062658
-0.0454477	-0.0788803	0.184797	0.0610645	-0.172959	-0.330331	0.0723027	0.0332966	-0.308523	0.310381	-0.118036	0.12372	0.0198432	-0.23308	0.00869152	0.0102394	0.0925664	0.20127	-0.331984	-0.166926	-0.0043262	-0.249174	-0.0870809	0.117791	0.00788862	0.00238863	-0.421315	-0.162189	0.225843	-0.0527779	0.0402895	-0.307004	0.222577	-0.256752	0.0512673	0.0956855	-0.199536	-0.0867258	-0.0589943	0.177689	0.289743	-0.0833748	-0.0334681	-0.135524	-0.356759	-0.0670694	-0.136313	0.192777	0.144988	0.132371
0.273933	0.178755	0.59202	0.690706	0.136328	0.28794	0.0658582	0.453937	9.97933e-05	0.492161	0.371749	0.570491	0.669105	0.305564	0.154598	0.116322	0.458915	0.51008	0.0769859	0.353329	0.148765	0.0683591	0.0203085	0.582195	0.029388	0.421889	0.210638	0.0632705	0.643112	0.424461	0.338294	0.327458	0.473835	-0.128598	0.554249	0.501822	0.382078	0.405382	0.453549	0.559008	0.456045	0.367352	0.626056	0.203866	0.0847494	0.330944	0.170727	0.191564	0.304685	0.0977978
-0.649166	-0.542469	-0.16721	-0.410125	-1.05761	-0.541739	-0.789504	-0.428061	-0.68249	-0.450261	-0.360858	-0.455154	-0.566839	-0.515869	-0.487933	-0.421147	-0.495776	-0.169165	-1.27751	-0.472259	0.0162706	-0.733311	-0.664447	-0.224218	-0.422187	-0.373401	-0.585239	-0.728737	-0.0265623	-0.106314	-0.500559	-0.40183	-0.142646	-0.841303	-0.553858	-0.726005	-0.991149	-0.71651	-0.73522	-0.176164	-0.446239	-0.668464	-0.416783	-0.900508	-0.881654	-0.286255	-1.03878	-0.53218	-0.340184	-0.463361
0.0183064	-0.440845	0.195439	-0.156029	-0.313127	-0.245723	-0.389233	-0.438622	0.239816	-0.192678	0.14395	-0.297475	0.0479561	-0.193951	-0.00758032	-0.11925	0.150979	-0.00665141	-0.49872	-0.325101	0.284522	-0.397943	-0.232356	-0.013159	-0.0875008	-0.180072	-0.374607	-0.0671528	-0.0939249	0.142019	-0.0974563	-0.26296	-0.0609611	-0.256767	0.353623	-0.0688411	-0.339647	-0.308426	-0.219209	-0.087269	0.104	-0.141074	0.433777	-0.224324	-0.440923	-0.30141	-0.376578	-0.322776	-0.0453255	-0.296447
0.117956	-0.161232	0.28573	0.283888	-0.0849455	-0.187358	-0.0119443	0.0745858	-0.0195524	0.570538	-0.129357	0.118739	0.33076	0.0219654	0.100368	0.127395	-0.0395854	0.0568816	-0.258636	-0.361569	0.0436239	-0.00754557	-0.0872931	0.129042	0.272958	0.0726768	-0.120611	0.10033	0.329854	-0.293862	0.0899737	0.0654007	0.150245	-0.457739	0.384745	0.292459	-0.245023	-0.176039	-0.0141074	-0.0224896	0.449936	-0.265971	0.3887	-0.0589278	-0.243895	0.101549	-0.200674	-0.116947	0.141661	0.14908
-0.225785	-0.219857	0.219082	0.139711	-0.782853	-0.163912	-0.370429	-0.111781	-0.277441	0.105981	-0.0625107	-0.2371	-0.101255	-0.0886298	-0.119507	0.528015	-0.082744	0.260128	-0.978002	-0.19373	-0.00456193	-0.705384	-0.654422	0.242814	-0.0943987	-0.20331	-0.445919	-0.452671	0.198984	0.108079	0.134056	0.0786827	0.468165	-0.383386	0.0548575	-0.101265	-0.661324	-0.248423	-0.32743	0.385442	0.167453	-0.243179	0.158096	-0.394694	-0.21516	0.303489	-0.533668	-0.250345	0.268306	0.150186
-0.150867	-0.3919	0.114845	0.0279524	-0.477887	-0.478386	-0.28755	-0.0964227	-0.309326	0.162632	-0.235877	0.0138613	0.0282133	-0.390112	-0.114737	0.0248231	-0.153792	0.0329064	-0.689654	-0.558058	-0.334713	-0.251886	-0.330645	-0.0404247	-0.272409	-0.106386	-0.696751	-0.315841	0.385312	-0.332993	-0.144275	-0.301806	0.0852307	-0.695223	0.292507	0.106257	-0.460465	-0.474105	-0.315162	-0.146727	-0.00780287	-0.406187	-0.0107817	-0.392814	-0.455315	-0.0837937	-0.411055	-0.117103	-0.0958075	0.0238041
-0.0894661	-0.383468	0.483373	-0.0488407	-0.42301	-0.0238911	-0.290392	-0.0890213	-0.0127095	0.118694	0.255752	0.0719862	0.100555	0.0406479	-0.199386	-0.0982343	0.0575647	0.0895786	-0.531495	-0.260178	0.637642	-0.217476	-0.101182	-0.151016	0.0633329	-0.18411	-0.245425	-0.414437	-0.0480465	0.00715608	-0.099653	0.382228	-0.0687683	-0.250903	-0.0120527	-0.0590329	-0.399633	-0.10243	-0.221804	0.160423	0.503402	-0.0112534	0.443621	-0.275528	-0.43986	-0.173601	-0.0924944	-0.122603	0.00519292	-0.09496
-0.135946	-0.154954	-0.0493938	-0.231938	-0.19061	-0.102742	-0.656149	0.260618	0.236384	-0.202722	0.0387254	-0.102153	0.0212191	-0.144872	0.310938	-0.386473	0.177566	0.0543919	-0.585722	0.476258	-0.324403	-0.219742	-0.33435	0.497168	-0.268448	-0.157548	-0.0902004	-0.141824	-0.207676	0.497971	0.276746	0.114293	0.254492	-0.000857713	-0.012759	-0.249827	-0.505579	0.252923	-0.248875	-0.114306	0.365055	0.193472	-0.0938947	-0.268818	-0.179503	0.197229	-0.373843	0.00155553	-0.152433	0.148105
-0.122918	0.0826031	-0.0524968	0.245268	0.156786	0.209867	0.084487	-0.0478136	0.0548962	0.248668	0.0293692	0.132258	0.086811	0.0469635	0.0233868	0.163729	0.246353	0.455497	0.0528391	0.233572	0.466698	-0.0681668	-0.0370249	-0.0051611	0.114537	-0.02644	-0.0595673	0.221965	0.0827594	-0.0333654	0.227112	-0.00298339	0.507163	-0.0895111	0.254431	0.130017	-0.0478325	-0.0248582	-0.016358	0.0746616	0.389502	0.192089	0.209743	0.160592	-0.0833196	-0.00526315	0.117204	0.213722	-0.184264	0.342807
-0.17852	-0.0939096	0.0549737	0.297614	-0.143904	-0.18377	-0.119373	-0.241316	0.0580005	0.580542	-0.33573	0.114153	0.136629	0.0844715	0.0744557	0.20734	-0.171728	0.047724	-0.41003	-0.47511	0.115561	0.211598	-0.321044	-0.118992	0.255572	0.0733328	-0.454313	-0.0455846	0.265909	-0.242914	0.152829	0.0825581	0.196278	-0.523793	0.299333	0.112102	-0.262243	-0.24327	-0.0163589	-0.00807142	0.427974	-0.253691	0.305416	-0.0188256	-0.149423	-0.0308992	-0.18911	-0.364001	0.0557512	0.157352
-0.153033	-0.109751	-0.175153	0.0677864	-0.0393924	-0.0175317	-0.0882256	-0.170775	-0.0858146	0.128358	-0.137637	-0.062977	-0.177964	0.009888	0.0486962	-0.188399	-0.0447065	-0.0846504	0.0270946	-0.060737	-0.140067	0.123761	-0.0940031	0.0925727	-0.00415545	-0.0824796	-0.0931136	0.128385	-0.128193	-0.0510136	0.0405614	-0.0372124	0.0591298	-0.313737	0.107872	-0.0360062	-0.138682	-0.0723997	-0.0481211	0.0610831	0.270713	-0.113546	-0.0108744	-0.0276355	-0.191054	0.0923219	-0.196413	0.0274639	0.0432873	-0.0426312
-0.188595	0.0835694	0.0224446	0.213446	0.116376	-0.232937	0.0895421	0.0203897	-0.17834	0.012007	-0.00222054	0.0535181	-0.0426749	-0.0368572	-0.00811679	-0.280157	-0.147464	0.0042809	-0.163655	0.212211	0.0292024	-0.0322701	-0.172184	-0.0604295	0.0789855	-0.117017	-0.191441	-0.332226	0.474286	-0.141516	-0.0216332	0.217797	0.225286	-0.348432	-0.00146025	-0.187322	-0.14915	-0.227106	-0.17333	0.0881977	0.197089	-0.36918	-0.133287	-0.14291	-0.233466	0.0255878	-0.15945	0.424692	0.201739	0.0436785
-0.363802	-0.256804	0.0426743	-0.0842537	-0.480451	0.155164	-0.332922	-0.0545665	-0.525869	0.0222548	-0.612612	-0.0943397	-0.107684	-0.294539	-0.154378	0.0157455	-0.230425	-0.0143817	-0.720225	-0.592149	-0.122413	-0.239526	-0.537889	-0.0695536	-0.229823	-0.118019	-0.622103	-0.646847	0.193363	-0.331222	-0.14601	0.152048	-0.0141305	-0.556596	0.061935	-0.346367	-0.529721	-0.349726	-0.29656	-0.161999	-0.233487	-0.513297	-0.112887	-0.32268	-0.498299	-0.0421974	-0.452589	-0.329062	0.316232	-0.136194
-0.134528	-0.244547	0.0855735	-0.195819	-0.0300543	-0.218188	0.126743	-0.314636	0.0527784	0.0747034	0.158844	0.197332	-0.0728236	-0.066628	-0.168048	-0.0759283	0.24579	-0.161562	0.0152514	-0.197488	0.930228	-0.179577	0.00859229	-0.113118	-0.12872	-0.0388759	-0.2585	-0.154443	-0.074801	-0.0543321	-0.0458795	0.451374	-0.0623747	0.249891	-0.0773017	-0.28962	0.112188	-0.198057	-0.0329941	-0.372286	-0.0792809	-0.144954	0.00438766	0.0526856	-0.0362004	-0.147722	0.347903	-0.200681	0.3891	0.172537
-0.188802	-0.16636	-0.19474	-0.0917201	-0.230124	-0.315493	-0.0740441	-0.235459	-0.299003	-0.096524	-0.0547835	-0.145089	-0.188049	-0.2392	-0.206076	-0.24998	-0.276466	-0.117362	0.0420863	-0.25174	-0.266588	-0.115627	-0.247185	-0.0869535	0.0165309	-0.0991059	-0.343236	-0.110379	-0.0622394	-0.212253	-0.223978	0.0449601	-0.208549	-0.176591	-0.259352	-0.0476319	-0.23395	-0.213698	-0.173013	-0.0519445	0.0159541	-0.112263	-0.194351	-0.124841	-0.145704	-0.0794605	-0.308237	-0.0868508	-0.13882	-0.221917
-0.235308	-0.511623	-0.143739	-0.0849155	-0.570593	-0.269194	-0.484458	-0.305259	-0.10558	-0.11431	-0.270006	-0.294197	-0.133598	-0.30077	-0.291881	-0.200937	-0.226647	-0.125898	-0.845846	-0.415132	0.0637202	-0.443231	-0.501077	-0.158089	-0.39121	-0.248025	-0.614098	-0.247333	-0.16864	-0.308791	-0.00293541	-0.299187	-0.217041	-0.393988	-0.128348	-0.101783	-0.550142	-0.607791	-0.373858	-0.415301	0.0923365	-0.349945	-0.030679	-0.370651	-0.539654	-0.28258	-0.538338	-0.296886	-0.23293	-0.20299
0.123945	-0.0235844	0.211266	0.334149	-0.0745859	-0.216488	-0.261411	0.0127984	-0.183066	0.516106	0.0903661	0.213828	0.373912	-0.137018	0.133517	0.176466	-0.0380011	0.442253	-0.337343	-0.563053	-0.120351	0.0890528	-0.496438	0.0386678	0.130211	0.129436	-0.442252	-0.0549024	0.406909	-0.362414	-0.0794854	0.175644	0.303606	-0.629672	0.444296	0.212589	-0.122618	-0.08623	0.00358857	0.215961	-0.0299399	-0.237203	0.302814	0.0469619	-0.141381	0.233043	-0.681829	0.0415057	0.292016	0.30262
-0.231005	-0.0668763	0.0639178	-0.670977	-0.0499709	0.0738946	-0.0970583	-0.222604	0.0267209	-0.654533	0.240556	-0.0509357	-0.35637	-0.535738	-0.213307	-0.601617	-0.290505	-0.283355	0.198874	0.140028	-0.116192	0.134676	0.252431	-0.529458	-0.319507	-0.176912	-0.172675	-0.208645	-0.391478	-0.0210327	0.0529707	-0.22914	-0.45447	0.0316192	-0.227464	-0.656111	0.0954287	-0.565309	-0.109131	-0.157936	-0.198739	0.0705801	-0.377015	-0.107416	-0.064179	-0.37244	0.116727	-0.511119	-0.43726	-0.14968
-0.231378	0.292275	-0.394839	-0.673457	0.238651	-0.127815	0.305907	-0.162211	0.288974	-0.929456	0.547423	-0.120136	-0.367893	-0.345558	-0.197762	-0.851075	-0.392875	-0.198128	0.371078	0.245493	0.269195	0.0602228	-0.091452	-0.184965	-0.801992	-0.256726	0.117264	0.0345417	-0.376808	0.367665	-0.799977	-0.106052	-0.0448746	-0.720709	-0.364075	-0.270537	0.0532438	0.394916	-0.117435	0.00289905	-0.577217	0.266605	-1.02365	-0.145619	0.448796	-0.0977778	0.101513	-0.650099	0.283823	-0.245517
-0.0892005	-0.302599	-0.273233	-0.00594072	-0.336786	-0.367252	-0.422538	-0.0853455	0.157482	0.319239	-0.0233689	-0.413063	0.0502066	-0.165376	-0.0253673	0.328734	-7.21469e-05	0.090582	-0.52041	-0.384401	-0.297815	-0.133188	-0.320533	0.0702192	-0.00142951	0.0225111	-0.514564	0.166552	0.112269	-0.461678	-0.126004	-0.334701	0.0630933	-0.417332	0.389838	0.304743	-0.156346	-0.291379	-0.163373	-0.11407	0.0729227	-0.239155	0.126553	-0.170295	-0.389296	-0.0772622	-0.49513	0.0853806	-0.475848	0.144395
-0.079712	-0.148656	-0.435489	-0.283611	0.486523	0.297055	-0.0301703	-0.200151	0.313492	-0.600591	-0.16721	0.258656	-0.494342	0.0163765	0.254022	0.434724	0.212241	-0.201337	0.135653	0.383309	0.397366	0.0407691	0.673088	-0.164418	-0.107514	0.288284	0.176686	0.00433542	-0.371462	-0.0184784	0.00302457	-0.103673	-0.437238	0.216199	-0.0470016	-0.0686557	0.436019	0.369522	0.302811	-0.195542	-0.848929	0.42317	-0.397546	0.177189	0.0941818	-0.305812	0.200658	0.258023	0.0784305	-0.326586
-0.484967	-0.61504	-0.309007	-0.422039	-0.570351	-0.625292	-0.631529	-0.369792	-0.483443	-0.125344	-0.495274	-0.363786	-0.268042	-0.405024	-0.378356	-0.412691	-0.484322	-0.211806	-0.824091	-0.468458	-0.266883	-0.619994	-0.420634	-0.242742	-0.432636	-0.456382	-0.719894	-0.655162	-0.306634	-0.325105	-0.329212	-0.367762	-0.229217	-0.751982	-0.415975	-0.438536	-0.639051	-0.576609	-0.568943	-0.450214	-0.039709	-0.532538	-0.168564	-0.58344	-0.536944	-0.342145	-0.71116	-0.517114	-0.350576	-0.41135
-0.387282	0.420817	-0.0517019	-0.101737	-0.504564	-0.0552764	-0.462084	0.248768	-0.207611	-0.0110937	-0.155883	-0.435539	0.0929065	0.0320579	-0.256932	-0.271441	0.0316262	0.0271706	-0.547401	-0.168564	0.0622094	-0.219691	-0.608388	0.285159	-0.105865	-0.0621652	-0.377485	-0.229273	-0.0683842	-0.0471142	0.120993	0.0108644	0.0131874	-0.32964	-0.304643	-0.216571	-0.465703	-0.351562	-0.253345	-0.237312	-0.153627	-0.268449	0.192258	-0.293896	0.088981	-0.068175	-0.548395	-0.219132	-0.0848268	-0.246667
-0.448236	0.0879535	-0.168539	-0.328722	0.210789	-0.101228	0.0469353	-0.437764	-0.320545	-0.092312	-0.287596	0.154046	-0.259846	-0.0759169	0.0758161	-0.0591142	-0.111612	-0.507511	-0.32438	-0.0843978	0.0912948	-0.17941	-0.492711	-0.0599127	-0.0363073	-0.152442	0.0802583	0.0467776	0.0811095	-0.288009	-0.282478	-0.0952168	-0.382845	0.300878	0.00214887	-0.242924	0.00406569	-0.0768073	-0.074777	-0.491142	-0.450587	-0.189819	-0.45987	0.0998476	0.017327	-0.171071	0.242468	-0.158108	-0.536643	-0.323004
-0.118755	-0.146509	0.377882	0.0906656	-0.322155	-0.328139	0.107896	0.318106	-0.0972606	0.245821	-0.0187665	0.207424	0.0937259	-0.0553532	0.145723	0.284145	-0.188354	0.40997	-0.259777	-0.730301	0.322446	0.0811434	-0.512463	-0.0477638	0.209888	-0.0278142	-0.363228	-0.713812	0.341148	-0.0577307	0.0160469	0.426932	0.396846	-0.635422	0.237472	-0.387527	-0.254846	-0.24137	-0.127257	0.289165	0.196415	-0.58115	0.165615	-0.168582	-0.0747577	0.23948	-0.55288	-0.394891	0.595283	-0.0189683
-0.0297222	-0.411515	-0.041561	0.059191	-0.354806	-0.366141	-0.401531	-0.107691	-0.289731	0.293941	-0.361912	-0.149079	0.0867151	-0.245092	-0.120381	0.0883687	-0.222985	0.0836446	-0.688492	-0.482831	-0.257531	-0.207928	-0.462746	0.0533362	-0.059431	-0.041992	-0.512571	-0.0821626	0.210353	-0.296925	-0.084492	-0.250989	0.0614571	-0.559263	0.16279	0.0762404	-0.531331	-0.39898	-0.284607	-0.0626712	0.195081	-0.34717	0.105923	-0.221368	-0.450848	-0.0763735	-0.369813	-0.147338	-0.222887	0.0911224
-0.309795	-0.401876	0.110992	0.118075	-0.226131	-0.364909	-0.320883	-0.252264	-0.440052	0.277292	-0.367336	-0.0630303	0.159935	-0.234721	-0.234776	-0.129068	-0.260468	0.134743	-0.549949	-0.744307	-0.151136	-0.339396	-0.65888	-0.0685147	-0.0225641	-0.126682	-0.4886	-0.468008	0.206331	-0.50434	-0.189179	-0.123447	0.0459364	-0.768445	0.298609	-0.00390138	-0.433127	-0.415995	-0.294544	-0.18463	0.260197	-0.438533	0.031689	-0.269239	-0.539507	-0.0787391	-0.520679	-0.17732	0.0972213	-0.115291
-0.11087	-0.251414	0.361897	0.186265	-0.433848	-0.435369	-0.202272	-0.027085	-0.647287	0.282299	-0.299608	0.196886	0.239788	-0.158248	-0.0878098	-0.172718	-0.0622258	0.186297	-0.504749	-0.674995	-0.122826	-0.0468288	-0.481845	0.0552196	0.121535	-0.0715788	-0.300065	-0.695334	0.449169	-0.359325	0.00859363	0.0809309	0.203314	-0.60974	0.340135	0.0401754	-0.392244	-0.367933	-0.2329	0.000152939	0.250812	-0.41937	0.053865	-0.242311	-0.588529	-0.180653	-0.128711	-0.235695	0.249098	-0.0592238
-1.29427	-0.903215	-1.14035	-0.369651	-0.401825	-0.657376	-0.771382	-1.23888	-0.344075	-0.863382	-1.25216	-0.720782	-0.290938	-0.521852	-0.788107	-0.166453	-0.927614	-0.318478	-1.35019	-1.24678	-1.13173	-1.38497	-1.39344	-0.639864	-0.609435	-0.678429	-1.06744	-0.978744	-0.177292	-1.07509	-0.466379	-0.662016	-0.424116	-1.4447	-0.137208	-0.69777	-1.48633	-1.20744	-1.10509	-0.919678	-0.543592	-1.33283	-0.280921	-1.03668	-1.29568	-0.328406	-1.47493	-0.646604	-0.937948	-0.716642
-0.988487	-1.31429	-0.956298	-0.861514	-1.33074	-1.27385	-1.6143	-1.02448	-1.34669	-0.792085	-1.27898	-1.14502	-0.719231	-1.13671	-0.997237	-0.88826	-1.23693	-0.744233	-1.39987	-1.808	-1.06603	-0.808937	-1.62503	-0.966263	-0.927366	-0.987259	-1.59011	-0.733584	-0.647149	-1.2782	-0.977703	-0.824729	-0.781212	-1.68437	-0.696542	-1.03269	-1.4465	-1.26003	-1.24844	-1.04724	-0.477758	-1.37503	-0.485431	-1.12947	-1.26123	-0.724754	-1.50498	-0.993445	-0.886734	-0.923774
-0.377319	0.141443	-0.397774	0.0161336	-0.0620463	-0.152269	-0.231414	-0.125094	-0.0177062	-0.383753	-0.398208	-0.0358717	-0.267655	0.0426992	-0.0211039	-0.349936	-0.087862	-0.199089	-0.112931	0.190386	0.0252022	-0.671962	-0.33804	0.528138	-0.263021	-0.080664	-0.0528195	-0.0286617	0.161041	-0.150264	0.0919585	-0.0658794	-0.216465	0.161614	-0.308408	-0.274729	-0.485476	-0.183553	-0.398845	-0.329715	0.421403	-0.0996041	0.0300362	-0.24089	-0.277159	-0.146283	-0.187694	-0.388987	-0.000374421	-0.515354
-0.2598	-0.287978	-0.375153	-0.244382	-0.501501	-0.221736	-0.157287	-0.159653	0.020707	-0.165342	-0.204132	-0.199514	-0.0782367	-0.203292	0.0829499	-0.172479	-0.177437	-0.187398	-0.424989	-0.382343	-0.151923	-0.261763	-0.529051	-0.0835692	-0.295302	-0.258421	-0.594027	-0.130078	0.0474396	-0.206251	-0.166572	-0.226055	-0.0558292	-0.691897	0.0659185	-0.0655805	-0.413334	-0.499915	-0.303951	-0.247501	0.243834	-0.199586	-0.0766975	-0.384752	-0.332185	-0.0901053	-0.571274	-0.368761	-0.150906	-0.12235
-0.736865	-1.00623	-0.735143	-0.949165	-1.02684	-0.639758	-1.05397	-0.862727	-0.674505	-0.77978	-0.812924	-0.896243	-0.809535	-1.06634	-0.646154	-1.07462	-0.990275	-0.753333	-0.76217	-0.948352	-0.885357	-0.78683	-0.90232	-0.446436	-0.901328	-0.76743	-0.96331	-0.648205	-0.844393	-0.869375	-0.567782	-0.693048	-0.64932	-0.700997	-0.923889	-0.803676	-0.729769	-0.888394	-0.859763	-1.02628	-0.735568	-0.912864	-0.699638	-1.00308	-0.949994	-0.788576	-1.25379	-0.814391	-0.650659	-0.925261
-0.944912	-0.989424	-0.604897	-0.742241	-1.08823	-0.899442	-1.26674	-0.740799	-0.768602	-0.449973	-0.721146	-1.00986	-0.660564	-0.796303	-0.704306	-0.648614	-0.728055	-0.430152	-1.09388	-0.825245	-0.849921	-1.12801	-1.11152	-0.308347	-0.842599	-1.02795	-1.05776	-0.632253	-1.02459	-0.86851	-0.756611	-0.676816	-0.62271	-0.951136	-0.693512	-0.747636	-1.16566	-0.818974	-1.19609	-0.692272	-0.521818	-0.802661	-0.520247	-1.12531	-1.11399	-0.716091	-1.19438	-0.69815	-0.9078	-0.777681
0.89523	0.812225	0.76037	0.329411	0.799536	1.1959	0.766176	0.716188	0.452078	0.67176	0.822092	0.776183	0.317237	0.546817	0.765939	0.807076	0.746675	0.667875	1.1286	1.0405	0.763428	0.81028	1.31506	0.48623	0.673695	0.968023	0.387333	0.349019	0.82237	0.835172	0.779983	0.778274	0.444839	0.810406	0.222164	0.82282	0.927394	0.910579	0.850434	0.777246	0.532572	0.649163	0.520364	0.808673	0.892399	0.34483	1.12084	0.608182	0.680637	0.999041
-1.92204	-3.42707	-1.4146	-1.99879	-2.41187	-2.00404	-3.93647	-1.77835	-2.53094	-1.38511	-3.06517	-2.4121	-1.4599	-1.75102	-2.05475	-1.29257	-2.31907	-1.45444	-3.26134	-2.96598	-2.44974	-3.31749	-3.56575	-0.879949	-1.64883	-2.19392	-2.2552	-2.2536	-1.77916	-2.65651	-1.60989	-1.47097	-1.51341	-3.07419	-1.1125	-2.39101	-3.58098	-2.52177	-2.82385	-2.03319	-1.22278	-2.52196	-1.33312	-2.86646	-2.96959	-1.5849	-3.60122	-1.75434	-1.93179	-2.43865
-0.356782	-0.275193	-0.214062	-0.229952	-0.252918	-0.149972	-0.200523	-0.0752973	-0.402437	0.130304	-0.294424	-0.160944	-0.135352	-0.236533	0.00700775	-0.0581608	-0.258064	0.13207	-0.421944	-0.245976	-0.417534	-0.158649	0.0803798	-0.135167	-0.156032	-0.117636	-0.402555	-0.364033	-0.00425574	-0.266076	-0.131646	-0.305229	0.090485	-0.556876	-0.113161	-0.462912	-0.174507	-0.109525	-0.176644	-0.241149	-0.175513	-0.21051	-0.273725	-0.168099	-0.222958	0.075894	-0.260861	-0.567703	-0.250081	-0.118791
-0.0458354	-0.25728	0.320991	-0.228425	-0.577761	-0.4168	-0.515325	-0.3201	-0.00142323	-0.0819206	0.000554063	-0.289086	0.0237615	-0.201677	-0.106396	-0.295046	0.0703845	-0.0701148	-0.664235	-0.469488	0.154158	-0.344253	-0.485459	0.0757642	-0.33096	-0.243135	-0.581971	-0.0278764	-0.00408781	-0.165334	-0.0488199	-0.296227	-0.0160139	-0.391478	0.295189	-0.100773	-0.441369	-0.50241	-0.299832	-0.212444	0.0514821	-0.318302	0.382646	-0.279646	-0.439147	-0.225677	-0.499957	-0.296688	-0.190214	-0.277759
-0.0582736	-1.20588	-0.119778	-0.926691	-0.388799	-0.674121	-0.737672	-1.09307	-0.17539	-0.837206	0.0688029	-0.985661	-0.0126358	-0.538157	0.0720606	-0.573299	-0.167805	-0.824176	-0.902391	-0.532719	1.63096	-1.09733	-0.27755	-0.821371	-0.937016	-0.388404	-0.999059	-1.02786	-0.536134	-0.477207	0.0378296	-0.139356	-0.449024	-0.484422	-0.078307	-0.997465	-0.867356	-1.14434	0.0272314	-0.847228	-0.872831	-0.611899	-0.657881	-0.281904	-1.18394	-0.973752	0.343824	-1.09311	0.9211	-1.24726
0.327806	-0.00390117	0.165295	0.0858995	-0.00479649	0.0627862	-0.115106	-0.0103367	0.0620545	0.426126	0.0346654	0.196329	0.0854254	-0.0199517	0.162958	0.400234	0.142141	0.113648	0.0171774	-0.21501	0.206774	0.25232	-0.0640146	-0.129842	0.281259	0.152728	-0.236	0.170798	0.259686	0.0495626	0.251249	0.0857635	0.191894	-0.331477	0.274938	0.136075	0.01639	-0.0854808	0.10728	0.100901	0.307555	0.194261	0.355159	0.10851	-0.0334109	-0.0620226	0.103477	0.129307	-0.148615	0.313184
0.0565695	-0.197536	-0.0207787	0.0904539	0.0459842	-0.202094	-0.279335	-0.00377873	-0.222875	0.227461	-0.00753086	0.0437537	0.185168	-0.0376034	0.0563109	0.133273	0.0764023	0.0029512	-0.45072	-0.25543	0.0941189	-0.164061	-0.346716	0.072824	-0.0712409	-0.0662987	-0.244837	-0.0878318	0.132334	-0.248806	0.213573	0.0533197	0.107295	-0.258675	0.142651	0.036809	-0.129001	-0.182015	-0.0663806	-0.0579364	0.447853	-0.223372	0.220695	-0.0412077	-0.321499	-0.0238673	-0.173306	-0.169114	0.123976	0.12901
-0.22715	-0.0866658	-0.162182	0.0386111	0.200865	-0.0829821	-0.134284	-0.179848	-0.0168885	-0.0258472	0.00769919	-0.00726917	-0.0843018	-0.114088	0.0450987	-0.0321108	-0.0627946	-0.0182559	0.185982	-0.33367	-0.0542118	0.0784722	-0.34067	0.00488826	0.285552	-0.0308354	-0.231557	0.0613857	0.0829904	-0.255994	-0.00354037	0.130436	0.246932	-0.273664	0.0242968	0.027537	-0.0127542	-0.0500152	-0.109044	-0.00593037	-0.0540004	-0.237296	-0.119457	-0.0118938	0.194429	0.06309	-0.194948	-0.230365	0.0597339	0.0716195
-0.607792	-0.472132	-0.224693	-0.386425	-0.359799	-0.0586345	-0.260391	-0.340666	0.164125	-0.646838	-0.21112	-0.559243	-0.661786	0.00312073	-0.170524	-0.287491	-0.393837	-0.581336	-0.00490587	0.0985841	-0.158559	-0.0462933	0.177486	-0.433383	-0.139775	-0.147296	-0.775223	-0.202912	-0.770205	-0.123194	-0.29789	-0.314009	-0.411159	0.0256051	-0.314579	-0.507327	0.197334	-0.0897886	-0.146905	-0.552753	-0.293781	-0.00463894	-0.278484	-0.296956	-0.220202	-0.534688	0.118104	-0.48886	-0.246649	-0.347337
-0.134338	-0.164748	0.331411	0.0596193	-0.162545	-0.337705	-0.205027	-0.212616	-0.412736	0.240982	-0.274838	-0.0391441	0.0854584	-0.232604	-0.119838	-0.0288639	-0.223662	0.111405	-0.231541	-0.757948	-0.0775325	-0.0671726	-0.349558	-0.0744763	0.0421883	-0.16251	-0.521238	-0.264723	0.0171505	-0.43413	-0.140428	-0.0559316	0.171543	-0.65266	0.10928	0.035667	-0.22614	-0.201729	-0.1992	-0.0647903	0.0324062	-0.449635	0.543307	-0.237575	-0.250102	-0.203063	-0.315754	-0.32096	0.0630312	0.0123954
-0.64594	-1.00414	-0.702631	-0.824597	-0.422367	0.104306	-0.950806	-0.54889	-0.27508	-1.32171	-0.927106	-0.873403	-1.13661	-0.286919	-0.496896	-0.542282	-1.05105	-0.471351	-0.1924	-0.327328	-0.524317	-0.340021	-0.0714199	-1.42724	-0.329962	-0.567138	-0.382156	-0.74261	-1.13927	-0.420644	-0.751242	-0.533115	-0.561755	-0.0636319	-1.30191	-0.422627	-0.366419	-0.0503187	-0.321058	-0.541141	-0.958553	-0.263374	-1.25555	-0.512623	0.0109987	-0.322231	-0.651388	-0.753061	-0.429416	-0.63647
0.0226366	-0.203773	0.30935	-0.0286802	-0.3591	-0.256017	-0.249687	-0.290827	0.166428	-0.02555	-0.0153036	0.00222074	0.102129	-0.146058	0.0434687	-0.259596	0.0263095	0.100579	-0.48636	-0.259338	0.464223	-0.268094	-0.211929	0.242057	-0.133259	-0.104815	-0.106645	-0.147136	-0.0176136	-0.129383	-0.105766	0.0512704	-0.115393	-0.170037	0.222239	-0.140055	-0.264769	-0.44267	-0.189147	-0.213117	0.0410324	-0.241722	0.23017	-0.0385962	-0.272639	-0.0299104	0.0214224	-0.147571	0.0460944	-0.290225
-0.491705	-0.775728	-0.298254	-0.210172	-0.893259	-0.691921	-0.939795	-0.358648	-0.696697	-0.20689	-0.65928	-0.549491	-0.288671	-0.564193	-0.495494	-0.241288	-0.588533	-0.244461	-1.14049	-1.07723	-0.709245	-0.730254	-1.00144	-0.197684	-0.381953	-0.472349	-0.818458	-0.503647	-0.217079	-0.910374	-0.496813	-0.528526	-0.352002	-1.09063	-0.246993	-0.47824	-0.966566	-0.787706	-0.765312	-0.537998	-0.252261	-0.89541	-0.220904	-0.693021	-0.84928	-0.278499	-1.01703	-0.555369	-0.339534	-0.466444
-0.224806	-0.413671	-0.146191	-0.067601	-0.298506	-0.456998	-0.441008	-0.340113	-0.388981	0.0682941	-0.366798	-0.203579	-0.125471	-0.319466	-0.230674	-0.00701273	-0.296033	-0.176154	-0.335701	-0.558098	-0.239361	-0.27328	-0.547496	-0.0861457	-0.128772	-0.219037	-0.580942	-0.248755	-0.0064664	-0.470405	-0.282	-0.251595	-0.171841	-0.648842	0.0468225	-0.0634849	-0.446442	-0.426512	-0.357955	-0.258968	0.104647	-0.408914	0.0187532	-0.282749	-0.467353	-0.127582	-0.419725	-0.132391	-0.171318	-0.110571
-0.0128222	-0.186272	0.156373	0.141066	-0.617916	-0.0689667	-0.394022	0.0397649	-0.0932795	0.280197	-0.0956122	-0.0382862	0.0113365	-0.0734898	-0.0653229	0.0453696	-0.125324	0.170599	-0.673076	-0.243865	0.0241506	-0.0364701	-0.255502	0.0309393	-0.131943	0.0373189	-0.514581	-0.000281302	0.257392	-0.124222	0.178596	-0.0753754	0.189308	-0.435573	0.197672	0.0644481	-0.413079	-0.396985	-0.149193	0.0386597	0.127487	-0.405294	0.125435	-0.264526	-0.407035	0.054367	-0.376029	-0.183711	-0.0766384	0.0932716
-0.0984921	-0.0375052	0.170423	0.154607	-0.149032	-0.0675831	-0.011811	-0.0149673	-0.138687	0.216066	-0.0750679	0.152298	0.0951732	-0.00286752	-0.0123805	0.00535212	-0.115532	0.107905	-0.136225	-0.217189	-0.00312429	0.124509	-0.167577	0.036384	0.216097	0.0580026	-0.100955	-0.266111	0.187663	-0.100339	-0.0105565	0.0289353	0.0633672	-0.219693	0.196018	0.0317047	-0.15394	-0.25371	-0.069733	0.0212244	0.244067	-0.115597	0.0169019	-0.0388475	-0.0970149	-0.118519	-0.0476627	-0.143146	0.183385	0.0666966
-0.750901	-1.37554	-0.879009	-0.272165	-0.940668	-1.10357	-1.0427	-0.873664	-0.984955	-0.353962	-1.16911	-0.845548	-0.434484	-0.807165	-1.04303	-0.718795	-1.00764	-0.241949	-1.47492	-1.35	-1.00901	-1.08722	-1.31073	-0.536366	-0.604019	-0.817042	-1.1726	-1.1668	-0.315553	-1.22123	-0.686833	-0.739689	-0.805132	-1.45492	-0.147931	-0.415626	-1.42238	-1.37274	-1.06144	-0.96118	-0.238913	-1.16067	-0.209422	-1.07815	-1.38876	-0.578874	-1.19889	-0.872098	-0.836376	-0.895697
-0.102257	-0.186899	0.0757376	0.153709	-0.182098	-0.254266	-0.223104	-0.0806147	-0.246443	0.33592	-0.065787	0.0713183	0.215607	-0.0867629	-0.0578894	0.0574211	-0.0535003	0.111602	-0.418095	-0.459222	0.0143921	-0.0509736	-0.341409	-0.0515755	0.211475	0.0245402	-0.194644	-0.0385031	0.251417	-0.243704	-0.0363283	0.0180258	0.121116	-0.525942	0.289771	0.067433	-0.335656	-0.31606	-0.089102	-0.00967753	0.118709	-0.297927	0.230752	-0.0675676	-0.340931	-0.112418	-0.189862	0.0174773	0.0778959	0.164494
-0.907134	-1.37108	-0.455923	-0.941751	-0.980754	-1.1727	-1.27443	-1.07175	-0.765338	-0.620228	-0.866436	-1.07337	-0.50295	-0.929918	-1.00273	-0.731898	-0.557419	-0.605916	-1.24287	-1.25615	-0.665273	-1.33565	-1.23136	-0.713003	-0.737497	-1.06501	-1.15531	-0.948147	-0.764481	-1.11986	-0.79698	-1.08003	-0.792597	-1.02497	-0.545824	-0.461824	-1.17785	-0.914655	-0.985841	-0.858567	-0.494776	-0.934662	-0.531502	-1.19669	-1.40414	-1.06853	-1.30611	-0.900669	-0.944274	-1.19483
-0.20784	0.123917	0.00130757	-0.371052	0.133032	-0.153558	0.296718	-0.15964	0.0601157	-0.189134	0.0252934	-0.280641	-0.256636	-0.133379	0.10969	-0.174867	-0.00459372	-0.225054	0.650332	0.236938	0.101375	0.304308	0.315261	-0.591032	0.0865545	0.0361487	0.0666392	-0.142623	-0.149116	0.189482	0.168028	-0.119914	-0.013162	-0.280331	-0.775774	-0.0450147	0.21838	0.121637	0.0250063	-0.0302715	-0.123977	-0.0756124	-0.461658	0.0843548	0.375732	-0.104673	0.246196	-0.0954941	0.0259577	0.0250751
-0.267228	-0.0286328	-0.188741	0.0543918	-0.530702	0.152879	-0.349168	-0.247581	0.328691	-0.245979	-0.280131	0.816815	0.308714	-0.030908	-0.0659817	-0.401248	0.345848	-0.139821	-0.500427	0.239558	1.36697	-0.257724	0.0509556	-0.237974	-0.324494	-0.150202	-0.376832	-0.220651	-0.194772	-0.158826	0.492313	-0.310879	0.343127	-0.307962	-0.349741	-0.103118	0.629025	-0.521503	-0.147593	-0.337285	-0.365691	-0.398935	-0.272675	-0.25637	-0.0199844	-0.422958	0.431757	-0.185891	0.886689	-0.107226
-0.643942	-0.932543	-0.482068	-0.624119	-1.17836	-0.7981	-1.34075	-0.570907	-0.800454	-0.218233	-0.873988	-0.867276	-0.425093	-0.7682	-0.572857	-0.532339	-0.749578	-0.324583	-1.20583	-1.2283	-0.72693	-0.809781	-1.2332	-0.249533	-0.625812	-0.714424	-1.0632	-0.533901	-0.343159	-1.09355	-0.446624	-0.578795	-0.406646	-1.13455	-0.29288	-0.466583	-0.996696	-0.989874	-0.801769	-0.627579	-0.308672	-1.06172	-0.276283	-0.836986	-0.968404	-0.51105	-1.18947	-0.837277	-0.605628	-0.554128
-0.386091	-0.321614	-0.354753	-0.258986	0.31319	-0.137925	0.37073	-0.444783	-0.185065	0.0725216	-0.229289	0.154884	0.101723	-0.203286	0.116604	-0.0417057	0.0261291	0.0291339	-0.644785	-0.570637	1.35049	-0.236669	0.00457749	-0.278635	-0.239449	0.0259142	-0.519663	-0.254547	-0.214242	-0.0376895	-0.0418883	0.665424	-0.215088	-0.317955	-0.183756	-0.262777	-0.271498	-0.635616	0.122929	-0.334112	-0.190653	-0.597294	-0.154102	0.0370986	-0.511779	-0.416631	0.752342	-0.407799	0.612342	-0.251856
-1.44952	-1.63146	-1.4194	-1.48949	0.60012	-0.164378	0.503825	-1.43276	-1.06859	-1.35123	-0.780603	-1.87094	-0.774946	-1.41033	-0.888581	-1.4361	-0.202298	-0.507986	-1.64949	-0.0514083	2.05233	-1.37783	-0.109122	-1.29132	-1.41305	-0.154406	-1.6131	-1.36532	-1.31128	-0.151247	-0.541063	0.851956	-1.24779	-0.300843	-1.2869	-1.29723	-1.09618	-1.61382	0.176268	-1.47614	-1.34607	-1.62089	-1.53817	-0.110218	-1.57309	-1.33535	0.966958	-1.60662	0.939645	-1.73395
0.00633456	-0.0431229	0.108613	-0.195415	-0.0292009	-0.0190444	-0.14131	0.0906282	0.182135	0.440127	0.0691108	0.334792	0.110658	0.14028	0.14802	-0.108188	0.192211	-0.258519	-0.157742	0.123984	0.775148	-0.00945572	0.157577	0.0324297	-0.0339583	-0.0402692	-0.0466165	0.0182695	-0.0962587	0.03317	0.451957	0.262689	-0.0297712	0.0977604	0.163979	-0.0791763	0.0170117	-0.00726092	-0.069996	0.0308186	0.207452	-0.0302304	0.183506	0.119524	0.112337	-0.170015	0.357174	0.0362939	0.285199	-0.0714777
-0.310665	-0.405267	0.0554491	-0.080276	-0.794929	-0.149609	-0.363996	-0.305843	-0.271013	-0.234157	-0.0759394	-0.179027	-0.163479	-0.309351	-0.200637	-0.283998	-0.15644	-0.100014	-1.27108	-0.398084	0.623641	-0.819153	-0.40085	-0.245234	-0.810429	-0.16895	-0.669708	-0.203249	-0.116519	-0.265125	-0.443906	-0.109567	-0.180436	-0.529305	0.034295	-0.13731	-0.562167	-0.693839	-0.288102	-0.215337	-0.177628	-0.533891	-0.168589	-0.193422	-0.698136	-0.274268	-0.141241	-0.376733	0.165908	-0.393789
-0.101677	-0.137953	0.249712	0.0020972	-0.556188	-0.285329	-0.236573	0.0038031	-0.0460527	0.198495	-0.0986324	-0.0114363	0.0803488	-0.0528335	-0.00745168	0.0497471	-0.0960549	0.139495	-0.742057	-0.565701	0.269106	-0.360125	-0.260958	0.0307596	-0.0237873	-0.112978	-0.479009	-0.202057	-0.015549	-0.331216	0.0164838	-0.0375701	0.0883084	-0.378516	0.281	0.0125741	-0.254277	-0.228924	-0.128926	0.0405979	0.170421	-0.321013	-0.0322599	-0.167295	-0.197706	-0.0848411	-0.225731	-0.135624	0.262078	0.0896282
-0.116983	-0.323562	0.0916387	0.0786186	-0.35372	-0.339058	-0.363046	-0.104387	-0.215561	0.207796	-0.262365	-0.109748	0.108857	-0.306898	-0.116413	0.0709582	-0.166802	0.0929663	-0.528646	-0.596441	-0.122738	-0.21113	-0.536111	-0.12368	-0.000913626	-0.16853	-0.578563	-0.119144	0.256668	-0.499573	-0.284605	-0.225365	0.0463837	-0.610333	0.19098	0.105235	-0.325374	-0.42653	-0.219716	-0.152687	-0.0070253	-0.408915	0.0986444	-0.178127	-0.521497	-0.0648619	-0.475798	-0.126097	-0.075	0.0494889
-0.243872	-0.334703	-0.126192	-0.150952	-0.547891	-0.31651	-0.449384	-0.169896	-0.311582	-0.0218418	-0.335506	-0.325014	-0.150728	-0.336835	-0.252918	-0.100998	-0.266371	-0.0961902	-0.735222	-0.498869	-0.214628	-0.540993	-0.646221	-0.0682476	-0.301288	-0.269695	-0.479007	-0.309603	-0.041226	-0.414763	-0.181633	-0.244115	-0.0277464	-0.595028	-0.047521	-0.116848	-0.528799	-0.51216	-0.404764	-0.174372	-0.216787	-0.510602	-0.138145	-0.44399	-0.581098	-0.0243384	-0.628107	-0.284795	-0.187054	-0.256046
-0.167998	-0.0406656	-0.00726234	0.118535	-0.406437	-0.172274	-0.334305	0.0257384	-0.14044	0.204657	-0.0262231	-0.0983757	-0.0424908	-0.250968	-0.00402199	-0.0761789	-0.0441814	0.150926	-0.195733	-0.367023	0.0845881	-0.0833416	-0.310795	0.187334	0.00397506	-0.124303	-0.1662	-0.232164	0.0552702	-0.0958837	-0.0912865	-0.182824	0.22807	-0.387948	0.230908	0.0099886	-0.316094	-0.271118	-0.220673	-0.0812067	0.228363	-0.170807	0.107379	-0.138896	-0.170941	-0.045743	-0.317982	-0.225923	0.0105953	-0.0119292
-0.0432316	-0.183891	-0.310962	-0.126992	-0.453468	-0.0787801	-0.425772	-0.149783	-0.173677	0.229336	-0.233896	-0.0641999	-0.069335	-0.202385	-0.0213344	-0.134491	0.0689768	-0.128147	-0.421901	-0.342365	0.195301	-0.241183	-0.380816	-0.212099	-0.161583	-0.175288	-0.636593	-0.144133	-0.0658193	-0.276334	0.00232743	-0.00667941	-0.347903	-0.399956	-0.165557	-0.169745	-0.364729	-0.329011	-0.181503	-0.231641	-0.175548	-0.456757	-0.104897	-0.214485	-0.246215	-0.119676	-0.166068	-0.212571	0.109969	0.279834
0.0197985	-0.0196048	0.209522	-0.184632	-0.300252	-0.282349	-0.369164	0.0289313	-0.00111344	0.163111	-0.14941	-0.249777	-0.00488216	-0.0190307	0.0116539	-0.147205	-0.0193464	-0.110199	-0.663317	-0.257463	0.0471747	-0.237507	-0.188392	-0.174775	-0.0171093	-0.16524	-0.333628	-0.0180624	0.230452	0.180244	0.159212	-0.20474	-0.14395	-0.385992	0.038153	0.0614601	-0.351348	-0.336044	-0.129707	-0.24732	-0.00523144	-0.273793	0.258851	-0.152143	-0.198374	0.0381001	-0.488389	-0.084884	-0.208713	0.0210405
-0.0601291	-0.113643	0.212891	0.0792115	-0.129471	-0.203148	-0.113156	-0.131931	-0.0627753	0.33073	-0.0943535	-0.0182792	0.175656	-0.110766	0.0229114	0.0623816	-0.0660072	0.108902	-0.262075	-0.350085	0.145275	-0.00397636	-0.132862	0.0222644	0.148136	0.0574567	-0.342011	0.103099	0.1408	-0.226294	-0.0507706	0.0258724	0.109715	-0.433507	0.218638	0.127741	-0.165374	-0.166361	-0.0692238	0.00114097	0.131084	-0.274776	0.0663574	-0.0215569	-0.259014	-0.0701234	-0.143995	0.191403	0.118877	0.106528
-0.134639	-0.340982	0.310595	-0.0879684	-0.748263	-0.331069	-0.472351	-0.218	-0.00781069	-0.00465681	-0.152707	-0.158789	0.00660731	-0.202906	-0.0567194	-0.179984	-0.0282941	0.051453	-0.968105	-0.414323	0.165141	-0.131488	-0.427904	-0.0825502	-0.118718	-0.192072	-0.363731	-0.117059	-0.110987	-0.334936	-0.276307	-0.162853	-0.0961433	-0.457008	0.165672	0.0781057	-0.201582	-0.422896	-0.179639	-0.187256	-0.149746	-0.201318	-0.341873	-0.303845	-0.428522	-0.284519	-0.167867	-0.145505	0.0262929	-0.358216
-0.699649	-0.979375	-0.360588	-0.485177	-0.296961	-0.799567	-1.07919	-0.708004	-0.361158	-0.909173	-0.464525	-0.613203	-0.325516	-0.500179	-0.292717	-0.509084	-0.333029	-0.502642	-1.28179	-0.50141	0.36545	-0.608845	-0.576092	-0.538622	-0.745252	-0.541245	-0.871419	-0.601102	-0.398594	-0.407053	0.00372446	-0.517609	-0.408284	-0.516063	-0.304275	-0.563831	-0.829597	-0.860231	-0.700924	-0.645492	-0.490996	-0.91018	-0.0634299	-0.743472	-0.906318	-0.484923	-0.937982	-0.615238	-0.574174	-0.688915
-0.194917	-0.531214	0.177043	0.0555596	-0.621651	-0.483388	-0.338859	-0.0354817	-0.296171	0.260605	-0.408767	-0.0162989	0.189664	-0.124473	-0.153943	-0.0720207	-0.258794	0.207652	-0.766296	-0.742995	-0.190205	-0.313195	-0.671697	-0.0814793	-0.0699494	-0.136997	-0.616769	-0.517803	0.19927	-0.459369	-0.117951	-0.108011	0.0674131	-0.773302	0.253043	-0.0629384	-0.648196	-0.573193	-0.353718	-0.00807583	0.0257231	-0.593254	0.0910183	-0.36077	-0.549287	-0.0169706	-0.555443	-0.386706	0.0293003	-0.0445367
-1.0525	-1.17962	-0.407831	-0.888935	0.192672	-0.42806	0.248106	-0.802984	-1.10187	-0.551656	-0.556601	-0.390787	-0.138923	-0.683085	-0.489264	-0.279413	-0.498554	0.0838842	-1.57119	-1.09513	1.77705	-0.946394	-0.248327	-0.863494	-0.820441	-0.183969	-1.13676	-1.02303	-0.640112	-0.270232	-0.403861	0.77698	-0.620914	-0.430016	-0.520084	-1.06973	-1.01128	-1.24984	0.0831723	-0.7803	-0.864276	-1.23794	-0.857948	-0.0760144	-1.25828	-0.878215	0.888231	-0.967708	0.858452	-0.916401
-0.609651	-0.555614	-0.492436	-0.47786	-0.309711	-0.441945	-0.491521	-0.730974	-0.547502	-0.5273	-0.512238	-0.395229	-0.488589	-0.455599	-0.510492	-0.428518	-0.65249	-0.523377	-0.430913	-0.690984	-0.748096	-0.35114	-0.570616	-0.416417	-0.45287	-0.499154	-0.610234	-0.500354	-0.572757	-0.556823	-0.543627	-0.41239	-0.502743	-0.548284	-0.365052	-0.345967	-0.266386	-0.505576	-0.510386	-0.672424	-0.387657	-0.559848	-0.527603	-0.402677	-0.403464	-0.643466	-0.455591	-0.517634	-0.424154	-0.506912
-0.24941	-0.491364	-0.121153	0.0806123	-0.448463	-0.315236	-0.497647	-0.345071	-0.212178	0.081285	-0.440383	-0.301542	0.0517912	-0.188847	-0.217167	0.00628815	-0.342348	-0.012219	-0.691675	-0.645567	-0.396106	-0.362348	-0.56914	-0.141903	-0.127141	-0.183925	-0.531684	-0.173047	0.0522029	-0.487262	-0.0542839	-0.249308	-0.0467751	-0.638808	-0.0589309	-0.108226	-0.439293	-0.477487	-0.311139	-0.256742	-0.00663805	-0.482077	0.0259609	-0.378718	-0.544555	-0.0880231	-0.588746	-0.304659	-0.242062	-0.213066
-0.274735	-0.323987	0.318469	-0.185785	-0.54189	0.0909854	-0.641977	-0.146778	-0.48983	-0.162334	-0.475895	-0.176608	-0.229773	-0.208308	-0.106769	-0.294593	-0.19313	0.174528	-0.810015	-0.359753	0.0935899	-0.677283	-0.60053	-0.0456581	-0.352905	-0.158628	-0.325551	-0.581551	0.136419	-0.189734	-0.0129712	0.104371	-0.0435234	-0.314857	-0.230784	-0.400321	-0.634374	-0.301052	-0.412141	0.0232548	-0.353319	-0.41116	-0.0760862	-0.368377	-0.437067	-0.0169369	-0.663615	-0.418819	0.305938	-0.0932477
-0.0644367	-0.0959559	0.108634	-0.127602	-0.505551	-0.00420256	-0.303041	0.0956907	-0.0671617	0.332667	-0.0381653	0.02186	0.00441882	-0.0579408	0.0582433	0.106235	-0.0117661	0.243389	-0.588797	0.0631328	0.0866768	-0.254068	-0.244515	0.126811	-0.280496	-0.0891916	-0.479282	0.25914	0.067014	-0.0223766	0.227671	-0.1394	0.14129	0.0369294	-0.14754	0.0884139	-0.262164	-0.219148	-0.273932	-0.0258445	0.232914	-0.118994	0.106007	-0.243438	-0.299826	0.093226	-0.254149	0.0779867	-0.338649	0.0837682
-0.403232	-0.321379	0.0994798	-0.169005	-0.39467	-0.551264	-0.288002	-0.166667	-0.579715	0.0383905	-0.20783	-0.052663	-0.240521	-0.270039	-0.165634	-0.246804	-0.312567	0.0834334	-0.65415	-0.626287	-0.113789	-0.265243	-0.54604	-0.143627	-0.0888082	-0.245398	-0.382377	-0.800957	0.0481101	-0.182651	-0.173798	-0.0679246	-0.0200039	-0.564932	-0.132983	-0.377223	-0.63456	-0.403509	-0.400428	-0.0156508	-0.0105444	-0.396883	-0.157579	-0.365407	-0.484696	-0.308429	-0.435129	-0.281244	0.151981	-0.18377
0.357007	0.0748501	0.405258	0.203509	-0.0250618	0.105328	0.00893125	0.21075	0.141357	0.556668	0.0563392	0.190167	0.198485	-0.026284	0.174273	0.159289	0.385167	0.205212	0.00796789	-0.00549026	0.377952	0.291479	0.03843	0.268473	0.368441	0.136286	-0.0820822	0.224983	0.30359	0.0250557	0.320899	0.237119	0.209386	0.00383413	0.499365	0.293363	0.00142409	0.0175894	0.102203	0.220958	0.170842	0.041615	0.154159	0.252225	0.226555	0.0348508	0.317409	0.153436	0.226694	0.490327
-0.117079	0.220387	-0.0361676	-0.22053	-0.0502667	0.0268024	-0.0227172	-0.0276815	0.0737342	0.37917	-0.112577	-0.0245709	-0.165555	0.236198	-0.145034	-0.223906	0.155608	0.495718	-0.105614	0.135746	0.668722	-0.0195555	-0.166421	0.0620398	0.105798	0.0518435	-0.0722259	0.237628	0.163366	-0.351883	-0.372517	0.34565	0.44054	-0.309196	0.306253	0.245623	-0.112981	0.220266	-0.0558991	0.19833	0.50318	0.234601	0.30418	0.127022	-0.00247353	-0.220548	-0.228485	-0.234925	0.0491914	-0.266586
-0.375846	-0.171412	-0.0406862	0.010138	-0.538301	-0.137988	-0.618434	-0.208064	-0.0264277	-0.225155	-0.351635	-0.185884	-0.158819	0.1039	-0.26561	-0.272154	-0.238007	-0.0444634	-0.595062	-0.043907	-0.103739	-0.549609	-0.364683	0.00544108	-0.159014	-0.264152	-0.41016	-0.191655	0.0526485	-0.0458586	-0.124111	-0.0216855	-0.123275	-0.154736	-0.326616	0.0364391	-0.424635	-0.303428	-0.345307	-0.0628258	0.204743	-0.231142	0.081291	-0.398895	-0.332765	-0.195433	-0.444172	-0.0464459	-0.358937	-0.26389
0.0764059	-0.135196	0.20365	0.255317	-0.252315	-0.1566	-0.0321287	-0.0175952	-0.0301639	0.323209	0.025646	0.0779303	0.298708	0.0542611	-0.0690609	0.104215	0.0740629	0.14972	-0.255599	-0.293169	0.234751	-0.00518768	-0.00927865	0.0154303	0.0852536	-0.0190103	-0.128139	0.0710538	0.436842	-0.0518593	0.131157	0.0255001	0.368157	-0.270536	0.144004	0.17792	-0.141633	-0.11276	-0.0988135	0.0450353	0.368879	0.00712189	0.283797	-0.0703161	0.0686024	-0.0535466	0.0585486	0.0978741	-0.180893	-0.072029
1.01727	1.77666	1.30491	1.66635	1.26799	1.36674	0.69023	1.91094	1.39641	1.56439	2.38149	1.05802	1.55785	1.73246	1.71458	1.66219	1.20956	1.41444	1.03582	1.3803	1.5412	1.88558	1.49078	1.47618	1.46586	1.0913	2.35706	0.939118	1.07137	0.867599	1.80356	1.19234	1.39361	1.46448	1.54204	2.13643	0.850253	1.29541	1.40811	1.15652	1.83221	0.721013	1.99703	1.36274	1.3231	1.11594	0.840479	1.31043	1.59197	1.10325
0.0312834	-0.181558	-0.0151493	-0.0579369	-0.306723	-0.00800469	-0.294799	-0.22134	0.00193289	-0.0806893	-0.226959	-0.0325379	-0.126856	-0.00386141	-0.0778217	-0.234079	-0.0850599	-0.00255717	-0.400203	-0.061604	-0.047103	-0.221399	-0.173908	-0.0234793	-0.164027	-0.157043	-0.254164	0.10826	-0.255848	-0.0869354	0.0602722	-0.0376678	0.0921099	-0.0253232	-0.099329	0.0314725	-0.211194	-0.113226	-0.169284	-0.095369	0.106002	-0.141315	-0.0101706	-0.220761	-0.242687	-0.0391255	-0.272794	-0.0377921	-0.112911	-0.0366933
-0.180866	-0.175028	-0.160323	0.0645385	-0.150024	-0.0912542	-0.177944	-0.288976	-0.182568	0.0911452	-0.217122	0.0886965	-0.0587491	-0.143175	-0.18035	0.098853	-0.155027	-0.138748	-0.149531	-0.373953	-0.326186	-0.0355168	-0.312928	-0.0653202	0.0216751	-0.0236726	-0.240103	0.0301702	0.0232819	-0.229179	-0.148886	-0.00792864	-0.136558	-0.245877	0.170233	-0.111386	-0.224728	-0.241176	-0.187223	-0.305086	0.151457	-0.0985531	-0.0679626	-0.156171	-0.320484	-0.120404	-0.276998	-0.164808	0.084936	-0.0725741
0.227782	-0.0298991	0.444099	0.328079	-0.209847	0.0697217	-0.177562	0.0770893	0.130716	0.360974	0.130567	0.108754	0.135028	0.190354	0.218746	0.385382	0.124715	0.204505	-0.243926	-0.180886	0.482991	-0.0748616	-0.109026	0.183365	0.0741332	0.177938	-0.167423	0.10759	0.393179	0.175115	0.150649	0.150982	0.342778	-0.00851844	0.355978	0.284301	-0.201706	-0.1658	0.0608701	0.162878	0.200777	-0.0807244	0.474833	0.127665	-0.0297174	0.325344	-0.169771	0.0112997	0.0258299	0.327037
0.325471	-0.393837	0.355308	-0.270659	-0.45896	-0.183996	-0.529958	-0.321432	0.131877	-0.378596	0.18493	-0.474455	-0.00490307	-0.231097	-0.177608	-0.0360446	0.305366	-0.0584589	-0.267559	-0.584622	0.682111	-0.476065	-0.159305	-0.318007	-0.163731	-0.244263	-0.163731	-0.147568	-0.219473	0.0703312	-0.072002	-0.0369746	-0.477706	0.179621	0.113207	0.107939	-0.0957857	-0.435077	-0.257525	-0.256828	0.0680787	0.0131087	0.510107	0.0882425	-0.300447	-0.226491	-0.107463	-0.407322	-0.0801932	-0.404344
-0.0533648	-0.147721	0.024192	0.0689877	0.0680727	-0.17533	-0.0929226	-0.203303	-0.12705	0.334941	-0.35341	-0.113445	-0.132893	-0.0662827	0.089244	0.114828	0.0356807	-0.0896829	-0.0675472	-0.224711	-0.0271747	0.0674525	-0.258541	0.153722	0.109783	-0.00114006	-0.185797	0.225434	0.00429575	-0.18141	-0.015459	0.148976	0.140739	-0.307819	0.234093	0.203084	-0.16957	-0.134041	-0.064513	-0.0679057	0.132048	-0.283158	0.0102822	-0.0656857	-0.301376	-0.00875759	-0.0420148	-0.0688867	0.204233	0.0705474
-0.170216	-0.0396007	-0.57949	-0.53351	-0.107176	-0.0229415	-0.112293	-0.0869137	0.0271592	-0.409212	0.113198	-0.233039	-0.561145	-0.0248433	-0.115548	-0.462291	-0.17539	-0.0085806	-0.245599	0.371481	-0.0455185	0.100195	0.0601283	-0.655704	-0.200158	-0.117294	0.147061	-0.473483	-0.320831	0.0750336	0.0762355	-0.186528	-0.424538	-0.0860514	-0.391758	-0.492863	-0.0715136	-0.0451409	-0.156176	-0.31538	-0.368237	0.277997	-0.284198	-0.0893473	0.0915197	-0.274055	0.0382094	0.040812	-0.427535	-0.278789
0.878948	1.91821	1.20948	1.78299	1.23278	1.46988	0.968243	1.28607	1.28975	1.32014	1.74648	1.00898	1.49727	1.81537	1.779	1.51504	1.39472	1.53465	0.730661	1.7668	1.40195	2.0032	1.64777	1.67249	1.26648	1.16316	1.89133	1.15971	0.955012	1.04659	1.5248	1.40706	0.943757	1.73608	1.84371	1.55553	1.05792	1.37715	1.46186	1.02013	1.72333	1.8542	1.57911	1.43852	1.09762	1.23333	0.809097	1.15441	1.30278	1.05433
-0.197192	0.164418	-0.205882	0.452411	0.0203618	-0.0135417	-0.0204658	-0.0834439	0.0964817	0.0610932	-0.0664954	0.275748	-0.0335017	0.0860254	-0.186309	-0.241922	0.125454	-0.0761523	0.269053	0.364239	0.393604	0.206242	-0.123713	-0.0454722	0.0474945	0.00795715	0.0756878	0.287051	-0.231614	-0.0243744	0.200126	-0.349816	0.108017	-0.0610635	-0.133485	0.163893	-0.114056	-0.249901	0.0606153	0.090751	-0.198823	-0.0835827	-0.0280799	0.040289	-0.0390075	-0.27337	0.206252	0.27658	-0.16357	0.222449
0.551058	-0.18142	0.702142	0.40121	0.580987	-0.0769623	0.238538	0.153687	-0.137526	0.807505	0.0429176	0.391408	0.00150227	0.187575	0.460653	0.690385	0.851789	0.857056	0.145148	0.515636	-0.112763	0.524706	0.203732	0.863656	0.186786	0.5766	-0.0820285	0.804194	0.219272	-0.023989	-0.0925497	0.326532	0.183554	0.145216	0.835438	0.696938	0.687673	0.405999	0.344708	0.63278	-0.0565004	0.381896	0.760758	0.464632	0.0907716	-0.00607734	0.0784815	0.870955	0.0825523	0.702792
-0.378507	-0.385173	-0.164024	-0.158083	-0.575961	-0.244346	-0.362216	-0.171595	-0.35939	-0.168296	-0.338326	-0.464968	-0.158454	-0.272916	-0.247081	-0.430914	-0.174064	-0.0268725	-0.557674	-0.228554	-0.21218	-0.313654	-0.372683	0.0063274	-0.441414	-0.310975	-0.456842	-0.437617	-0.180865	-0.217034	-0.0835442	-0.321983	-0.224212	-0.303923	-0.205217	-0.188079	-0.565725	-0.431242	-0.405723	-0.237454	0.0836649	-0.437927	-0.125592	-0.372476	-0.391785	-0.0821478	-0.392053	-0.211424	-0.250437	-0.248448
-0.204321	-0.407503	-0.0411364	0.158835	-0.369767	-0.198778	-0.353693	-0.136763	-0.239714	0.145614	-0.309671	-0.237882	0.0921892	-0.251666	-0.0434518	0.0850747	-0.226787	0.0332624	-0.795915	-0.517899	0.200027	-0.117898	-0.339082	-0.0360699	-0.0148661	-0.142842	-0.367174	0.107241	-0.0472522	-0.318643	-0.196559	-0.107233	-0.0668804	-0.528561	0.256204	0.0189491	-0.501177	-0.468282	-0.284624	-0.248425	-0.00687782	-0.523384	0.0170691	-0.298778	-0.44563	0.0222253	-0.4475	-0.282411	-0.0176906	-0.0385498
0.162996	0.0198496	0.344382	-0.401592	-0.148585	0.329468	0.379545	-0.483258	0.34476	-1.31613	-0.810145	-0.170888	0.231803	-0.210758	0.262552	0.328446	0.201496	-0.527581	0.679382	-0.77254	-0.0274987	0.0210856	0.742418	-0.380057	0.216442	-0.147389	-0.35341	-0.45813	0.145095	-0.25973	-0.762013	-0.548134	0.158981	0.369567	-0.338841	0.0738228	0.535693	-0.217773	-0.0843452	-0.464169	0.531107	0.343303	0.0268823	-0.195552	0.299016	-0.147689	0.622809	-0.519501	-0.704726	-0.412627
-0.349996	-0.891595	-0.17694	-0.305625	-0.774416	-0.646011	-0.959652	-0.470231	-0.72765	-0.233479	-0.631337	-0.547248	-0.189932	-0.589148	-0.472727	-0.289998	-0.537114	-0.332759	-0.924601	-0.933435	-0.167496	-0.750075	-0.885007	-0.395754	-0.507791	-0.515746	-0.918027	-0.39548	-0.269096	-0.724792	-0.57776	-0.45717	-0.469283	-0.96529	-0.180819	-0.407357	-0.784578	-0.824389	-0.639237	-0.512325	-0.39322	-0.888586	-0.171696	-0.642307	-0.985001	-0.346986	-0.778471	-0.257532	-0.354404	-0.493358
-0.130697	-0.118615	0.00836939	-0.0563202	-0.340467	-0.133255	-0.355396	-0.336806	-0.0549232	0.262675	0.166641	-0.0764911	0.0147183	-0.265541	-0.284176	0.0396919	0.0407368	0.0987182	-0.39099	-0.179383	0.122682	-0.0950798	-0.18614	-0.0588635	-0.0432377	-0.286308	-0.441083	0.157111	-0.135794	-0.170168	-0.162625	-0.24641	-0.0127512	-0.145879	0.133484	0.132196	-0.337647	-0.189021	-0.401506	0.00340697	-0.11767	0.0622976	0.0544736	-0.304488	-0.374809	-0.195312	-0.149904	-0.0764208	-0.24979	0.107118
-0.124179	-0.107547	0.31045	-0.16114	-0.56249	-0.245557	-0.43165	-0.255188	-0.210181	-0.0566694	-8.95192e-05	-0.208081	-0.111144	0.0150709	0.0103952	-0.194334	0.1861	-0.0654135	-0.666199	-0.376151	0.0621796	-0.112986	-0.27144	-0.00880397	-0.126517	-0.118309	-0.464777	0.133275	0.0854784	-0.164049	-0.199624	-0.402523	-0.0285419	-0.436173	0.170616	0.010882	-0.32773	-0.281768	-0.217807	0.0260241	-0.0141776	-0.209734	0.180229	-0.144765	-0.0633159	-0.342347	-0.0552684	-0.225439	-0.249475	-0.0506829
-0.0643006	-0.269242	0.114133	0.0637308	-0.249904	-0.359095	-0.286265	-0.0800137	-0.495745	0.352389	-0.251201	0.0906291	0.153345	-0.224442	-0.0521067	0.0153881	-0.189168	0.193232	-0.251563	-0.545205	-0.445947	-0.000500082	-0.396806	-0.00842532	0.130659	-0.0490027	-0.378323	-0.291108	0.183121	-0.344399	-0.119001	0.0873543	0.164669	-0.564313	0.244308	-0.0220951	-0.34384	-0.319793	-0.206819	-0.0441987	0.0977157	-0.474657	0.045476	-0.189791	-0.318465	0.0119406	-0.336405	-0.174621	0.0952821	0.050235
-0.359487	-0.528684	0.113901	-0.0705792	-0.810887	-0.658785	-0.580099	-0.413268	-0.663521	0.150483	-0.596553	-0.377326	-0.0171861	-0.489832	-0.3975	-0.175714	-0.480363	-0.130083	-1.2549	-0.977031	-0.163118	-0.526394	-0.899457	-0.190724	-0.243992	-0.287093	-0.85821	-0.388141	0.182734	-0.762664	-0.205792	-0.114751	-0.0414728	-0.98132	0.134069	-0.28196	-0.83102	-0.721733	-0.518275	-0.323181	-0.19548	-0.847999	-0.034791	-0.572469	-1.05241	-0.243928	-1.0018	-0.342933	-0.330272	-0.272397
-0.187836	-0.0590296	0.280582	0.199571	-0.106398	-0.233555	-0.11836	-0.121709	-0.221805	0.0871816	-0.12605	0.111286	0.0783417	-0.0982416	0.00217768	-0.0577614	-0.0598889	0.072011	-0.480621	-0.38011	0.228432	-0.171272	-0.34358	-0.0694584	0.0124694	-0.0260371	-0.365625	-0.304198	0.296791	-0.321451	0.066425	0.187656	0.23357	-0.424838	0.264607	-0.101431	-0.219277	-0.312301	-0.106993	-0.0254305	0.11174	-0.322242	0.152537	-0.143654	-0.554416	0.006519	-0.231064	-0.131469	0.195039	0.102881
-0.539953	-0.547761	-0.357225	-0.162086	-0.825755	-0.3956	-0.835146	-0.344461	-0.650826	-0.21726	-0.811439	-0.548087	-0.375489	-0.462087	-0.441485	-0.298891	-0.452331	-0.231453	-1.1157	-0.585501	-0.495514	-0.778057	-0.998516	-0.245264	-0.386773	-0.473729	-0.809235	-0.416017	-0.388853	-0.854458	-0.31197	-0.570806	-0.24217	-0.833329	-0.22516	-0.303843	-0.856363	-0.643223	-0.626728	-0.469129	-0.38155	-0.819474	-0.115536	-0.594042	-0.840468	-0.398638	-0.925781	-0.614294	-0.418251	-0.467901
0.00930333	-0.293362	0.333503	0.230201	0.0384789	-0.304138	0.12436	-0.111257	-0.338226	0.365882	-0.31321	0.229959	0.343318	-0.0428687	0.013575	0.00618684	-0.13698	0.303259	-0.387482	-0.577194	-0.101487	0.108379	-0.339443	-0.105941	0.307845	0.103509	-0.218713	-0.436952	0.484387	-0.378249	-0.116973	0.0705303	0.131231	-0.448948	0.361228	0.0208317	-0.28914	-0.326546	-0.163704	-0.0511737	0.314911	-0.371623	0.212146	-0.0849908	-0.397902	-0.248987	0.161139	-0.129121	0.232061	-0.0577166
-0.420566	-0.196116	0.084541	-0.0445849	-0.3648	0.0799523	-0.328915	0.0370812	-0.328893	0.142926	-0.422909	-0.195989	-0.0897081	-0.175742	-0.0581634	-0.427745	-0.146516	0.0998046	-0.5188	-0.263334	0.109869	-0.577425	-0.41003	-0.0262013	-0.263319	-0.234716	-0.288095	-0.44328	0.0813274	-0.0401574	-0.123024	-0.0504831	0.0799685	-0.329765	-0.156398	-0.392904	-0.418502	-0.141783	-0.295577	0.121897	0.122747	-0.391644	-0.00471355	-0.36327	-0.297702	0.0854322	-0.456466	-0.230614	0.0756337	-0.238979
-0.0945067	-0.613287	-0.083576	0.0783727	-0.585517	-0.430031	-1.11359	-0.0101333	-0.0292912	-0.0552007	-0.337215	-0.29655	0.187194	-0.452125	-0.127543	0.103509	-0.480552	0.150612	-0.924293	-0.785653	-0.431869	-0.74213	-1.08329	0.029158	-0.0861899	-0.211926	-0.637096	-0.198944	0.172511	-0.575078	0.0791284	0.0508954	-0.125069	-0.762189	-0.0813013	0.118467	-0.814031	-0.484097	-0.464141	-0.26822	-0.509568	-1.0602	-0.0318696	-0.488529	-0.542107	0.254553	-1.11863	-0.348953	-0.485397	-0.0242851
0.0596638	-0.222975	0.215126	-0.100614	-0.364974	-0.430657	-0.420227	0.142639	-0.15922	0.112732	-0.219115	-0.0634963	0.0310725	-0.185108	-0.0504154	0.260748	-0.232748	0.0215663	-0.233176	-0.782905	-0.112051	-0.0831415	-0.571705	-0.231292	0.280631	-0.0672415	-0.423565	0.111726	0.0984122	-0.268767	-0.184493	-0.0139397	0.203928	-0.724696	0.0367018	-0.030703	-0.397188	-0.145573	-0.210488	-0.0670773	0.206141	-0.600637	0.0978906	-0.233987	-0.393154	0.0702675	-0.496438	-0.360107	0.0846311	-0.0865725
-0.0551259	-0.279672	0.0230616	0.346772	-0.225123	-0.34012	-0.109824	-0.117341	-0.327387	0.337157	-0.284182	0.0818813	0.334692	-0.0551123	-0.0953167	-0.364495	-0.0224833	0.173151	-0.359684	-0.523509	-0.195356	0.0196568	-0.255148	-0.0744734	0.172671	0.0408404	-0.300234	-0.355671	0.38398	-0.397393	-0.0665506	0.0551089	0.195671	-0.483158	0.405686	0.128199	-0.289213	-0.357963	-0.124914	-0.0616699	0.287995	-0.211358	0.159422	-0.131451	-0.4676	-0.169762	-0.0711372	-0.267941	0.0465959	0.0859423
-0.643269	-0.431362	-0.12119	-0.426895	-0.413031	-0.192839	-0.411084	-0.309427	-0.709815	-0.0935729	-0.482777	-0.345152	-0.328456	-0.525307	-0.358299	-0.401895	-0.33802	-0.0819158	-0.460026	-0.74078	-0.357706	-0.39138	-0.497036	-0.36602	-0.366483	-0.335744	-0.79516	-0.581822	0.0556714	-0.242479	-0.449046	-0.374213	-0.121883	-0.770773	-0.4009	-0.501294	-0.774108	-0.51284	-0.63356	-0.240545	-0.337106	-0.714023	-0.0817766	-0.693384	-0.660384	-0.159215	-1.03368	-0.459339	-0.192227	-0.441974
-0.244076	-0.115745	-0.0737673	-0.0622059	-0.376603	-0.35579	-0.313336	-0.0862892	-0.320041	0.124445	-0.402441	-0.0527869	0.00228069	-0.268897	-0.141956	-0.212118	-0.182192	-0.136773	-0.249009	-0.390037	-0.133289	-0.206786	-0.363549	-0.298395	-0.0319589	-0.185175	-0.513469	-0.457248	0.0926618	-0.321383	-0.0195686	-0.103441	-0.200884	-0.477253	-0.170871	-0.212748	-0.244165	-0.27127	-0.163024	-0.0409817	-0.0166394	-0.327239	-0.0755456	-0.254365	-0.444698	-0.293204	-0.251246	-0.32002	0.126462	-0.19216
-0.425151	-0.500428	-0.34318	-0.93262	-0.513686	-0.299608	-0.3732	-1.0338	-0.178411	-0.678086	-0.224174	-0.317802	-0.724695	-0.476107	-0.57691	-0.854038	-0.256945	-0.804075	0.181229	-0.0959765	-0.384834	-0.37201	-0.0317075	-1.09115	-0.441657	-0.466704	-0.119326	-0.292054	-0.66632	-0.263258	-0.405626	-1.00482	-0.351811	0.204781	-0.961176	-0.374806	-0.370136	-0.168074	-0.44652	-0.652592	-0.733164	-0.107009	-0.632634	-0.386181	-0.240485	-0.670115	-0.517365	-0.424447	-0.783867	-0.610633
-0.0492028	0.0767568	0.184605	0.0810034	-0.105969	0.0245892	-0.66255	0.23325	0.13883	0.0409268	-0.111402	-0.199312	-0.429238	0.0342962	-0.0493131	0.134612	0.212239	0.332077	0.0109037	-0.23698	0.0446637	-0.242914	-0.346513	0.39555	0.0368367	-0.0787047	0.00769689	0.485306	-0.115791	-0.127164	-0.0720332	0.173279	0.0218417	-0.350549	0.705732	0.437768	-0.104142	-0.206721	-0.101536	-0.158073	0.344646	-0.291601	-0.0631952	-0.103497	0.197175	0.04844	-0.162149	0.0398949	0.293808	-0.126358
-0.172317	-0.434804	0.183539	0.195578	-0.390584	-0.315964	-0.305101	-0.251049	-0.182027	0.332929	-0.331986	0.0017673	0.281103	-0.15116	-0.0680248	0.134979	-0.216426	0.0940239	-0.624244	-0.701162	0.0737357	-0.15768	-0.147717	-0.0655734	0.107971	0.014249	-0.612009	-0.0170086	0.32387	-0.564111	-0.0853566	-0.0945955	0.0922934	-0.692762	0.370304	0.211492	-0.476067	-0.480809	-0.149961	-0.173373	0.0577898	-0.891806	0.398299	-0.182003	-0.360422	-0.0507937	-0.230469	-0.202945	-0.0274514	0.00966819
-0.155918	-0.230555	-0.104424	0.116079	-0.447997	-0.182983	-0.248868	-0.0967239	-0.165921	0.084162	-0.127049	-0.128008	0.0278373	-0.147365	-0.00418602	0.115984	-0.191594	-0.0725373	-0.516213	-0.222308	-0.155707	-0.330385	-0.30729	0.0839017	-0.208858	-0.0900044	-0.307168	-0.00385678	-0.0188033	-0.146214	0.103639	-0.0386626	0.0353653	-0.238847	0.120877	0.0512092	-0.374364	-0.202479	-0.15321	-0.0928677	0.163441	-0.251668	0.104215	-0.250142	-0.322694	0.0902167	-0.500464	-0.138521	-0.13451	-0.0610834
-0.497551	-0.453476	0.0642099	0.209626	-0.572971	-0.573524	-0.409044	-0.196006	-0.850209	0.0728529	-0.830411	-0.0513558	0.189189	0.0247524	-0.415771	-0.0666565	-0.451125	0.402053	-1.00817	-0.869111	-0.313406	-0.116176	-0.716538	-0.127975	0.0296931	-0.0878318	-0.327991	-0.887346	0.420568	-0.564842	-0.100897	0.0173479	0.103444	-0.964816	0.174514	0.0920216	-1.00379	-0.684917	-0.434776	-0.247791	0.333185	-0.744411	0.232809	-0.444895	-0.880779	-0.0428214	-0.702953	-0.265809	-0.00589522	-0.0711094
-0.0400053	-0.206939	0.38174	0.11746	-0.352096	-0.413146	-0.147914	-0.0527445	-0.555601	0.446925	-0.378134	0.21684	0.268573	-0.103307	-0.0813064	-0.00420742	-0.240699	0.362399	-0.590542	-0.726479	-0.193855	0.030461	-0.499014	-0.179894	0.39756	-0.0121918	-0.36653	-0.824438	0.469041	-0.376713	0.0515277	0.203738	0.193249	-0.826228	0.376938	-0.19101	-0.536182	-0.413928	-0.201236	0.150546	0.167826	-0.606822	0.238908	-0.205771	-0.265216	-0.253239	-0.306392	-0.380627	0.420969	-0.213225
0.157283	0.314462	0.304795	0.20731	0.164422	0.798657	0.269396	-0.00508571	0.646889	0.370494	0.0410037	0.299089	0.260544	0.327268	0.434762	0.443732	0.18292	0.399763	-0.00492982	0.680914	0.637877	0.0256355	0.23399	0.619153	0.176625	0.105651	0.0420362	0.560057	0.366718	0.345265	0.633435	0.519527	0.50254	0.392127	0.00826483	0.197666	-0.0159705	0.353969	0.0210939	0.170759	0.556846	0.234638	0.470416	0.0140565	0.122232	0.512103	0.0876839	0.321578	-0.167017	0.371966
-0.0462271	-0.213926	0.0599192	0.207426	0.0572787	-0.130988	-0.0705016	-0.198142	-0.024211	0.160585	-0.130193	0.0111739	0.184088	-0.14166	0.00921687	0.0713535	-0.147955	-0.0350413	-0.131138	-0.277504	-0.101563	-0.00509076	-0.240273	-0.0103892	0.0601389	-0.0843716	-0.271398	-0.0383865	0.141459	-0.176296	-0.042187	0.227144	0.0400639	-0.256224	0.26395	0.0998805	-0.134851	-0.220332	-0.0655079	-0.0850724	0.170179	-0.273239	0.0455633	0.0519938	-0.157651	-0.063912	0.00971135	-0.128927	0.197293	0.092459
0.164918	-0.168694	0.0229887	0.0730999	-0.179477	-0.0813771	-0.307506	0.120874	-0.076822	0.348242	-0.0479235	-0.00467279	0.30339	-0.0416613	-0.0236991	0.252516	-0.0661264	0.284085	-0.35974	-0.472325	0.194613	-0.103249	-0.42874	0.11002	0.111482	0.0426509	-0.211764	0.380747	0.169346	-0.303736	-0.108155	0.296263	0.207578	-0.497913	0.0767776	0.128383	-0.181491	-0.0405792	-0.0568988	0.176921	0.0808037	-0.334883	0.289343	-0.0434496	-0.116871	0.318085	-0.32108	0.209378	0.171565	0.222741
0.109064	-0.197823	0.36258	0.170226	-0.0785496	-0.370405	-0.242729	0.0799798	-0.358321	0.485384	-0.246637	0.260935	0.304178	-0.108691	0.0672119	-0.0306776	0.00461714	0.340081	-0.25851	-0.648648	0.0288403	0.0410884	-0.36408	0.000296007	0.269572	0.0259086	-0.397004	-0.330577	0.517901	-0.277026	0.21766	0.287456	0.212039	-0.355776	0.406773	0.144251	-0.234278	-0.343168	-0.149792	0.0122757	0.481078	-0.256495	0.352087	0.0248021	-0.234028	0.00246525	-0.181818	-0.0861061	0.166838	0.0590837
0.650624	0.242336	0.742317	0.640499	0.281912	0.40527	0.417694	0.511186	0.268408	0.9325	0.431848	0.716119	0.76135	0.646541	0.753404	0.771949	0.612443	0.781544	0.0733385	0.225335	0.882332	0.372572	0.282744	0.539674	0.750061	0.691585	0.160452	0.519663	0.91268	0.132519	0.719837	0.67179	0.554055	0.246163	0.957916	0.694374	0.190908	0.421556	0.629714	0.656756	1.00798	0.365193	0.75983	0.535607	0.235732	0.709162	0.399354	0.560272	0.571378	0.767662
-0.487651	-0.367387	-0.411683	-0.289621	-0.56225	-0.100814	-0.626225	-0.318384	-0.395436	-0.186137	-0.589342	-0.432381	-0.420758	-0.362975	-0.374473	-0.294464	-0.363743	-0.216515	-0.672557	-0.479486	-0.30559	-0.35937	-0.477938	-0.46516	-0.279037	-0.491127	-0.6233	-0.605488	-0.386232	-0.422309	-0.0188836	-0.273559	-0.300744	-0.512798	-0.51605	-0.440588	-0.514233	-0.401715	-0.460814	-0.274718	-0.243479	-0.565605	-0.352194	-0.556787	-0.509353	-0.36537	-0.668329	-0.540725	-0.32584	-0.415003
-0.0449983	0.0526466	0.167309	0.0832871	-0.747645	-0.161785	-0.202164	-0.172278	-0.119911	0.212435	0.0419047	-0.331996	-0.154184	-0.38584	0.103776	-0.324	-0.107425	0.374503	-0.602705	-0.353367	0.319252	0.0547019	-0.122367	0.24202	-0.504421	-0.121663	-0.582921	-0.103484	-0.0507447	-0.438914	0.135417	-0.215403	0.281596	-0.369718	-0.0339312	-0.0506633	-0.625132	-0.1138	-0.282947	-0.207668	0.206505	-0.338101	0.154164	-0.261516	-0.421669	-0.0806494	-0.44212	-0.18363	-0.248077	0.114097
0.0118846	0.0874206	0.0781192	0.0120599	-0.423485	-0.310002	-0.337392	-0.0399421	-0.117714	0.231116	-0.140228	0.022693	0.165353	-0.120331	-0.0517401	0.206915	-0.234745	0.123041	-0.374405	-0.447442	-0.215021	-0.218644	-0.282108	0.265481	0.0431888	0.0807339	-0.500618	0.118187	0.00675616	-0.302121	-0.0156537	-0.0714363	0.0596202	-0.580958	0.13001	-0.097625	-0.288435	-0.374391	-0.134621	-0.0882022	-0.119135	-0.481831	0.0550449	-0.212297	-0.276043	0.14264	-0.556004	-0.145391	-0.179787	-0.00806092
0.0909801	-0.369238	-0.113947	0.188527	-0.355496	-0.271419	-0.214535	-0.167423	-0.0624462	0.458124	-0.226509	0.0928726	0.347447	-0.0625897	-0.467432	-0.0201514	-0.0997957	0.290972	-0.50474	-0.543116	-0.160567	0.0168053	-0.3524	-0.00391896	0.0984133	0.058691	-0.374351	0.000928535	0.39136	-0.370872	0.0456385	-0.07682	0.00318696	-0.58203	0.294501	0.290288	-0.375386	-0.390968	-0.098028	-0.0433586	0.362553	-0.427078	0.196257	-0.0742893	-0.371136	0.173533	-0.247664	-0.228249	0.049259	0.0636896
-0.0441662	-0.620837	0.408594	-0.495491	-0.350505	0.0197534	-0.484263	-0.713936	-0.013735	-0.455177	0.0625631	-0.448936	0.110874	-0.183425	-0.411659	-0.0302946	0.200244	-0.306962	-0.711692	-0.509221	0.546898	-0.452717	-0.130521	-0.450418	0.0232033	-0.32187	-0.473283	-0.516341	-0.0909237	-0.104109	0.201496	-0.407984	-0.0954881	-0.403462	-0.514704	0.303503	-0.361383	-0.163014	-0.405244	-0.408865	-0.00174028	-0.49695	0.238344	-0.425578	-0.375031	-0.536141	-0.239804	-0.119285	-0.471235	-0.590318
-0.145507	-0.147721	0.560742	0.215715	-0.455761	-0.346006	-0.554952	-0.292736	-0.19327	-0.0265604	-0.272979	-0.0199345	0.232287	0.199733	-0.0231477	-0.242437	-0.230098	-0.0613349	-0.661317	-0.342721	0.186708	0.000346997	-0.392567	-0.0717469	-0.382149	-0.101869	-0.552201	-0.573261	0.377752	-0.283005	0.0275202	0.114291	0.049454	-0.412828	0.13015	0.222832	-0.400213	-0.40468	-0.220628	-0.29891	-0.118082	-0.206193	-0.0179152	-0.190775	-0.488178	-0.127196	-0.147742	-0.243473	0.446	0.0310842
0.115172	0.0488803	0.0826804	0.202658	0.0106953	-0.049254	0.19464	0.00215833	0.13338	0.340539	0.142728	0.145525	0.120829	-0.0261558	0.0309912	0.192991	-0.0281109	0.329196	0.0943628	0.0502981	0.072579	0.293592	0.201302	0.163997	0.129222	0.137481	-0.18877	0.254522	0.0408034	0.0326498	0.113249	-0.0632378	0.206602	0.0297305	0.103985	0.246703	0.14066	-0.0454917	0.0425211	0.0475304	0.248737	0.0548915	0.15523	0.0379845	0.0665745	0.204018	-0.197258	0.189725	0.0618071	0.241039
-0.168336	-0.210124	0.238986	-0.0581685	-0.172019	-0.251685	-0.143909	-0.175442	-0.142803	0.163118	0.0224857	-0.0661492	0.0738947	-0.134255	-0.00768838	-0.123785	0.0266344	-0.00815746	-0.502658	-0.313976	0.680634	-0.110514	-0.146624	-0.1385	-0.108049	-0.0396754	-0.394307	-0.164755	-0.0036952	-0.114049	0.0331067	0.209753	0.00690082	-0.0683937	0.014602	-0.00310732	-0.0632558	-0.308895	-0.0960401	-0.15463	-0.040916	-0.341856	-0.000492449	-0.0249017	-0.370127	-0.225109	0.166519	-0.209627	0.240957	-0.145824
-0.55872	0.073224	-0.160661	-0.225388	-0.170596	-0.00335469	-0.0722567	-0.150121	0.110753	-0.306188	-0.204311	0.0206529	-0.310365	-0.0830675	-0.203412	-0.197064	-0.142927	-0.275962	0.157866	0.126904	-0.152879	0.068787	0.211128	-0.349248	-0.157465	-0.0529434	-0.358769	-0.183488	-0.143965	-0.0591525	0.139932	-0.235503	-0.195344	-0.0268177	-0.426821	0.019584	0.0343825	-0.150248	-0.0748512	-0.336893	0.0534196	-0.126817	-0.457555	-0.0584372	0.0591149	-0.246955	-0.173115	-0.151745	-0.181165	-0.0876094
0.0819731	0.166245	0.309794	0.0647942	-0.167319	0.177927	-0.0307004	0.095645	0.144097	0.25006	0.145506	0.0866444	-0.0846026	0.0846882	0.246121	0.233414	0.19989	0.147882	-0.0132695	0.100231	0.535235	0.200611	0.202087	0.0432338	0.0594756	0.0525972	-0.127139	0.23326	0.0175621	0.303112	0.352446	0.185439	0.318284	-0.16748	-0.0750455	0.186339	-0.0564648	-0.0777894	0.0350947	0.0734438	0.348599	0.102401	0.291924	0.0568548	0.245181	0.0471177	0.0214914	0.0111904	-0.179339	0.392589
-0.376828	-0.412575	-0.263211	-0.0947881	0.281503	-0.202376	-0.0738732	-0.376321	-0.376321	0.126062	-0.0415226	0.258406	-0.0796445	-0.0545039	0.123563	-0.384578	-0.0551891	-0.454183	-0.352087	-0.401191	1.16057	-0.324398	-0.138033	-0.236287	-0.258063	-0.0966555	-0.430951	-0.435517	-0.170935	-0.0755073	0.0989411	0.494292	-0.190736	-0.262313	-0.0337595	-0.0965178	-0.295357	-0.355834	-0.0447748	-0.632924	-0.118315	-0.299514	-0.328319	-0.00996784	-0.438984	-0.320553	0.4486	-0.137853	0.318754	-0.355065
0.163757	-0.000722626	0.220455	-0.247965	-0.289434	-0.166274	-0.23816	0.0862023	-0.00693657	0.269082	0.0639765	-0.135868	0.146895	0.168243	0.212808	-0.130181	0.279135	-0.122973	-0.36747	-0.175225	0.626046	0.0158655	-0.221997	-0.0487852	-0.212224	-0.0343472	-0.534716	0.068838	0.122353	0.200006	0.217696	-0.0852866	-0.152488	-0.00355886	0.0250801	0.225511	-0.292594	-0.392703	0.00843634	-0.304173	0.219937	0.195103	0.0930435	-0.137454	-0.150328	-0.227524	0.0399259	-0.36329	0.047848	0.133073
-0.139474	-0.322056	0.00451335	0.217359	-0.0797262	-0.356887	-0.302379	-0.0309964	-0.257029	0.383819	-0.255933	0.057056	0.204399	-0.17223	-0.0749131	0.118976	-0.184315	0.196942	-0.320023	-0.61996	-0.216558	0.0416215	-0.430437	-0.070304	0.100248	0.00236779	-0.396296	-0.212589	0.312079	-0.456638	-0.0594892	-0.0880187	0.163645	-0.738011	0.30757	0.187258	-0.308407	-0.320293	-0.160038	-0.100145	0.18305	-0.397176	0.142402	-0.211623	-0.473511	-0.0647162	-0.298903	-0.208314	0.0824867	0.0156454
-0.43967	-0.357525	-0.315968	-0.238193	-0.466467	-0.327291	-0.524397	-0.390022	-0.106138	0.183004	-0.161099	-0.332348	-0.209636	-0.0590496	-0.06293	-0.116337	-0.117282	-0.188117	-0.918227	-0.209291	-0.0929765	-0.156337	-0.47643	0.110627	-0.552556	-0.150374	-0.317961	-0.224583	-0.186493	-0.0851654	0.0125898	-0.41832	0.00562015	-0.172912	-0.501428	-0.0995166	-0.293733	-0.455623	-0.282974	-0.473178	0.115414	-0.156049	-0.35499	-0.254356	-0.344438	-0.0945971	-0.0853049	-0.331323	-0.435923	-0.279691
-0.151382	0.0647423	-0.105471	-0.0553368	-0.404382	0.28694	-0.202415	0.187695	0.0475322	0.168992	-0.155156	0.137675	-0.0422695	0.0626464	0.0492961	-0.208101	-0.21426	0.118321	-0.156456	0.229836	0.141233	-0.0716523	0.0533107	-0.0690532	-0.174957	-0.00937549	-0.243165	-0.166403	0.16513	-0.0718646	0.349935	-0.104703	0.105711	-0.17993	-0.0763035	-0.228342	-0.11313	-0.0741755	-0.0499607	-0.0619727	0.208488	-0.0296444	0.0333563	-0.157762	-0.120096	-0.109071	-0.0715829	-0.0764197	0.371433	0.00286016
-0.254704	-0.685189	-0.0792157	0.226494	-0.333601	-0.66142	-0.475805	-0.366147	-0.65564	0.286731	-0.56175	-0.253574	0.214302	-0.197555	-0.285845	-0.0490884	-0.398438	0.183106	-0.876305	-1.05237	-0.432211	-0.221267	-0.826522	-0.300495	-0.0646661	-0.189299	-0.618446	-0.702467	0.36557	-0.82723	-0.366048	-0.200065	-0.106248	-0.908337	0.409384	0.00266447	-0.660742	-0.709183	-0.426053	-0.310017	0.139129	-0.713081	0.0365814	-0.473892	-0.852866	-0.244608	-0.548849	-0.411209	-0.0785656	-0.22125
0.0415512	-0.181369	-0.0418289	-0.0859106	-0.247137	-0.239147	-0.425103	-0.107925	-0.286466	0.256475	-0.156166	-0.156166	0.0426146	-0.256222	0.110094	0.0885111	-0.126503	-0.0366232	-0.303156	-0.351073	-0.385062	-0.149788	-0.290687	0.0410264	-0.0645326	0.0875975	-0.409754	0.0186628	0.0140156	-0.239946	-0.385791	-0.248738	0.0060967	-0.265027	0.125416	0.231504	-0.181154	-0.289253	-0.0823776	0.00324257	0.14991	-0.0170022	0.290628	-0.138455	-0.381985	-0.166083	-0.357472	0.117134	-0.114547	-0.0174098
0.0618848	-0.237225	0.0509943	-0.0347197	-0.555704	-0.161854	-0.248993	-0.0989602	-0.0463308	0.096516	-0.122436	-0.0496638	0.0576932	-0.0804744	-0.0323336	0.059203	-0.164963	0.0584484	-0.816583	-0.359852	-0.197891	0.00257135	-0.451738	0.190208	0.208612	-0.0621877	-0.27167	-0.130982	0.237196	-0.237557	-0.169068	-0.0507517	0.128051	-0.475092	0.196689	0.0234972	-0.279667	-0.449549	-0.215371	-0.0359005	0.208026	-0.402848	0.14679	-0.200739	-0.203493	0.0837588	-0.416631	-0.255583	-0.00721967	0.141325
-0.487045	-0.927261	-0.300534	0.0110803	-0.594441	-0.734442	-0.778458	-0.539859	-0.693243	-0.373262	-0.779721	-0.322068	-0.00884985	-0.382413	-0.423594	-0.181295	-0.548713	-0.061475	-1.04229	-1.08449	-0.737151	-0.623508	-1.02927	-0.212907	-0.304507	-0.418084	-0.803023	-0.602461	0.0561474	-1.02574	-0.334151	-0.444338	-0.121456	-1.01422	0.200452	-0.111419	-0.725509	-0.697751	-0.502647	-0.400758	-0.0861396	-0.81835	-0.0341617	-0.686542	-0.940854	-0.410526	-0.861446	-0.557552	-0.454247	-0.486691
-0.330809	-0.0740411	-0.0698737	0.143346	-0.334727	0.021076	-0.188967	-0.185295	0.102184	0.0486014	-0.291221	-0.178706	-0.125219	-0.173137	-0.0661751	-0.355947	-0.152556	-0.0358751	-0.163468	0.168325	-0.0325465	-0.290708	-0.299492	-0.0330486	0.0870804	-0.235811	-0.25081	-0.140506	-0.126331	0.0512555	-0.100712	0.108766	-0.371465	-0.169474	-0.0338827	-0.176927	-0.373543	-0.103302	-0.279402	-0.0353459	-0.044053	0.0598046	-0.112215	-0.189598	-0.359053	-0.185568	-0.379882	-0.301143	0.113488	-0.0329908
-0.134332	0.106882	0.306566	-0.188642	-0.346998	0.0828223	-0.00857624	-0.336528	-0.211317	0.206896	-0.0154662	0.162789	0.00187735	0.134096	0.200048	-0.262908	-0.170964	-0.00940931	0.491381	0.0720398	0.0897764	-0.00506823	0.0914385	-0.0350256	0.408966	0.0593267	0.127589	-0.332591	-0.10248	-0.28632	0.12022	0.146968	-0.0696589	-0.531297	0.356645	-0.079895	0.119873	-0.524074	-0.0145113	0.0139265	0.411261	-0.160215	-0.0971126	-0.108935	0.0341644	0.341526	0.152065	0.0179585	-0.47603	-0.0275869
-0.21147	0.0535049	0.285735	0.13395	-0.149113	-0.374687	-0.206435	-0.0850605	-0.325684	0.257828	-0.0423185	0.233883	-0.124422	0.0783571	0.0742429	-0.154323	0.0483331	0.0328082	-0.293313	-0.411334	0.0179184	0.201778	-0.100669	-0.0503598	-0.00272502	-0.0825491	-0.153837	-0.359187	0.0356305	-0.202374	-0.0252241	0.086009	0.263411	-0.307815	0.11806	-0.168678	-0.233344	-0.115408	-0.15593	0.173302	0.234936	-0.10024	0.0700408	-0.0921238	-0.295234	-0.0858549	-0.380902	-0.181401	0.0774233	0.0289621
-0.154839	-0.156407	-0.105924	0.0229219	-0.199245	-0.0874669	-0.257267	-0.178975	-0.204785	0.0684861	-0.203489	-0.00748869	-0.0768574	-0.0848021	-0.0869779	-0.028219	-0.310153	0.0135992	-0.170873	-0.0789013	0.164418	-0.0730464	-0.104987	-0.112463	-0.0539704	-0.0284483	-0.325813	-0.14625	-0.129253	-0.215363	-0.0263142	-0.19767	-0.0120966	-0.336418	-0.187918	-0.0579548	-0.06821	-0.190758	-0.040745	-0.146434	0.193211	-0.165845	0.103573	-0.0695862	-0.160282	-0.186884	-0.160949	-0.0780772	-0.363567	0.0262387
0.472718	0.00799169	0.607441	0.435523	-0.0485064	0.303974	-0.0974784	0.324896	0.0803452	0.551412	-0.114866	0.24034	0.442474	0.19373	0.364609	0.494943	0.273725	0.329514	-0.302375	0.106947	0.234351	0.191053	-0.0298311	-0.0559442	0.618465	0.362189	0.0961294	0.0392394	0.248875	0.21869	0.34487	0.256511	0.666961	-0.0521307	0.0683029	0.151694	-0.118274	-0.191214	0.178555	0.283446	0.567041	-0.133778	0.388327	0.27299	0.138976	0.246054	0.111132	0.0537427	0.521935	0.629017
-0.0983342	0.020408	-0.129475	0.144621	-0.230972	-0.357434	-0.389344	0.113425	-0.060938	0.514479	-0.01029	-0.095288	-0.0160702	-0.19308	0.0723377	0.0556807	-0.0534063	0.0497026	-0.414996	-0.329972	0.139193	-0.0979403	-0.300835	0.056837	0.0613105	0.0287148	-0.308695	0.307172	-0.0522526	-0.133755	-0.0703126	-0.0489667	-0.0741995	-0.402649	0.123363	0.212187	-0.255848	-0.323953	-0.217942	0.0590363	0.120094	-0.570949	0.0435934	-0.188459	-0.141377	0.0529692	-0.312	0.0495672	-0.0100469	0.0794669
-0.13988	-0.198184	0.138277	-0.0105794	-0.349304	-0.108436	-0.291929	-0.229646	-0.0545837	-0.00964541	-0.135152	-0.146891	-0.0775356	-0.214969	-0.135014	-0.0341877	-0.0915045	-0.0442947	-0.462579	-0.295555	-0.0978173	-0.00980892	-0.211899	-0.11815	-0.0468092	-0.0921815	-0.301707	-0.140225	0.0411554	-0.111556	-0.102825	-0.131027	-0.0100265	-0.278464	0.102225	0.0314474	-0.344841	-0.274139	-0.208826	-0.0933738	0.0874978	-0.232349	0.142462	-0.146939	-0.252482	-0.093006	-0.270306	-0.224844	-0.123816	-0.0471763
-0.233435	-0.515578	0.048318	0.0920738	-0.280245	-0.335898	-0.43698	-0.248299	-0.249999	0.238764	-0.272996	-0.20468	0.173849	-0.143946	-0.0895479	0.151008	-0.198153	0.2207	-0.429382	-0.637938	-0.211914	0.0218953	-0.36571	-0.019644	-0.0695294	0.00103501	-0.657955	0.113731	0.232269	-0.506857	-0.184285	-0.243824	0.120145	-0.690324	0.35564	0.203503	-0.475041	-0.486204	-0.229036	-0.136006	0.290526	-0.327392	0.193535	-0.167067	-0.617855	-0.0891526	-0.314455	-0.113729	-0.0339853	0.142009
-0.102096	-0.415363	0.0794392	0.0583081	-0.356672	-0.240343	-0.386968	-0.176029	-0.319152	0.23518	-0.355477	-0.0333076	0.206906	-0.134084	-0.113621	0.0730984	-0.209636	0.0365189	-0.430174	-0.618712	-0.24807	-0.278398	-0.501208	-0.0245832	-0.0391571	-0.149258	-0.378572	-0.248865	0.176169	-0.452634	-0.0875836	-0.0659271	-0.000495874	-0.508552	0.411998	0.0608917	-0.329285	-0.357329	-0.27467	-0.136468	0.289859	-0.264381	0.112068	-0.213039	-0.336922	-0.10804	-0.242827	-0.272189	-0.0948438	-0.0205261
-0.292976	-0.571444	-0.226337	-0.120068	-0.706197	-0.431915	-0.631446	-0.336083	-0.416908	-0.0843412	-0.393346	-0.244481	-0.0931317	-0.238899	-0.195097	-0.150346	-0.291521	-0.248356	-0.798018	-0.530173	-0.285878	-0.461757	-0.643836	-0.0873841	-0.35643	-0.235165	-0.527152	-0.275742	-0.00105002	-0.437004	-0.214856	-0.325325	-0.157981	-0.541067	-0.00658475	-0.044958	-0.39174	-0.492563	-0.338553	-0.308646	-0.00612997	-0.454855	-0.100567	-0.46759	-0.548976	-0.300248	-0.603596	-0.434977	-0.312778	-0.27048
0.016579	-0.570601	0.14481	0.406791	-0.0334477	-0.371619	-0.0366527	-0.103131	-0.206991	0.458501	-0.336113	0.163047	0.45246	-0.0291057	-0.0444732	0.109648	-0.0410422	0.309395	-0.590691	-0.715061	-0.21912	-0.0434031	-0.430717	-0.0232108	0.278929	0.0587154	-0.345024	-0.295597	0.591821	-0.524369	0.0865127	-0.00751581	0.119396	-0.580198	0.668864	0.370168	-0.319127	-0.412396	-0.0944455	-0.0842238	0.447574	-0.239504	0.203816	-0.171369	-0.485631	-0.283344	0.0153766	-0.095653	-0.116127	0.0723616
-0.0686616	0.020907	0.0667257	0.0566241	-0.260353	-0.151965	-0.435273	0.0974948	-0.162479	0.352638	-0.0422533	-0.00285192	-0.0661036	-0.171474	0.144466	0.435591	-0.195866	0.0154452	-0.233591	-0.630674	0.289596	0.1112	-0.526105	-0.0682332	0.273104	-0.0545645	-0.390207	-0.143041	-0.0267712	-0.197606	-0.0114623	0.317194	0.217727	-0.637268	-0.0813483	-0.337012	-0.0942297	0.0141669	-0.187993	-0.0089325	0.163796	-0.56483	-0.166002	-0.105648	-0.0669835	0.128038	-0.375975	-0.361045	0.386676	-0.049239
-0.166101	-0.121503	-0.0579003	-0.095125	-0.284475	-0.243385	-0.159593	0.0399462	-0.258423	0.214845	-0.232936	-0.0258806	-0.150689	-0.163786	0.102902	-0.133768	-0.0725053	0.00559885	-0.0344639	-0.197302	-0.0921677	0.0533614	-0.299409	-0.00156781	-0.0490081	-0.0222096	-0.373523	-0.103761	0.128991	-0.134945	0.057599	-0.0569889	0.0885297	-0.31847	0.00982464	0.010028	-0.263801	-0.344768	-0.127679	-0.0695978	0.234982	-0.266284	0.0201441	-0.0705759	-0.275576	-0.0311445	-0.174713	0.0148807	-0.102621	0.202025
-0.14174	-0.149755	0.103159	-0.197039	-0.394001	0.0308653	-0.263246	-0.0512418	-0.065355	-0.0358905	0.163521	0.0507211	-0.174299	-0.138123	-0.114502	-0.144379	-0.0394382	-0.0719928	-0.172574	-0.0835353	0.110701	-0.0778143	-0.17524	-0.0838092	-0.129337	-0.0340788	-0.226831	-0.420777	0.0603299	-0.206603	0.206849	-0.0396961	-0.0762831	-0.113724	-0.135683	-0.146451	-0.159652	-0.191732	-0.138271	-0.11551	0.258644	-0.0948445	0.0797481	-0.0343175	-0.180721	0.00704406	-0.0858561	-0.246464	-0.173972	0.113124
-0.0353765	-0.299325	0.077067	0.217539	-0.473692	-0.362617	-0.330528	-0.153834	-0.241486	0.31215	-0.0661815	0.056781	0.283832	-0.0991693	0.00687888	0.0471726	-0.0344054	0.175257	-0.705331	-0.467848	0.258974	-0.257652	-0.2747	-0.0590115	-0.29845	-0.0695435	-0.286154	-0.164615	0.0742961	-0.192803	-0.0739085	-0.251118	0.116954	-0.632243	0.392595	0.164735	-0.345177	-0.524726	-0.246321	0.00199403	0.453495	-0.238195	0.277009	-0.208221	-0.522053	-0.0545137	-0.375283	0.0275195	0.084023	0.104057
-0.0647611	-0.0313827	0.0389459	0.294379	-0.154406	-0.128159	-0.289951	0.0834942	0.0076702	0.475661	-0.101823	0.0187005	0.30293	-0.0900565	-0.00172919	0.105784	0.0218531	0.220415	-0.242833	-0.402917	0.070388	-0.0344381	-0.349697	0.150246	0.102382	0.0207205	-0.273549	0.0294112	0.395205	-0.268979	-0.0030634	0.0693687	0.31681	-0.368497	0.321504	0.251084	-0.137752	-0.122817	-0.0708517	-0.0205735	0.357448	-0.273858	0.26875	-0.0246376	-0.191233	0.0187267	-0.231461	-0.195104	0.202527	0.155289
-0.122323	-0.155497	0.211012	0.161575	-0.381221	-0.233797	-0.117348	0.0960298	-0.150172	0.370949	-0.11784	0.0442599	0.23464	-0.0548887	-0.0391622	0.0557144	-0.112457	0.254981	-0.414199	-0.324651	-0.0217559	0.0112813	-0.297579	-0.0493755	0.0268332	0.00264131	-0.364147	-0.213101	0.290099	-0.283857	-0.00377003	-0.0702865	0.0422451	-0.514191	0.220363	0.0344242	-0.307619	-0.306476	-0.0628328	0.078073	0.0845471	-0.297933	-0.0119848	-0.19113	-0.240277	-0.094208	-0.269247	-0.231811	0.0336288	0.012633
-0.35686	-0.445105	0.18526	0.0594435	-0.5085	-0.469138	-0.448026	-0.271706	-0.626811	0.00453498	-0.345051	-0.124164	-0.058259	-0.379353	-0.23925	-0.140273	-0.298844	-0.103735	-0.96854	-0.759193	-0.240691	-0.465674	-0.721012	-0.237913	-0.191894	-0.254437	-0.65556	-0.812539	0.0718145	-0.693815	-0.03731	-0.0837819	0.00531747	-0.880477	0.0416442	-0.300754	-0.79	-0.569034	-0.410545	-0.201554	-0.209312	-0.691399	0.0116999	-0.390524	-0.822147	-0.123453	-0.4467	-0.302508	0.0511079	-0.0860027
0.0620345	-0.232723	0.13431	-0.116051	-0.319684	-0.28713	-0.266231	-0.0937641	-0.0133999	0.182139	-0.0513825	0.0392251	0.0157363	-0.243075	-0.0588643	0.0171873	-0.0846247	0.0656278	-0.340451	-0.448113	0.143067	-0.0490582	-0.361596	0.018124	0.0753361	-0.0465941	-0.46814	-0.0154215	0.118187	-0.373194	-0.0412308	0.120236	0.134936	-0.423649	0.12767	0.0638614	-0.354254	-0.310831	-0.121119	0.0618979	0.177509	-0.309113	0.143174	-0.0762418	-0.330086	-0.0331134	-0.202064	-0.0834682	0.161396	0.068135
-0.0921305	-0.477	0.0475803	-0.517516	-0.696075	-0.398357	-0.617308	-0.222432	-0.0598434	-0.185687	-0.274702	-0.461269	-0.0693492	-0.302071	-0.152033	-0.335194	-0.147518	-0.267038	-0.871009	-0.488031	0.234638	-0.518515	-0.464995	-0.299332	-0.501975	-0.310421	-0.780374	-0.277127	-0.0977259	-0.199207	0.0831036	-0.336099	-0.378309	-0.487872	-0.0975797	-0.169748	-0.479671	-0.651318	-0.249623	-0.401842	0.0733219	-0.33933	0.192734	-0.320999	-0.588851	-0.352041	-0.501231	-0.448151	-0.183712	-0.299866
-0.044032	-0.231948	0.285882	0.228308	-0.383688	-0.268037	-0.193718	-0.0622201	-0.13394	0.357805	-0.167373	-0.0142655	0.189427	-0.132146	0.00143917	0.133824	-0.0448777	0.135289	-0.578266	-0.52771	0.458062	-0.0669605	-0.416051	0.0798951	0.0124941	0.065324	-0.484629	0.0884188	0.226463	-0.312598	0.0656641	-0.0189926	0.231745	-0.459633	0.346817	0.235289	-0.223941	-0.271599	-0.0806207	-0.0324078	0.218022	-0.312566	0.198545	-0.0553494	-0.423977	-0.00512195	-0.182139	-0.0182832	0.0828503	0.215339
[truncated: 602 more rows]
[truncated: 96 more columns]

## Sheet: Sheet2
Differentially expressed proteins (q-value < 0.01)
[truncated: 249 more rows]
